# Supplementary material for: Identification of Two Long Non-Coding RNAs AC010082.1 and AC011443.1 as Biomarkers of Coronary Heart Disease Based on Logistic Stepwise Regression Prediction Model
Source: Front Genet. 2021 Nov 18;12:780431. doi: 10.3389/fgene.2021.780431 (PMC8637336; doi:10.3389/fgene.2021.780431)
Supplement: Supplementary file 1 [file DataSheet3.ZIP › limmaTab.txt]

	logFC	AveExpr	t	P.Value	adj.P.Val	B
MEIOB|protein_coding	1.271525093	-0.148492303	19.86968033	5.24E-43	1.37E-38	87.26082086
CLDN9|protein_coding	0.926554873	0.409652571	19.4628843	4.58E-42	6.00E-38	85.11994489
KIF17|protein_coding	1.821626477	-1.783607015	19.02745051	4.78E-41	4.17E-37	82.80467852
SHANK1|protein_coding	1.75938595	1.113790614	18.89532204	9.77E-41	5.38E-37	82.09731831
LINC00235|lncRNA	1.191033642	0.624777835	18.88601066	1.03E-40	5.38E-37	82.04738487
TMEM151A|protein_coding	1.476788932	1.550519741	18.70333317	2.78E-40	1.21E-36	81.06551922
FBXL5|protein_coding	1.059461952	-0.981343351	18.57106754	5.71E-40	2.14E-36	80.35196243
SHROOM4|protein_coding	1.186393265	0.136707739	18.53809891	6.84E-40	2.24E-36	80.17375563
AC010082|lncRNA	1.833870472	-0.387925283	18.49498729	8.66E-40	2.45E-36	79.94051517
GCLM|protein_coding	1.340577457	4.068699791	18.48066706	9.37E-40	2.45E-36	79.86298858
NANOS2|protein_coding	0.824627365	-1.051209193	18.378138	1.64E-39	3.82E-36	79.30716353
LINC01820|lncRNA	1.250260594	-1.551955665	18.36679675	1.75E-39	3.82E-36	79.24559965
AP003059|lncRNA	1.362680964	-0.8307198	18.34319698	1.99E-39	4.01E-36	79.11744084
MYH14|protein_coding	1.139658781	0.287631456	18.23238414	3.66E-39	6.86E-36	78.5147359
OPN4|protein_coding	1.712396963	-1.396452188	18.18923826	4.65E-39	8.12E-36	78.27965194
AC011443|lncRNA	1.031432755	1.29814791	18.07342256	8.81E-39	1.44E-35	77.64747179
AC005306|lncRNA	1.220045149	-1.465660209	17.74458706	5.46E-38	8.41E-35	75.84346202
AP001205|lncRNA	0.869186964	0.983910785	17.52495688	1.86E-37	2.71E-34	74.63117024
TSPAN9-IT1|lncRNA	1.338592598	-1.938644951	17.44839597	2.85E-37	3.93E-34	74.20720118
KLKB1|protein_coding	1.3172194	0.418053599	17.43959545	3.00E-37	3.93E-34	74.1584215
C8G|protein_coding	0.855298657	0.717100789	17.35202509	4.90E-37	6.11E-34	73.67252716
PLEC|protein_coding	0.771979561	0.30592616	17.33481475	5.40E-37	6.43E-34	73.57692535
LINC01795|lncRNA	1.381530558	-2.386807173	17.16770014	1.38E-36	1.54E-33	72.64678191
AC015917|lncRNA	1.061740701	-0.578230392	17.1638513	1.41E-36	1.54E-33	72.62532055
MYO1C|protein_coding	0.779109454	6.743547775	17.15106991	1.52E-36	1.59E-33	72.55403816
CR559946|lncRNA	0.999575319	-0.330900829	16.98268977	3.93E-36	3.83E-33	71.61317672
HBM|protein_coding	1.216542685	0.80143327	16.98160584	3.95E-36	3.83E-33	71.60710923
BIRC7|protein_coding	1.862210326	-2.521749619	16.92906918	5.32E-36	4.84E-33	71.31286208
OR10AD1|protein_coding	1.157327087	0.168331997	16.92765818	5.36E-36	4.84E-33	71.30495488
DEFB1|protein_coding	1.14037185	0.816695222	16.90597833	6.06E-36	5.29E-33	71.18343315
TRPM5|protein_coding	1.312493622	-1.433664722	16.89158284	6.58E-36	5.56E-33	71.10271216
LYNX1-SLURP2|protein_coding	1.113749031	-1.306021439	16.86090899	7.82E-36	6.41E-33	70.93063196
ADM|protein_coding	1.170682486	2.635814851	16.84046005	8.79E-36	6.97E-33	70.81585292
AC096570|lncRNA	1.019400778	-2.539206424	16.83459052	9.08E-36	7.00E-33	70.78289856
AC093496|lncRNA	1.185510069	-0.300593949	16.68807934	2.09E-35	1.56E-32	69.95902904
OR4C3|protein_coding	1.595393879	-0.743863323	16.65693212	2.49E-35	1.81E-32	69.78356332
PRLH|protein_coding	1.009661743	0.635424124	16.61676664	3.13E-35	2.22E-32	69.55713081
AC023043|lncRNA	1.253455513	-2.273053414	16.60177288	3.41E-35	2.35E-32	69.47255667
GPR32|protein_coding	1.106697659	-0.187931506	16.56340475	4.25E-35	2.85E-32	69.25602053
DCUN1D1|protein_coding	1.092535234	0.363401127	16.54880467	4.62E-35	3.02E-32	69.17357913
SALL3|protein_coding	1.082084736	2.653747655	16.51249799	5.68E-35	3.60E-32	68.96846422
AL132819|lncRNA	1.146274978	1.320257954	16.50964809	5.77E-35	3.60E-32	68.95235737
PHF21A|protein_coding	1.224112126	3.263677487	16.38289886	1.19E-34	7.26E-32	68.2350875
LINC01822|lncRNA	1.465945731	-1.522579588	16.3673933	1.30E-34	7.75E-32	68.14721907
HSD3B1|protein_coding	1.167135933	-1.34736853	16.35917599	1.36E-34	7.94E-32	68.10064159
BX571846|lncRNA	0.868574749	0.704355636	16.35108089	1.43E-34	8.14E-32	68.05474956
AC079360|lncRNA	1.029596814	1.266329494	16.28699898	2.06E-34	1.15E-31	67.69120624
KIRREL1|protein_coding	1.071070518	-0.361386537	16.28260897	2.12E-34	1.15E-31	67.6662847
GNG2|protein_coding	-0.971871559	2.252020844	-16.20806769	3.25E-34	1.73E-31	67.24280043
ADAMTSL1|protein_coding	0.857601743	-2.525804129	16.19602762	3.48E-34	1.82E-31	67.17434133
POU3F3|protein_coding	0.852936825	2.347995695	16.15116163	4.50E-34	2.31E-31	66.91909719
HPR|protein_coding	0.891456605	1.23261133	16.14398561	4.69E-34	2.36E-31	66.87825233
KCNK9|protein_coding	1.11821651	-1.924831092	16.13360411	4.98E-34	2.46E-31	66.81915239
ZNF426-DT|lncRNA	0.864129446	-0.613351923	16.12285179	5.30E-34	2.57E-31	66.75792921
AC012150|lncRNA	1.128866578	2.098610835	16.11971049	5.39E-34	2.57E-31	66.74004041
AC012301|lncRNA	1.032369692	-0.647793539	16.04256056	8.41E-34	3.93E-31	66.30036075
AL136146|lncRNA	1.037306686	-1.56246591	16.03733867	8.66E-34	3.98E-31	66.27057796
PRICKLE2|protein_coding	1.023262715	-1.781060399	16.0286179	9.11E-34	4.11E-31	66.22083294
IL17REL|protein_coding	1.398020182	-0.188074319	16.00037989	1.07E-33	4.71E-31	66.05970199
GPR150|protein_coding	0.926610159	2.921685229	15.99890578	1.08E-33	4.71E-31	66.05128816
CDRT15L2|protein_coding	1.396938793	-0.898740386	15.99436472	1.11E-33	4.71E-31	66.02536742
AP001505|lncRNA	1.002599378	-0.692318412	15.99351009	1.12E-33	4.71E-31	66.02048888
ATAD3A|protein_coding	0.965215009	0.425478431	15.99052143	1.13E-33	4.72E-31	66.00342792
BX640515|lncRNA	1.095891866	0.074185007	15.98493992	1.17E-33	4.80E-31	65.97156295
KBTBD13|protein_coding	0.802068019	0.138396692	15.92814957	1.63E-33	6.55E-31	65.64715738
ARRDC3-AS1|lncRNA	1.012577605	1.500414548	15.91830364	1.72E-33	6.83E-31	65.59087941
IL17RC|protein_coding	1.023428186	0.368328517	15.88596376	2.07E-33	8.11E-31	65.40595721
C9orf139|lncRNA	0.89319576	1.172197354	15.8806494	2.14E-33	8.24E-31	65.3755587
AC016553|lncRNA	1.278056674	-1.509625712	15.87312694	2.23E-33	8.42E-31	65.33252465
LINC01775|lncRNA	1.037028332	-0.118916183	15.87189373	2.25E-33	8.42E-31	65.32546922
LINC01391|lncRNA	1.821716004	-3.27107346	15.84856454	2.57E-33	9.42E-31	65.19196826
AC020558|lncRNA	0.776754707	1.417520206	15.84764426	2.59E-33	9.42E-31	65.18670081
IGBP1-AS1|lncRNA	1.125546593	-1.775766424	15.8431934	2.66E-33	9.53E-31	65.16122392
RHOA-IT1|lncRNA	0.805541924	0.043137376	15.83920931	2.72E-33	9.62E-31	65.13841708
AP000446|lncRNA	0.924217671	-1.881097865	15.82349298	2.98E-33	1.04E-30	65.0484331
MICALL2|protein_coding	0.878977901	0.268859469	15.78890007	3.63E-33	1.25E-30	64.85028051
NRIP2|protein_coding	0.834756864	0.792679149	15.7628699	4.23E-33	1.44E-30	64.70109445
CNTN4|protein_coding	0.996920273	-0.855261371	15.74214027	4.76E-33	1.60E-30	64.58223708
AL390729|lncRNA	0.971096539	1.537795173	15.73243355	5.04E-33	1.67E-30	64.52656646
MYBPC3|protein_coding	1.017002128	-1.82332713	15.707439	5.83E-33	1.91E-30	64.38317147
LINC00423|lncRNA	0.971101006	-2.297197231	15.70359474	5.96E-33	1.93E-30	64.3611111
SHROOM1|protein_coding	0.797978238	2.981401427	15.68326165	6.70E-33	2.14E-30	64.24440376
AC006942|lncRNA	0.895670985	2.877723683	15.6630048	7.54E-33	2.38E-30	64.12809198
CHMP6|protein_coding	0.916036086	1.871989576	15.63978636	8.62E-33	2.69E-30	63.99472369
BHLHA9|protein_coding	0.818997101	-0.466916264	15.60006447	1.09E-32	3.35E-30	63.76643143
NUPR1|protein_coding	1.672191768	-2.87077589	15.58762745	1.17E-32	3.55E-30	63.69491975
SLC4A11|protein_coding	0.989815422	-1.127168462	15.5527415	1.43E-32	4.30E-30	63.49424554
PRAMEF12|protein_coding	1.128144047	-1.250053619	15.52107364	1.72E-32	5.11E-30	63.31197682
UNCX|protein_coding	0.801791781	3.845275162	15.50244396	1.91E-32	5.63E-30	63.20470429
CIB3|protein_coding	0.857010301	0.614828885	15.48197916	2.16E-32	6.28E-30	63.08682494
AC113386|lncRNA	1.318834247	-1.165165226	15.46109345	2.43E-32	7.01E-30	62.96647825
AC034213|lncRNA	1.095032631	0.001179329	15.4300973	2.92E-32	8.30E-30	62.78779393
KRT32|protein_coding	1.430434522	-0.535448713	15.41070236	3.26E-32	9.20E-30	62.67593921
AC026583|lncRNA	1.328674577	-2.442094727	15.40448324	3.39E-32	9.43E-30	62.6400644
SPACA5B|protein_coding	1.118665415	-1.517613012	15.40015191	3.47E-32	9.57E-30	62.61507703
KANK3|protein_coding	0.745894882	3.156207312	15.39221586	3.64E-32	9.92E-30	62.56928927
NEURL1B|protein_coding	1.083897447	-3.507435296	15.3902043	3.68E-32	9.93E-30	62.55768238
SLC9A3R2|protein_coding	0.922451918	1.381702147	15.38513692	3.79E-32	1.01E-29	62.52844144
FAIM2|protein_coding	1.365136983	-0.771137255	15.32626222	5.34E-32	1.41E-29	62.18852565
CORT|protein_coding	1.00583386	-1.378118131	15.32106897	5.50E-32	1.44E-29	62.158526
AL136361|lncRNA	0.776714254	1.126680265	15.31126856	5.83E-32	1.51E-29	62.10190521
AC016595|lncRNA	1.61155958	-3.191674787	15.30861013	5.92E-32	1.52E-29	62.08654478
Z68323|lncRNA	1.177900368	-0.562893184	15.30151552	6.17E-32	1.57E-29	62.04554885
ADRA2A|protein_coding	1.042676725	1.868514297	15.27843539	7.06E-32	1.78E-29	61.91214758
GPR25|protein_coding	0.858325719	1.313394997	15.25096978	8.29E-32	2.05E-29	61.75333185
MUC3A|protein_coding	1.041737157	-1.440783997	15.25063311	8.30E-32	2.05E-29	61.75138466
AC092725|lncRNA	1.217052736	-0.046352633	15.23615313	9.03E-32	2.21E-29	61.66762677
NYAP1|protein_coding	1.04587792	0.352807871	15.2284766	9.45E-32	2.27E-29	61.62321457
LINC02306|lncRNA	1.281190666	-3.332501805	15.22809559	9.47E-32	2.27E-29	61.6210101
FTMT|protein_coding	1.749580271	-0.904915302	15.22712327	9.52E-32	2.27E-29	61.61538438
LCE1A|protein_coding	1.139703835	0.286447382	15.20691998	1.07E-31	2.53E-29	61.49846978
AC099560|lncRNA	0.738493233	-0.459181481	15.18606766	1.21E-31	2.83E-29	61.37775863
MED15|protein_coding	0.63506093	1.834337039	15.18079681	1.25E-31	2.89E-29	61.34723988
CLDN2|protein_coding	0.859919717	-1.233911347	15.16627965	1.36E-31	3.12E-29	61.26317054
ZNF492|protein_coding	1.32225018	-1.747487844	15.16296112	1.39E-31	3.16E-29	61.24395004
ADGRA2|protein_coding	0.970437763	-1.496283279	15.16068444	1.40E-31	3.17E-29	61.23076321
LINC01432|lncRNA	1.508019477	-2.657220145	15.15629573	1.44E-31	3.23E-29	61.20534179
PRR15|protein_coding	0.780307536	3.428379748	15.15356665	1.46E-31	3.23E-29	61.18953279
RUSC1|protein_coding	0.659244821	0.037656922	15.15310671	1.47E-31	3.23E-29	61.18686839
TP73|protein_coding	0.850409458	-0.075292786	15.15194836	1.48E-31	3.23E-29	61.18015804
COL4A2|protein_coding	0.896515979	-1.199252485	15.12137265	1.77E-31	3.83E-29	61.00298694
LINC00686|lncRNA	0.913830606	-1.107143123	15.11261613	1.86E-31	3.99E-29	60.9522311
HDAC11|protein_coding	0.643018594	-1.198015551	15.11024016	1.89E-31	4.02E-29	60.93845793
LINC02554|lncRNA	1.081647266	-2.4051177	15.10843959	1.91E-31	4.03E-29	60.92801993
TM4SF5|protein_coding	1.505493209	-2.17266613	15.09763391	2.03E-31	4.26E-29	60.86537232
SLC5A11|protein_coding	0.994239437	-0.854234993	15.08714368	2.16E-31	4.46E-29	60.8045432
BCAM|protein_coding	1.022715958	-0.549556025	15.08694207	2.16E-31	4.46E-29	60.80337404
AC108199|lncRNA	1.08431141	0.797854565	15.06742798	2.42E-31	4.96E-29	60.69019121
AL162408|lncRNA	1.076856587	-0.681808767	15.03061128	3.01E-31	6.10E-29	60.4765562
KRTAP10-12|protein_coding	0.859112095	0.713691327	14.99374621	3.73E-31	7.52E-29	60.26251559
NMBR-AS1|lncRNA	1.044210912	-0.709254813	14.98743958	3.87E-31	7.74E-29	60.22588645
ASRGL1|protein_coding	0.986493329	0.405848441	14.98611743	3.90E-31	7.74E-29	60.21820694
IGFALS|protein_coding	1.005603518	-1.766585614	14.98102143	4.02E-31	7.92E-29	60.18860595
KCNH3|protein_coding	0.801793046	1.485265153	14.97054963	4.27E-31	8.36E-29	60.12777122
ELF3|protein_coding	1.112802175	0.783696513	14.95460581	4.69E-31	9.11E-29	60.03512834
TRAIP|protein_coding	0.852356002	-0.007070037	14.94878212	4.86E-31	9.35E-29	60.00128355
AC024581|lncRNA	1.199392271	-0.267955783	14.93352817	5.31E-31	1.02E-28	59.91261956
PLEKHN1|protein_coding	1.122917803	1.413519522	14.91192528	6.03E-31	1.14E-28	59.78701633
TTC21A|protein_coding	0.934384174	0.355947306	14.90722934	6.20E-31	1.17E-28	59.75970765
CLDN5|protein_coding	0.85408596	-0.841485413	14.89418251	6.69E-31	1.25E-28	59.68382511
AC032044|lncRNA	0.772866134	2.004539557	14.88276859	7.15E-31	1.33E-28	59.61742735
MIR1-1HG-AS1|lncRNA	0.78398674	-1.972261089	14.87476457	7.50E-31	1.38E-28	59.57085888
CFC1|protein_coding	1.01076847	-0.660595337	14.87376261	7.54E-31	1.38E-28	59.56502896
AC019103|lncRNA	1.26133893	-0.727575107	14.84062388	9.16E-31	1.67E-28	59.37215976
PPIAL4G|protein_coding	1.371038186	3.821723799	14.83006718	9.75E-31	1.76E-28	59.31069873
TOGARAM2|protein_coding	0.865218431	-1.666558487	14.81485405	1.07E-30	1.91E-28	59.22211073
TMEM174|protein_coding	0.99640707	1.710472909	14.80946144	1.10E-30	1.96E-28	59.19070396
AL732372|lncRNA	0.617279204	1.888989124	14.79936021	1.17E-30	2.07E-28	59.1318671
AL354920|lncRNA	0.937490263	-1.063676758	14.79096103	1.23E-30	2.16E-28	59.0829374
LINC01786|lncRNA	0.75588214	3.604272603	14.78635121	1.26E-30	2.20E-28	59.05608011
TBC1D26|protein_coding	1.084814991	-1.060431476	14.76579612	1.42E-30	2.47E-28	58.9363014
CCR6|protein_coding	0.954021177	0.484087555	14.75310442	1.53E-30	2.64E-28	58.86232592
LINC00283|lncRNA	1.308065988	-2.740838097	14.75063601	1.56E-30	2.66E-28	58.84793679
AC091230|lncRNA	1.009853584	-2.106626646	14.7364151	1.69E-30	2.88E-28	58.76502834
CBX3|protein_coding	0.891983643	3.214486327	14.71040092	1.97E-30	3.33E-28	58.61331941
NTM-IT|lncRNA	0.948279503	-1.644864168	14.66425811	2.59E-30	4.33E-28	58.34408162
ERVH-1|lncRNA	0.985422728	-2.052821042	14.66373247	2.59E-30	4.33E-28	58.34101353
AC024587|lncRNA	1.087535084	-1.551244063	14.65178735	2.78E-30	4.62E-28	58.27128505
KITLG|protein_coding	1.365448687	-1.880329608	14.64748959	2.86E-30	4.70E-28	58.24619428
AC016642|lncRNA	0.993547003	2.855123279	14.63814194	3.02E-30	4.94E-28	58.19161637
ZAN|protein_coding	0.914452968	-0.844921349	14.62584718	3.24E-30	5.28E-28	58.11982002
BEST3|protein_coding	1.054026466	-1.880089245	14.61507558	3.46E-30	5.59E-28	58.05690777
SLC22A31|protein_coding	0.918624382	0.420346925	14.60823376	3.60E-30	5.78E-28	58.01694263
CEND1|protein_coding	1.177498934	0.408937036	14.60524593	3.66E-30	5.85E-28	57.99948853
TNNI2|protein_coding	1.143647086	1.757215504	14.59584413	3.87E-30	6.15E-28	57.94456099
CPEB1|protein_coding	1.505098414	-3.279126062	14.58822388	4.05E-30	6.39E-28	57.90003621
THOC7-AS1|lncRNA	0.877511196	0.532795892	14.57973666	4.26E-30	6.68E-28	57.85044
SLC4A2|protein_coding	0.620021763	0.777847556	14.56689749	4.59E-30	7.16E-28	57.77540125
NMNAT2|protein_coding	1.782807634	-2.460418519	14.55612554	4.89E-30	7.58E-28	57.71243381
AQP8|protein_coding	0.973127111	-2.230788634	14.5400918	5.38E-30	8.29E-28	57.61869074
Z97986|lncRNA	0.806955749	1.060735732	14.53266437	5.62E-30	8.61E-28	57.57525821
MROH7-TTC4|protein_coding	1.062062691	-0.469985642	14.5315163	5.66E-30	8.62E-28	57.56854431
AP005242|lncRNA	1.183778277	-0.133288186	14.5073205	6.53E-30	9.88E-28	57.42702353
FP325330|lncRNA	1.112695208	-2.107028191	14.50053758	6.79E-30	1.02E-27	57.38734168
AP001117|lncRNA	1.390755484	-1.06488107	14.49406226	7.06E-30	1.06E-27	57.34945592
HID1-AS1|lncRNA	1.095152543	-0.901113689	14.48539601	7.43E-30	1.11E-27	57.29874607
PLA2R1|protein_coding	1.494080477	-2.523631821	14.45477696	8.90E-30	1.32E-27	57.11953228
MVD|protein_coding	0.863931365	1.266126582	14.44928244	9.19E-30	1.35E-27	57.0873647
TAZ|protein_coding	0.635163181	2.132731131	14.44170584	9.61E-30	1.41E-27	57.04300367
AC026785|lncRNA	1.053477163	-2.083538983	14.44033961	9.69E-30	1.41E-27	57.03500388
KIF18B|protein_coding	0.842118328	-0.500743725	14.43054814	1.03E-29	1.49E-27	56.97766681
AC022440|lncRNA	1.157163892	-1.777897023	14.39127137	1.30E-29	1.86E-27	56.74759183
GRIK5|protein_coding	1.340267362	-1.086866905	14.39057875	1.30E-29	1.86E-27	56.74353351
ZSWIM9|protein_coding	0.913194932	0.857144897	14.3901777	1.30E-29	1.86E-27	56.74118359
AC011481|lncRNA	1.020181971	-1.844639487	14.385039	1.34E-29	1.90E-27	56.71107265
PCDHB8|protein_coding	1.049104155	-2.416592806	14.37092246	1.46E-29	2.06E-27	56.62834389
AC009154|lncRNA	1.263633853	-0.932312586	14.36021492	1.56E-29	2.18E-27	56.56558283
AC092966|lncRNA	1.2406537	-0.665762254	14.34795033	1.67E-29	2.33E-27	56.49368411
AC073611|lncRNA	0.702206381	-0.227458223	14.34571847	1.70E-29	2.35E-27	56.48059903
AL590438|lncRNA	1.073633971	-0.218024846	14.32591565	1.91E-29	2.62E-27	56.36448051
AL591767|lncRNA	0.766499861	3.19234957	14.32539152	1.91E-29	2.62E-27	56.36140675
PIH1D2|protein_coding	1.407344544	-2.256553334	14.3071209	2.13E-29	2.91E-27	56.25424478
VDR|protein_coding	0.766412724	1.224449119	14.28507398	2.43E-29	3.30E-27	56.12489922
AC051649|lncRNA	0.86805833	1.128147854	14.2832176	2.46E-29	3.32E-27	56.11400642
DDX5|protein_coding	-0.57935336	3.760919333	-14.2740327	2.59E-29	3.48E-27	56.06010777
SPDYE4|protein_coding	1.048702622	-2.205497322	14.26581094	2.72E-29	3.64E-27	56.01185547
AC010319|protein_coding	0.566051203	-0.822623893	14.26068774	2.81E-29	3.73E-27	55.98178556
SRF|protein_coding	0.93335848	1.260329126	14.25625498	2.88E-29	3.81E-27	55.95576645
PTGER1|protein_coding	1.179783508	-2.476490479	14.25172817	2.96E-29	3.89E-27	55.92919373
POR|protein_coding	0.45128236	2.399910694	14.25103344	2.97E-29	3.89E-27	55.92511551
PKDCC|protein_coding	0.75830323	-2.199375913	14.24802683	3.02E-29	3.94E-27	55.90746544
TMEM125|protein_coding	0.968134426	1.803643821	14.23451628	3.28E-29	4.25E-27	55.82814441
MAML3|protein_coding	0.567219455	4.167915821	14.21967614	3.58E-29	4.62E-27	55.74100123
TRIM47|protein_coding	1.321271051	-1.651423754	14.20264423	3.96E-29	5.08E-27	55.64096718
VPS33B-DT|lncRNA	0.670080166	-0.541076621	14.19677843	4.10E-29	5.24E-27	55.60651027
SGCA|protein_coding	0.875124967	-1.246850996	14.17270961	4.73E-29	6.01E-27	55.46509821
AC048383|lncRNA	1.097056078	1.354830406	14.15976576	5.10E-29	6.46E-27	55.38903106
AC139149|lncRNA	1.059136764	-1.30528203	14.10940525	6.88E-29	8.66E-27	55.092959
SRSF7|protein_coding	-0.602845073	2.035370369	-14.10705347	6.98E-29	8.74E-27	55.07912817
RAPH1|protein_coding	0.799767619	0.030791517	14.10206268	7.19E-29	8.96E-27	55.04977606
AC007292|lncRNA	0.417108452	-0.360122915	14.10020076	7.27E-29	9.01E-27	55.03882515
AC017116|lncRNA	0.523350584	3.587106974	14.09963765	7.29E-29	9.01E-27	55.03551317
AC011523|lncRNA	0.899737622	1.677903357	14.09720331	7.40E-29	9.10E-27	55.02119506
AL807752|protein_coding	0.888650875	-1.66562603	14.09439057	7.52E-29	9.18E-27	55.00465083
RFLNA|protein_coding	0.662178766	-2.309678952	14.09349145	7.56E-29	9.18E-27	54.99936215
MED16|protein_coding	0.81419242	0.440454732	14.09333104	7.57E-29	9.18E-27	54.99841862
LPP-AS2|lncRNA	0.845762467	0.265719465	14.08658879	7.88E-29	9.51E-27	54.9587585
LINC00161|lncRNA	0.992099452	0.611224078	14.06942028	8.72E-29	1.05E-26	54.8577528
AC022568|lncRNA	0.879611221	-2.079759555	14.06152019	9.14E-29	1.09E-26	54.81126787
MYO1A|protein_coding	0.864257318	-0.454570052	14.05299023	9.62E-29	1.14E-26	54.76107167
AC008771|lncRNA	0.773698391	-1.157512239	14.04902575	9.84E-29	1.17E-26	54.7377401
CEBPA-DT|lncRNA	0.821118869	-1.668573582	14.04515257	1.01E-28	1.19E-26	54.71494479
AP000561|lncRNA	0.892027931	0.022037266	14.03550425	1.07E-28	1.25E-26	54.65815565
MIR762HG|lncRNA	0.636168179	-0.906923636	14.02968286	1.10E-28	1.29E-26	54.62388825
EGFL7|protein_coding	1.148709526	-2.14507402	14.00422014	1.28E-28	1.50E-26	54.47397449
ALDH1L1|protein_coding	1.002926946	-0.268382946	13.99204476	1.38E-28	1.60E-26	54.40227478
NPC1|protein_coding	-0.830499035	0.570816188	-13.98716261	1.42E-28	1.63E-26	54.3735213
AL136097|lncRNA	1.138284961	-1.715012921	13.98700773	1.42E-28	1.63E-26	54.37260912
GPN1|protein_coding	-0.645466729	0.335609075	-13.96348172	1.64E-28	1.86E-26	54.23402869
NOG|protein_coding	1.56690732	-0.042358341	13.96344228	1.64E-28	1.86E-26	54.23379631
RNF125|protein_coding	-1.222200346	0.262169141	-13.96152335	1.66E-28	1.88E-26	54.22249114
PTK7|protein_coding	0.759023894	-1.208500153	13.95817666	1.69E-28	1.91E-26	54.20277379
DPYSL3|protein_coding	1.014255069	2.897399451	13.94970761	1.78E-28	2.00E-26	54.15287405
KLC2|protein_coding	0.81334238	-0.828871782	13.94616372	1.81E-28	2.03E-26	54.13199196
AC008759|lncRNA	1.606229447	-2.220247174	13.94442317	1.83E-28	2.03E-26	54.1217356
TMEM160|protein_coding	0.477808598	1.443994193	13.94438903	1.83E-28	2.03E-26	54.12153441
CACNA1H|protein_coding	0.841711636	2.256769635	13.94134194	1.87E-28	2.06E-26	54.10357861
CPLANE2|protein_coding	0.792080696	-1.024542361	13.93429402	1.95E-28	2.14E-26	54.06204434
AP001059|lncRNA	0.96132579	-0.829339722	13.93220227	1.97E-28	2.16E-26	54.04971673
AC011451|lncRNA	0.947721247	-1.977022522	13.91691001	2.16E-28	2.36E-26	53.9595835
AC089999|lncRNA	0.86348684	0.996954451	13.90331635	2.34E-28	2.54E-26	53.87944849
LINC02585|lncRNA	0.813944018	2.835783186	13.9028751	2.35E-28	2.54E-26	53.8768471
AL513534|lncRNA	0.81840029	-0.454588376	13.90074329	2.38E-28	2.56E-26	53.86427877
AC008808|lncRNA	0.725395292	-1.710654011	13.89257138	2.49E-28	2.68E-26	53.81609761
FAM3D-AS1|lncRNA	1.123974394	1.067622619	13.88532876	2.60E-28	2.79E-26	53.77339169
OR1J1|protein_coding	1.154658239	-2.262685139	13.86270129	2.98E-28	3.17E-26	53.6399465
AVPR1B|protein_coding	1.598249016	-2.518142932	13.8601871	3.03E-28	3.21E-26	53.62511696
SH2D2A|protein_coding	-1.263455339	1.60550031	-13.85782784	3.07E-28	3.24E-26	53.61120091
C9orf106|lncRNA	0.917346938	-0.005484468	13.84899259	3.23E-28	3.40E-26	53.5590829
AC023481|lncRNA	0.987626688	-1.571954642	13.8333317	3.55E-28	3.72E-26	53.46668845
HEXA-AS1|lncRNA	0.748113781	-1.001210717	13.81694275	3.91E-28	4.08E-26	53.36998126
CDR2L|protein_coding	0.717307092	-1.523137455	13.80603715	4.18E-28	4.34E-26	53.3056201
ACTL8|protein_coding	0.860442892	-1.804841644	13.79436811	4.48E-28	4.63E-26	53.23674474
AL139002|lncRNA	0.825228774	3.607175182	13.79034609	4.58E-28	4.73E-26	53.21300313
CHIC2|protein_coding	-0.711341517	4.06531113	-13.78263346	4.80E-28	4.93E-26	53.16747312
GALNT8|protein_coding	0.868264284	2.104109452	13.76990644	5.18E-28	5.30E-26	53.09233323
PRKCZ|protein_coding	0.77714126	0.571352096	13.76679273	5.28E-28	5.38E-26	53.07394836
PNMA6F|protein_coding	1.016952849	-1.091971729	13.7357103	6.35E-28	6.45E-26	52.89038843
SP110|protein_coding	0.704656042	2.435702693	13.73321218	6.44E-28	6.52E-26	52.87563287
PLD4|protein_coding	0.605770666	0.568865228	13.72591524	6.73E-28	6.78E-26	52.83253002
FAM236A|protein_coding	1.197260866	-2.709374929	13.71859495	7.03E-28	7.06E-26	52.78928581
LINC01374|lncRNA	1.045561862	-0.470973333	13.71168281	7.33E-28	7.33E-26	52.74844962
CX3CL1|protein_coding	1.050331015	-1.509309288	13.70549479	7.60E-28	7.57E-26	52.71188884
TPRG1-AS1|lncRNA	1.686501645	-1.938470732	13.69998021	7.86E-28	7.80E-26	52.67930499
KIF3A|protein_coding	-1.029203192	-0.485096275	-13.67292332	9.23E-28	9.13E-26	52.51940676
PCSK1N|protein_coding	1.185712013	3.406873451	13.66193696	9.86E-28	9.71E-26	52.45446754
C20orf144|protein_coding	1.123806079	-0.294299739	13.65017314	1.06E-27	1.04E-25	52.38492452
AL513477|lncRNA	0.750325433	-0.306806158	13.64965	1.06E-27	1.04E-25	52.38183177
AC068305|lncRNA	1.118462491	-1.64333616	13.64667596	1.08E-27	1.05E-25	52.36424898
LRRC19|protein_coding	0.920865137	0.926111522	13.64122263	1.12E-27	1.08E-25	52.33200697
AC004920|lncRNA	1.189987965	0.959346174	13.63425462	1.16E-27	1.12E-25	52.29080701
AC108448|lncRNA	1.042489613	1.649142003	13.6313073	1.18E-27	1.14E-25	52.27337943
AC002368|lncRNA	0.670648092	-1.343012989	13.62935406	1.20E-27	1.15E-25	52.26182957
TERT|protein_coding	0.896012429	3.18099192	13.62318589	1.24E-27	1.19E-25	52.22535452
FOXJ1|protein_coding	1.077964416	-0.42829365	13.61679752	1.29E-27	1.23E-25	52.18757487
AC008443|lncRNA	0.605634529	-0.07226684	13.60395797	1.39E-27	1.32E-25	52.11163668
LKAAEAR1|protein_coding	0.635210849	1.008445968	13.60145401	1.41E-27	1.34E-25	52.09682611
AC002553|lncRNA	0.941142801	2.374408744	13.59081607	1.51E-27	1.42E-25	52.03389991
POLH-AS1|lncRNA	0.897975789	-1.195349479	13.58168314	1.59E-27	1.49E-25	51.9798708
SNX21|protein_coding	0.604797546	-0.581020492	13.5757382	1.65E-27	1.54E-25	51.94469873
ANKLE1|protein_coding	0.845654633	-1.734221269	13.57340758	1.67E-27	1.56E-25	51.93090952
CORO1B|protein_coding	0.569267078	1.3193346	13.57225651	1.68E-27	1.56E-25	51.92409902
MYOD1|protein_coding	0.876043599	2.550317232	13.56849443	1.72E-27	1.59E-25	51.90183954
COL23A1|protein_coding	1.348250781	-3.108247245	13.56674501	1.74E-27	1.60E-25	51.89148823
KCNMB1|protein_coding	1.029931305	0.800082255	13.54393854	1.99E-27	1.83E-25	51.75652647
LINC01842|lncRNA	0.942811601	-1.396497346	13.53943625	2.05E-27	1.87E-25	51.72987967
TMEM259|protein_coding	-0.869899738	-0.260572145	-13.53940354	2.05E-27	1.87E-25	51.72968608
CASTOR2|protein_coding	0.737009165	4.573529543	13.53037697	2.16E-27	1.97E-25	51.67625871
FAM163B|protein_coding	0.870523404	1.239583126	13.52295274	2.26E-27	2.05E-25	51.63231184
HOXA3|protein_coding	0.62759892	-0.96231162	13.507517	2.48E-27	2.24E-25	51.54093153
ZNF717|protein_coding	0.691571811	0.634658229	13.50596055	2.50E-27	2.25E-25	51.5317165
ERFE|protein_coding	1.008008143	2.039930869	13.5041253	2.53E-27	2.27E-25	51.52085064
FKBP1A|protein_coding	0.444204084	2.481484994	13.49636166	2.65E-27	2.37E-25	51.47488282
MFSD2B|protein_coding	0.934809424	1.114273557	13.48204407	2.88E-27	2.57E-25	51.39010049
FRMD1|protein_coding	0.984796962	-2.794197408	13.46590891	3.18E-27	2.82E-25	51.29454129
AC007923|lncRNA	1.146956111	-0.259530597	13.4422544	3.66E-27	3.22E-25	51.15442274
HSPG2|protein_coding	0.577513033	-0.997174348	13.44213035	3.66E-27	3.22E-25	51.15368786
SLC25A34-AS1|lncRNA	0.790505613	3.259750079	13.44191489	3.67E-27	3.22E-25	51.15241145
ZC3HAV1L|protein_coding	0.618577536	3.264753092	13.42900816	3.96E-27	3.47E-25	51.07594436
ZNF205|protein_coding	0.857886539	1.855289287	13.39165524	4.95E-27	4.32E-25	50.85459158
AL035401|lncRNA	1.012405439	-1.137284988	13.38885955	5.04E-27	4.38E-25	50.83802131
AC011455|protein_coding	0.833695517	-0.572904133	13.38852936	5.05E-27	4.38E-25	50.83606425
ZNF524|protein_coding	0.809662586	1.648271293	13.3863249	5.11E-27	4.42E-25	50.82299786
PTP4A3|protein_coding	0.546021698	0.259235109	13.38381622	5.19E-27	4.47E-25	50.80812803
AL109917|lncRNA	0.855625921	1.065570272	13.37774909	5.38E-27	4.62E-25	50.77216449
AC007298|lncRNA	0.889958455	0.777078655	13.37241741	5.56E-27	4.76E-25	50.74055876
AC004637|lncRNA	0.907312442	0.076372674	13.37108251	5.60E-27	4.78E-25	50.73264537
AL354740|lncRNA	1.149309469	0.384206984	13.36229466	5.90E-27	5.02E-25	50.68054781
OR10H1|protein_coding	0.956253562	-2.104581681	13.33671257	6.88E-27	5.83E-25	50.52886444
YY2|protein_coding	0.56648255	0.529951642	13.33094949	7.12E-27	6.02E-25	50.49468874
LINC01905|lncRNA	0.6522974	-3.752497966	13.32870315	7.22E-27	6.08E-25	50.48136719
JMJD8|protein_coding	0.660924905	2.277130967	13.30782328	8.18E-27	6.86E-25	50.35753005
ASAP3|protein_coding	0.804932252	-2.093037403	13.29394353	8.88E-27	7.44E-25	50.27519759
C22orf24|lncRNA	0.930323232	1.222816234	13.28976292	9.11E-27	7.58E-25	50.25039697
LINC01927|lncRNA	1.052794367	-1.912397735	13.28965325	9.12E-27	7.58E-25	50.24974631
TOX2|protein_coding	1.061918235	0.40115388	13.28828747	9.19E-27	7.62E-25	50.24164389
ATP2B3|protein_coding	0.780684918	-1.46891397	13.28519028	9.36E-27	7.74E-25	50.22326962
LINC02002|lncRNA	0.857240132	-2.447521837	13.28201967	9.54E-27	7.86E-25	50.20445922
MECR|protein_coding	0.803556598	0.16955062	13.28073353	9.62E-27	7.90E-25	50.19682874
CT62|protein_coding	0.886190742	-0.358260627	13.27473294	9.97E-27	8.16E-25	50.16122704
AC069155|lncRNA	1.311094658	-2.627431113	13.27129522	1.02E-26	8.30E-25	50.14083011
EPOR|protein_coding	0.605432321	-0.276689927	13.26739921	1.04E-26	8.47E-25	50.1177133
BCL2L2-PABPN1|protein_coding	0.730076782	-0.950875286	13.25265027	1.14E-26	9.23E-25	50.03019401
TUBB8P12|protein_coding	0.648451911	-0.949190328	13.25129992	1.15E-26	9.27E-25	50.02218058
UPB1|protein_coding	0.827151493	0.942559706	13.24774069	1.17E-26	9.44E-25	50.00105843
ING4|protein_coding	0.743618874	-1.31314317	13.24099888	1.22E-26	9.80E-25	49.96104763
LY6H|protein_coding	1.320146748	-2.678028477	13.23816044	1.24E-26	9.94E-25	49.94420159
PTPRS|protein_coding	1.256578394	-1.203726238	13.23227303	1.29E-26	1.03E-24	49.9092587
P4HA3|protein_coding	0.832949217	-0.840527095	13.22900156	1.31E-26	1.04E-24	49.88984119
CATSPER3|protein_coding	0.92860183	-1.776354126	13.22240246	1.36E-26	1.08E-24	49.85067121
KCNC3|protein_coding	0.641949013	4.670821256	13.20361747	1.53E-26	1.21E-24	49.73915808
TBCC|protein_coding	-0.808720127	0.092735801	-13.20285224	1.53E-26	1.21E-24	49.73461514
PGP|protein_coding	0.745715779	1.084428525	13.1763255	1.80E-26	1.41E-24	49.57711439
H1FNT|protein_coding	1.059298154	-0.542764522	13.17083622	1.86E-26	1.46E-24	49.5445179
SLC9A5|protein_coding	0.895716947	-0.607935664	13.1629069	1.95E-26	1.52E-24	49.49742942
ACP5|protein_coding	0.647174844	2.707127593	13.16175811	1.96E-26	1.53E-24	49.49060708
FAM169A|protein_coding	-1.527627687	-1.710314092	-13.16075868	1.97E-26	1.53E-24	49.48467164
SRPX2|protein_coding	0.878207531	-3.350337437	13.16039997	1.98E-26	1.53E-24	49.48254132
LINC01280|lncRNA	0.92833453	1.065920147	13.16011262	1.98E-26	1.53E-24	49.48083481
RNF225|protein_coding	0.611642066	0.352684023	13.15350213	2.06E-26	1.59E-24	49.44157508
CEP120|protein_coding	-1.092235999	-1.561614355	-13.15035031	2.10E-26	1.61E-24	49.42285565
AC092490|lncRNA	1.286684737	-2.768360315	13.14847869	2.12E-26	1.63E-24	49.41173939
AC026320|lncRNA	0.887027812	-0.663428855	13.14303856	2.19E-26	1.68E-24	49.37942758
IL20RB-AS1|lncRNA	0.916024771	1.886530485	13.14073356	2.22E-26	1.69E-24	49.36573657
ZNF286A|protein_coding	-0.868819898	-1.182988755	-13.13422566	2.31E-26	1.76E-24	49.32708011
STEAP3|protein_coding	0.723019741	0.666354455	13.12543452	2.44E-26	1.85E-24	49.27485827
WFS1|protein_coding	0.731223795	-0.40499862	13.12318853	2.47E-26	1.87E-24	49.26151593
TMEM41A|protein_coding	-0.550502798	-0.897427224	-13.12270262	2.48E-26	1.87E-24	49.25862929
PRKCH|protein_coding	-0.828630327	2.707844836	-13.11319709	2.62E-26	1.97E-24	49.20215852
ASCL5|protein_coding	0.762025641	-2.860396496	13.10321565	2.78E-26	2.08E-24	49.142856
AC093599|lncRNA	0.971256397	0.800216568	13.08916474	3.03E-26	2.26E-24	49.05936776
AL390036|lncRNA	0.765284578	1.621650324	13.07779359	3.24E-26	2.41E-24	48.99179571
REG3A|protein_coding	0.934950271	-1.513937182	13.0750863	3.30E-26	2.45E-24	48.975707
SEMA6C|protein_coding	0.612560561	2.216280315	13.07424596	3.31E-26	2.45E-24	48.97071303
AMDHD2|protein_coding	0.804108469	1.107561924	13.06400419	3.52E-26	2.60E-24	48.90984562
LRRN2|protein_coding	1.236933634	0.901527868	13.04897647	3.86E-26	2.84E-24	48.82052649
MAPK9|protein_coding	-0.607014425	-0.05429254	-13.04744018	3.89E-26	2.85E-24	48.8113948
ERCC2|protein_coding	0.639724975	-0.99073263	13.03687485	4.15E-26	3.03E-24	48.74859176
C7|protein_coding	1.078806999	0.257681194	13.01916723	4.61E-26	3.36E-24	48.64332218
AC023866|lncRNA	0.752689428	-3.477798937	13.01869439	4.62E-26	3.36E-24	48.64051099
SIM1|protein_coding	0.837281955	1.3989976	13.01422428	4.75E-26	3.45E-24	48.6139345
AL845552|lncRNA	0.75979323	2.803326025	13.01072204	4.85E-26	3.51E-24	48.59311179
DOHH|protein_coding	1.050934034	-0.504499404	13.00671016	4.97E-26	3.58E-24	48.56925829
TTI1|protein_coding	0.5590397	2.085020338	12.99977573	5.18E-26	3.73E-24	48.52802657
A1BG-AS1|lncRNA	0.596935315	0.204390889	12.97910014	5.86E-26	4.21E-24	48.40507852
ZBTB45|protein_coding	0.737143071	1.089291267	12.97813535	5.90E-26	4.22E-24	48.39934095
ODF4|protein_coding	1.176646997	-1.925528941	12.97428403	6.03E-26	4.31E-24	48.3764368
AC010973|lncRNA	0.561136168	-0.542669465	12.95554559	6.75E-26	4.81E-24	48.2649888
SLURP2|protein_coding	0.933557638	-0.990589438	12.95399622	6.82E-26	4.84E-24	48.25577318
AL161909|lncRNA	1.594290808	-2.65760877	12.95058324	6.96E-26	4.93E-24	48.23547251
OGFR|protein_coding	0.581393636	0.176302442	12.94839097	7.05E-26	4.98E-24	48.22243248
AL022341|lncRNA	0.709341394	0.561351735	12.94761471	7.08E-26	4.99E-24	48.21781508
AL513523|lncRNA	1.178069315	-1.334467563	12.94029813	7.40E-26	5.20E-24	48.17429294
PLCB3|protein_coding	0.767865303	0.546325341	12.93376353	7.70E-26	5.38E-24	48.13542059
JOSD1|protein_coding	-1.011445062	-0.651178866	-12.93370089	7.70E-26	5.38E-24	48.13504796
GDF15|protein_coding	0.73928487	2.40612114	12.92451791	8.13E-26	5.67E-24	48.08041816
SDC4|protein_coding	0.838040978	0.656555391	12.91265533	8.73E-26	6.07E-24	48.00984239
TDP1|protein_coding	-0.753657206	-0.153102587	-12.91153618	8.79E-26	6.09E-24	48.00318377
GADD45G|protein_coding	0.744443834	-1.786846896	12.90920127	8.92E-26	6.16E-24	47.98929157
AC008050|lncRNA	0.973588642	-0.257520056	12.9083748	8.96E-26	6.18E-24	47.9843742
SLC16A13|protein_coding	0.785729185	0.327886373	12.9047626	9.16E-26	6.30E-24	47.96288192
PRKACA|protein_coding	0.765427717	2.592490492	12.89894858	9.48E-26	6.50E-24	47.92828784
AC021534|lncRNA	0.941383955	1.949625775	12.8963512	9.63E-26	6.59E-24	47.91283269
KRTAP9-1|protein_coding	0.809538809	1.098919021	12.88988782	1.00E-25	6.83E-24	47.87437266
AL590004|lncRNA	1.10674634	-0.572158969	12.88425065	1.04E-25	7.05E-24	47.84082761
C10orf91|lncRNA	0.755246462	-0.22631337	12.88145063	1.05E-25	7.15E-24	47.82416508
TXNDC2|protein_coding	0.966818033	1.592138422	12.86807125	1.14E-25	7.73E-24	47.74454217
TOPORS|protein_coding	-1.056825313	0.332386209	-12.85596327	1.23E-25	8.29E-24	47.67247963
FAM25G|protein_coding	0.793209344	-0.0055478	12.83453219	1.40E-25	9.40E-24	47.54491562
AC004221|lncRNA	0.701188324	0.326648696	12.82133013	1.51E-25	1.02E-23	47.46632458
PYDC2|protein_coding	1.557024563	-3.024279395	12.81804557	1.54E-25	1.03E-23	47.44677081
AL445490|lncRNA	0.893776095	-1.155945877	12.81727841	1.55E-25	1.03E-23	47.44220369
MYBL1|protein_coding	-0.740722004	2.064693574	-12.81478808	1.57E-25	1.05E-23	47.42737781
C2CD4C|protein_coding	0.77379159	-1.068643895	12.80070583	1.71E-25	1.14E-23	47.34353666
INHBA|protein_coding	0.793392711	-1.560879442	12.79428693	1.78E-25	1.18E-23	47.30531822
DICER1-AS1|lncRNA	0.716348587	1.294492375	12.78157822	1.92E-25	1.27E-23	47.22964564
NUDT16L1|protein_coding	0.771744801	2.340201933	12.77600851	1.98E-25	1.31E-23	47.19647962
AL161452|lncRNA	0.936161086	2.04141543	12.77572316	1.99E-25	1.31E-23	47.19478041
ALDH1L2|protein_coding	0.63685169	-0.359256974	12.75843944	2.21E-25	1.45E-23	47.09185377
AC025272|lncRNA	0.929825873	-1.172239585	12.75826423	2.21E-25	1.45E-23	47.09081029
CRHR1|protein_coding	0.75770815	1.12320333	12.75472589	2.26E-25	1.47E-23	47.06973773
GABBR1|protein_coding	0.621106016	0.302425291	12.74222739	2.43E-25	1.58E-23	46.99529962
LHB|protein_coding	0.758839368	-1.153674068	12.741899	2.44E-25	1.58E-23	46.99334368
CTSL|protein_coding	0.716348087	1.809136478	12.73442138	2.55E-25	1.65E-23	46.94880612
VSIG10L|protein_coding	0.651303595	-0.426318595	12.7134876	2.89E-25	1.87E-23	46.82411201
MUC5B-AS1|lncRNA	0.742810615	-1.73374451	12.71037371	2.94E-25	1.90E-23	46.80556259
AL031663|lncRNA	0.694867157	-2.015799761	12.70651247	3.01E-25	1.94E-23	46.78256076
CDHR2|protein_coding	0.939179348	1.13134719	12.70312714	3.08E-25	1.97E-23	46.76239355
AC107993|lncRNA	0.909786477	-0.406656037	12.69922179	3.15E-25	2.02E-23	46.73912806
AC093422|lncRNA	1.145116908	0.333649149	12.69567472	3.22E-25	2.05E-23	46.71799647
AL732437|lncRNA	0.984728118	3.259728208	12.69532246	3.22E-25	2.05E-23	46.71589789
CCER2|protein_coding	0.789251525	0.590938917	12.69187251	3.29E-25	2.09E-23	46.69534447
STXBP2|protein_coding	0.492754386	2.282249084	12.6881104	3.37E-25	2.13E-23	46.67293088
BAIAP2-DT|lncRNA	0.644057325	-0.00045591	12.68778725	3.37E-25	2.13E-23	46.67100562
AC013436|lncRNA	1.017315695	-0.967528806	12.67711985	3.60E-25	2.27E-23	46.60744977
MAGEL2|protein_coding	1.124902817	0.307971278	12.67348113	3.67E-25	2.31E-23	46.58576958
GNAZ|protein_coding	0.898595403	2.173882375	12.67145715	3.72E-25	2.34E-23	46.57371016
FDX2|protein_coding	0.526195195	0.224866938	12.67089088	3.73E-25	2.34E-23	46.57033616
ACTBL2|protein_coding	2.143611294	1.540794037	12.65837798	4.02E-25	2.52E-23	46.4957778
NPAS1|protein_coding	0.95973486	-0.090024324	12.65575871	4.09E-25	2.55E-23	46.48017024
CSE1L-AS1|lncRNA	0.786860222	-0.84715987	12.6389756	4.52E-25	2.81E-23	46.38015872
BCL7C|protein_coding	0.688249837	0.610577234	12.63889707	4.52E-25	2.81E-23	46.37969078
NLGN2|protein_coding	0.694164806	1.984198774	12.63336917	4.68E-25	2.89E-23	46.34674778
DDX3Y|protein_coding	-0.656254061	1.451091046	-12.63322065	4.68E-25	2.89E-23	46.34586269
AC099668|lncRNA	0.669030109	2.040650017	12.63004362	4.77E-25	2.93E-23	46.32692909
AC019077|lncRNA	0.824089375	0.524853886	12.62984285	4.78E-25	2.93E-23	46.32573255
LHFPL3|protein_coding	1.168026934	-2.187291239	12.62983029	4.78E-25	2.93E-23	46.32565774
AC243964|lncRNA	0.634825048	0.588853136	12.62874449	4.81E-25	2.94E-23	46.31918681
KRTAP10-9|protein_coding	0.746359851	2.229432593	12.62700238	4.86E-25	2.97E-23	46.3088044
PSPN|protein_coding	0.718535409	-1.554346135	12.62005448	5.07E-25	3.09E-23	46.26739651
FAM207A|protein_coding	0.565825963	0.847424918	12.61861868	5.11E-25	3.11E-23	46.25883926
EPS8L2|protein_coding	0.692941977	1.130837884	12.61504098	5.22E-25	3.17E-23	46.23751621
IL17B|protein_coding	1.069939272	-2.451534368	12.60456323	5.56E-25	3.36E-23	46.17506688
KRTAP4-7|protein_coding	0.915339031	-0.736760867	12.5986117	5.76E-25	3.48E-23	46.13959324
AKAP5|protein_coding	-1.656060001	0.475565803	-12.59672157	5.83E-25	3.51E-23	46.12832705
THNSL2|protein_coding	0.83952415	-1.050897433	12.59358966	5.94E-25	3.57E-23	46.10965894
ZBED6|protein_coding	-0.619520996	0.943729112	-12.58991948	6.07E-25	3.64E-23	46.0877821
VASH2|protein_coding	1.064324021	0.829491052	12.583743	6.30E-25	3.77E-23	46.05096499
MOS|protein_coding	1.09968715	-2.218210773	12.58218592	6.36E-25	3.80E-23	46.0416833
NAPRT|protein_coding	0.786881076	1.098829849	12.57803991	6.52E-25	3.88E-23	46.01696873
RTP5|protein_coding	1.044239506	0.147580348	12.57650493	6.58E-25	3.91E-23	46.00781856
AES|protein_coding	-0.788334867	1.919661112	-12.54035856	8.18E-25	4.85E-23	45.79232666
AC024559|lncRNA	1.086113346	-2.47173585	12.54004948	8.20E-25	4.85E-23	45.79048385
MMP11|protein_coding	0.810896896	0.369195896	12.52886359	8.77E-25	5.17E-23	45.72379025
MYBPH|protein_coding	1.011923767	-1.848840919	12.51382413	9.60E-25	5.65E-23	45.63411526
GFY|protein_coding	0.845217635	-1.877098391	12.50996741	9.83E-25	5.77E-23	45.61111803
ARL4C|protein_coding	-0.932249258	2.979380308	-12.50552722	1.01E-24	5.91E-23	45.58464117
NHLRC4|protein_coding	0.720494134	-1.060594035	12.49988661	1.04E-24	6.10E-23	45.5510055
RUFY4|protein_coding	0.645419559	-0.238949581	12.49610879	1.07E-24	6.23E-23	45.52847742
AC003070|lncRNA	0.516039459	-0.598901399	12.49576376	1.07E-24	6.23E-23	45.52641993
PLA2G2D|protein_coding	0.962329635	0.43320875	12.48600427	1.13E-24	6.59E-23	45.46821986
SH3GL3|protein_coding	0.856054893	-1.159172356	12.484575	1.14E-24	6.63E-23	45.45969631
AL355803|lncRNA	0.925544777	-0.153890234	12.47828251	1.19E-24	6.87E-23	45.42217004
PLCH2|protein_coding	0.564731993	-0.704045686	12.47379409	1.22E-24	7.05E-23	45.39540202
MTRNR2L7|protein_coding	0.898099619	-0.352748758	12.45886336	1.34E-24	7.69E-23	45.30635462
AC005262|lncRNA	0.844466423	2.274038445	12.45647884	1.36E-24	7.79E-23	45.29213275
FAM107B|protein_coding	-0.521249886	1.31868916	-12.4483284	1.42E-24	8.16E-23	45.24352056
ORAI2|protein_coding	0.76430612	2.713607369	12.44586681	1.44E-24	8.26E-23	45.22883843
CDRT15|protein_coding	0.783833693	-1.615235805	12.44491661	1.45E-24	8.29E-23	45.22317092
FSCN2|protein_coding	0.755948181	-1.123727271	12.44349689	1.47E-24	8.35E-23	45.21470289
LINC02469|lncRNA	0.957239164	-0.230455503	12.44007858	1.50E-24	8.50E-23	45.19431399
SPATA21|protein_coding	0.763046963	0.857963051	12.43883644	1.51E-24	8.55E-23	45.18690506
TRIM72|protein_coding	0.68821248	-2.70239995	12.42908762	1.60E-24	9.04E-23	45.12875531
POLD1|protein_coding	0.811681176	0.756355466	12.42748996	1.61E-24	9.11E-23	45.11922539
TPBGL|protein_coding	0.656207889	0.763092172	12.4199024	1.69E-24	9.52E-23	45.07396537
AC069113|lncRNA	1.122520597	-3.002296871	12.4133433	1.76E-24	9.88E-23	45.03483905
CAMK1|protein_coding	0.572696308	0.444944353	12.41100498	1.78E-24	1.00E-22	45.0208903
AC005006|lncRNA	0.777445579	0.728003761	12.40894917	1.80E-24	1.01E-22	45.00862667
SRPK2|protein_coding	-0.441643001	3.050324821	-12.40460663	1.85E-24	1.03E-22	44.98272167
GRM4|protein_coding	0.878628623	-0.664427502	12.39486773	1.96E-24	1.09E-22	44.92462363
PIK3R1|protein_coding	-1.216697535	-0.281254663	-12.39307377	1.99E-24	1.10E-22	44.91392142
CTSE|protein_coding	0.834538802	0.291626344	12.37892528	2.16E-24	1.20E-22	44.82951355
PIWIL2|protein_coding	0.792411315	-1.146130778	12.37336602	2.24E-24	1.24E-22	44.79634668
AC011473|protein_coding	0.676281161	-1.020333801	12.36523693	2.35E-24	1.30E-22	44.74784685
ANGPTL8|protein_coding	0.842996328	-2.322450254	12.36106975	2.41E-24	1.33E-22	44.72298407
AC004471|lncRNA	0.857598936	0.535189988	12.35665863	2.47E-24	1.36E-22	44.69666547
LINC00322|lncRNA	0.883551619	-0.798113678	12.35641191	2.48E-24	1.36E-22	44.6951934
SPINT1|protein_coding	0.8318592	1.69665139	12.34947274	2.58E-24	1.41E-22	44.65379061
AL137076|lncRNA	1.148177471	-3.440005819	12.34892657	2.59E-24	1.42E-22	44.65053183
AC068014|lncRNA	0.895286913	-0.285399961	12.32948809	2.91E-24	1.59E-22	44.53454612
FOXB1|protein_coding	0.5970475	0.798745008	12.30354614	3.40E-24	1.85E-22	44.37974435
AC007861|lncRNA	0.76213638	1.292183963	12.29682488	3.54E-24	1.93E-22	44.33963498
ASPSCR1|protein_coding	0.490051663	0.051624627	12.2805672	3.91E-24	2.12E-22	44.24261337
DNAL4|protein_coding	0.599698891	-0.768996985	12.28037887	3.91E-24	2.12E-22	44.24148948
LIMS1|protein_coding	1.047749979	2.691887782	12.27635538	4.01E-24	2.17E-22	44.21747761
GPATCH8|protein_coding	-0.766063503	-0.539805861	-12.26716931	4.24E-24	2.28E-22	44.16265487
MMADHC|protein_coding	-0.524801732	0.931038199	-12.26328731	4.34E-24	2.33E-22	44.13948657
AC008574|lncRNA	0.967027621	0.408723	12.2612017	4.39E-24	2.36E-22	44.12703923
AL034428|lncRNA	0.887151952	-1.073353129	12.25870163	4.46E-24	2.39E-22	44.11211825
AP000851|lncRNA	0.857569247	-1.509619057	12.25797545	4.48E-24	2.39E-22	44.10778424
AL359237|lncRNA	0.646548469	-3.798858165	12.25696233	4.51E-24	2.40E-22	44.10173765
RCN2|protein_coding	-1.649865635	-1.666212966	-12.25655956	4.52E-24	2.40E-22	44.09933382
CD164L2|protein_coding	0.753703631	-0.641372529	12.24158898	4.94E-24	2.63E-22	44.00998341
IL18R1|protein_coding	-1.224978049	0.581786507	-12.23687508	5.09E-24	2.70E-22	43.98184818
PIK3C2B|protein_coding	0.634049661	1.316960043	12.22690233	5.40E-24	2.86E-22	43.92232414
ZZEF1|protein_coding	-0.633321378	-0.045156519	-12.22503767	5.46E-24	2.88E-22	43.91119447
CDC20|protein_coding	0.884566123	-0.958762316	12.21630627	5.76E-24	3.03E-22	43.85907814
CEBPE|protein_coding	0.860230618	-0.667713051	12.21256675	5.89E-24	3.10E-22	43.83675724
RGS12|protein_coding	0.886500738	0.199951342	12.20947476	6.00E-24	3.15E-22	43.81830118
AP002992|lncRNA	0.990950264	-2.679376301	12.20672615	6.10E-24	3.19E-22	43.80189465
AC008610|lncRNA	0.801207518	0.482586603	12.20616097	6.12E-24	3.20E-22	43.79852111
AC025280|lncRNA	0.826713042	0.540415968	12.19789424	6.43E-24	3.36E-22	43.74917607
AC099793|lncRNA	0.854566572	1.341537962	12.18933148	6.77E-24	3.53E-22	43.69806304
NUDT8|protein_coding	0.723382155	0.137223953	12.18306579	7.03E-24	3.65E-22	43.66066115
AC004846|lncRNA	0.614899334	0.331800205	12.18277866	7.04E-24	3.65E-22	43.65894716
CATIP-AS1|lncRNA	0.649034802	0.57066776	12.17423632	7.42E-24	3.84E-22	43.60795425
TMEM108-AS1|lncRNA	0.828066808	-1.834049261	12.1730488	7.47E-24	3.86E-22	43.60086535
C16orf89|protein_coding	0.681387821	-0.101792595	12.15910541	8.12E-24	4.19E-22	43.51762911
EXOSC10|protein_coding	-1.079903379	-0.553731739	-12.15571993	8.29E-24	4.27E-22	43.49741879
LINC02138|lncRNA	0.642013492	2.41512862	12.14625812	8.78E-24	4.51E-22	43.44093396
TMEM92-AS1|lncRNA	0.793750933	-0.699427867	12.14235108	8.99E-24	4.61E-22	43.41760953
HRC|protein_coding	1.138145688	-1.582323894	12.13423566	9.44E-24	4.83E-22	43.36916105
CCSER2|protein_coding	-0.662096849	1.793448016	-12.13000825	9.68E-24	4.94E-22	43.34392346
CLMAT3|lncRNA	1.888030301	-2.055773744	12.12385857	1.00E-23	5.12E-22	43.30720956
SYTL2|protein_coding	-1.31424338	0.738436974	-12.11713635	1.05E-23	5.32E-22	43.26707711
MVK|protein_coding	0.670302524	2.947514666	12.1127898	1.07E-23	5.45E-22	43.24112742
TMPRSS11E|protein_coding	1.152632098	-2.370147186	12.10775817	1.11E-23	5.61E-22	43.21108741
AC105935|lncRNA	0.674605061	1.33122021	12.10451214	1.13E-23	5.71E-22	43.19170775
BRWD1|protein_coding	-0.708726784	1.141839988	-12.10256384	1.14E-23	5.76E-22	43.18007582
TGFBR3|protein_coding	-1.157888955	2.842538806	-12.09953458	1.16E-23	5.86E-22	43.16199012
PRR32|protein_coding	0.761536818	-0.664685112	12.09540014	1.19E-23	6.00E-22	43.13730603
MYLPF|protein_coding	0.949164531	-2.554067881	12.07916505	1.31E-23	6.60E-22	43.04037514
OR5AS1|protein_coding	0.937645795	-0.299615133	12.07729638	1.33E-23	6.66E-22	43.02921818
TNKS|protein_coding	-1.035638201	-1.972451346	-12.07274096	1.37E-23	6.83E-22	43.00201968
SCAMP5|protein_coding	0.793321253	0.260389499	12.06555706	1.43E-23	7.12E-22	42.95912732
KCNQ4|protein_coding	0.913546584	-0.091622014	12.06345205	1.45E-23	7.20E-22	42.94655902
PDE6C|protein_coding	0.72122848	-0.779570361	12.04400629	1.63E-23	8.08E-22	42.83045324
CBLB|protein_coding	-0.792316398	2.110908841	-12.03772885	1.69E-23	8.37E-22	42.79297157
AC092809|lncRNA	0.74094378	-2.177316529	12.03189138	1.75E-23	8.66E-22	42.75811661
FAM171A2|protein_coding	0.868969122	-1.688065659	12.03148558	1.75E-23	8.66E-22	42.75569366
TATDN3|protein_coding	0.642797779	2.20892202	12.02762364	1.79E-23	8.85E-22	42.73263422
AL162741|lncRNA	0.816069605	-0.806823906	12.02570238	1.81E-23	8.93E-22	42.7211625
F2R|protein_coding	-1.338654847	-1.571207751	-12.02450923	1.83E-23	8.98E-22	42.71403823
AGTRAP|protein_coding	0.884024588	2.782568221	12.02069856	1.87E-23	9.17E-22	42.69128481
KRTAP10-10|protein_coding	0.599970741	1.427954401	12.00337535	2.08E-23	1.02E-21	42.58784698
HOPX|protein_coding	-1.53361752	-0.022474461	-12.00318696	2.08E-23	1.02E-21	42.58672208
AL135838|lncRNA	0.640596272	-1.259641143	12.00142227	2.10E-23	1.02E-21	42.57618494
DESI1|protein_coding	0.813990786	1.491769502	11.99841465	2.14E-23	1.04E-21	42.55822606
RNF19A|protein_coding	-0.6548033	3.171963529	-11.98259135	2.35E-23	1.14E-21	42.46374228
LINC01075|lncRNA	0.964733635	-1.039331815	11.98192982	2.36E-23	1.15E-21	42.45979216
LINC01961|lncRNA	0.963162555	-2.570937152	11.97404221	2.48E-23	1.20E-21	42.41269331
RIOK1|protein_coding	-0.603291527	0.123221004	-11.97256033	2.50E-23	1.21E-21	42.40384457
AC022916|lncRNA	0.66810521	-1.709114368	11.97245207	2.50E-23	1.21E-21	42.40319814
AL445989|protein_coding	0.620054155	3.2488236	11.96911098	2.55E-23	1.23E-21	42.38324753
AC097487|lncRNA	0.891836214	2.786447491	11.96262486	2.65E-23	1.28E-21	42.344517
CHRNA4|protein_coding	0.718211891	0.429975289	11.9617287	2.67E-23	1.28E-21	42.33916571
LINC01757|lncRNA	0.859160507	-1.569508894	11.95706308	2.74E-23	1.31E-21	42.31130577
FYN|protein_coding	-0.963368096	3.288321079	-11.95501443	2.78E-23	1.33E-21	42.29907258
AC087885|lncRNA	0.849389306	-0.165307924	11.9530478	2.81E-23	1.34E-21	42.28732914
AL078645|lncRNA	-1.613312154	-3.908898634	-11.93982867	3.04E-23	1.45E-21	42.2083927
P2RY8|protein_coding	-0.693230864	1.575997946	-11.93881477	3.06E-23	1.46E-21	42.20233831
CEP170B|protein_coding	0.949908241	-1.801642555	11.9357251	3.12E-23	1.48E-21	42.18388861
MYNN|protein_coding	-0.620492809	-0.601093303	-11.93408067	3.15E-23	1.49E-21	42.17406901
ANKRD13D|protein_coding	0.445094855	-0.16814051	11.93044639	3.22E-23	1.52E-21	42.15236721
LINC01793|lncRNA	0.639480102	3.450514898	11.92921427	3.25E-23	1.53E-21	42.14500967
ZNF644|protein_coding	-0.495433603	2.407030653	-11.92740045	3.28E-23	1.55E-21	42.13417855
BARHL1|protein_coding	0.876359401	-2.25275914	11.9251296	3.33E-23	1.56E-21	42.12061827
RIMS4|protein_coding	0.704792149	-2.028989503	11.91902245	3.45E-23	1.62E-21	42.08414971
SLC5A3|protein_coding	-0.635447777	0.371059058	-11.90486232	3.76E-23	1.76E-21	41.9995928
MAT1A|protein_coding	0.820507995	-2.579548397	11.9021011	3.82E-23	1.79E-21	41.98310419
SYT11|protein_coding	-1.462686732	-1.484465108	-11.89854398	3.90E-23	1.82E-21	41.96186287
OSMR|protein_coding	0.705920997	-0.893062445	11.89393731	4.01E-23	1.87E-21	41.93435411
KCNC4|protein_coding	0.709469563	-1.094478022	11.88994424	4.11E-23	1.91E-21	41.91050945
HSPA12B|protein_coding	0.778674907	0.180356541	11.88984592	4.11E-23	1.91E-21	41.9099223
USH1C|protein_coding	0.861660327	0.990216995	11.88982186	4.11E-23	1.91E-21	41.90977864
HTR1B|protein_coding	0.855565155	-0.927090926	11.88686452	4.19E-23	1.94E-21	41.89211883
OR14A16|protein_coding	0.917127669	-1.213656169	11.8847806	4.24E-23	1.96E-21	41.87967469
FAM221A|protein_coding	-0.701249449	-1.017727844	-11.88047192	4.35E-23	2.01E-21	41.85394528
GGN|protein_coding	1.166638574	-1.127730377	11.87521299	4.49E-23	2.07E-21	41.82254147
LCE3B|protein_coding	0.510819306	1.454438805	11.87158579	4.59E-23	2.11E-21	41.80088152
KRTAP4-1|protein_coding	0.874809781	-0.707275595	11.85703272	5.01E-23	2.30E-21	41.71397742
SKAP2|protein_coding	0.984720269	1.490566986	11.85637278	5.03E-23	2.31E-21	41.71003658
MRGPRD|protein_coding	0.865745334	-2.03078847	11.85224471	5.16E-23	2.36E-21	41.68538567
SH3KBP1|protein_coding	-0.363841264	4.146933102	-11.84527894	5.38E-23	2.46E-21	41.64378938
AL929472|lncRNA	-0.809473541	-1.766730315	-11.84062842	5.53E-23	2.52E-21	41.61601867
HK3|protein_coding	0.865873096	0.57401506	11.83919898	5.58E-23	2.54E-21	41.60748277
SMARCA5-AS1|lncRNA	0.980939249	-2.023821752	11.83862989	5.60E-23	2.54E-21	41.60408444
SAXO1|protein_coding	1.785438608	-2.112684715	11.83584433	5.70E-23	2.58E-21	41.58745041
CDK5R2|protein_coding	0.935616458	-1.19214438	11.81183207	6.58E-23	2.98E-21	41.44406125
HCRTR1|protein_coding	0.676901085	-1.068960425	11.80468653	6.87E-23	3.10E-21	41.40139189
TTTY18|lncRNA	0.643810094	-1.258894194	11.7990339	7.11E-23	3.21E-21	41.36763746
PDLIM2|protein_coding	-1.421674165	-1.155170175	-11.79557345	7.26E-23	3.27E-21	41.34697362
EML2|protein_coding	0.555077518	-0.561632016	11.7882483	7.59E-23	3.41E-21	41.303232
TOMM20|protein_coding	-0.600407478	1.673708087	-11.78382544	7.79E-23	3.50E-21	41.27682134
LINC02102|lncRNA	0.745021091	-2.985408585	11.78244828	7.86E-23	3.52E-21	41.26859777
LCN9|protein_coding	0.874268808	-1.889698758	11.77854116	8.05E-23	3.60E-21	41.24526683
KRTAP5-5|protein_coding	0.55247918	1.069103425	11.77326991	8.31E-23	3.71E-21	41.21379027
IVL|protein_coding	0.608926926	2.200671106	11.77154922	8.39E-23	3.74E-21	41.20351538
AC005253|lncRNA	0.92851783	0.66280453	11.7676134	8.59E-23	3.82E-21	41.18001328
ZC3H15|protein_coding	-0.564477282	2.717008394	-11.75560378	9.24E-23	4.10E-21	41.10830009
DHCR24-DT|lncRNA	0.814715141	-2.098874888	11.75048254	9.53E-23	4.22E-21	41.07771978
STX18-IT1|lncRNA	0.807339373	0.473301242	11.74836747	9.65E-23	4.27E-21	41.06509015
BAG2|protein_coding	-1.220018312	-2.030119364	-11.74823139	9.66E-23	4.27E-21	41.06427761
ANGEL2|protein_coding	-1.054400923	-0.502458894	-11.74684269	9.74E-23	4.30E-21	41.05598534
WDR24|protein_coding	0.534241868	0.015527462	11.7459592	9.79E-23	4.31E-21	41.05070981
AL022328|lncRNA	0.597273896	-0.041526205	11.74509284	9.84E-23	4.33E-21	41.04553657
FAM3A|protein_coding	0.565402712	1.311179551	11.74171016	1.00E-22	4.41E-21	41.02533783
TRIM39|protein_coding	-0.799650935	-0.268052897	-11.73130937	1.07E-22	4.68E-21	40.96323276
PRR33|protein_coding	0.717902574	0.876866392	11.73109081	1.07E-22	4.68E-21	40.9619277
THPO|protein_coding	0.756259813	-3.062430329	11.72835567	1.09E-22	4.75E-21	40.94559581
DENND5B-AS1|lncRNA	0.753197601	-1.525651812	11.72680089	1.10E-22	4.79E-21	40.93631198
CARD14|protein_coding	0.523797508	0.118745464	11.71747917	1.16E-22	5.06E-21	40.88065101
AL022315|lncRNA	0.990713704	-2.606988866	11.714386	1.18E-22	5.15E-21	40.86218152
MROH1|protein_coding	0.395308717	0.275393858	11.71239166	1.20E-22	5.20E-21	40.85027321
KRTAP6-1|protein_coding	1.054746591	-2.59997976	11.70271236	1.27E-22	5.50E-21	40.79247805
AC023051|lncRNA	1.09384581	0.291846373	11.69958621	1.29E-22	5.60E-21	40.77381193
AL161733|lncRNA	0.682739659	-1.779717114	11.69925137	1.30E-22	5.60E-21	40.7718126
METTL9|protein_coding	0.728753692	2.491051191	11.69427625	1.34E-22	5.76E-21	40.74210649
ERCC5|protein_coding	-0.552263541	1.856220731	-11.69057752	1.37E-22	5.88E-21	40.72002179
FOXD3-AS1|lncRNA	0.853950343	-0.601990804	11.68480543	1.42E-22	6.08E-21	40.68555741
Z82185|lncRNA	1.255433774	-3.358120905	11.67926107	1.46E-22	6.28E-21	40.65245306
NR3C1|protein_coding	-0.653710166	0.924181316	-11.67379205	1.51E-22	6.47E-21	40.61979877
USP24|protein_coding	-1.294082559	-0.489753345	-11.67119957	1.54E-22	6.57E-21	40.60431972
GAN|protein_coding	-0.913182035	-2.686473902	-11.66946777	1.55E-22	6.62E-21	40.59397963
BPIFA1|protein_coding	1.139877167	-1.502753642	11.65411842	1.70E-22	7.25E-21	40.50233401
KBTBD2|protein_coding	-0.932503126	-0.398869778	-11.64467158	1.80E-22	7.67E-21	40.44593132
AC010359|lncRNA	-1.302737187	-2.781555196	-11.64404402	1.81E-22	7.68E-21	40.44218449
PICK1|protein_coding	0.759658377	2.074843024	11.64340719	1.82E-22	7.70E-21	40.43838233
LINC02441|lncRNA	0.867824247	-1.060534649	11.64095881	1.84E-22	7.80E-21	40.42376439
CREM|protein_coding	-0.837658402	-2.446178181	-11.64046779	1.85E-22	7.81E-21	40.42083272
PRG3|protein_coding	0.61111848	0.813157056	11.63814712	1.88E-22	7.91E-21	40.40697733
KLF3|protein_coding	-1.233961113	0.683045884	-11.63387243	1.92E-22	8.10E-21	40.38145567
AC110058|lncRNA	0.932058286	0.181428101	11.62645294	2.01E-22	8.45E-21	40.33715877
AC063923|lncRNA	0.641144809	-0.671156841	11.62629496	2.01E-22	8.45E-21	40.33621559
GPC2|protein_coding	0.729921998	0.146828004	11.61337213	2.18E-22	9.12E-21	40.25906326
GAS2L2|protein_coding	0.834812585	0.296920131	11.608624	2.24E-22	9.37E-21	40.23071628
LINC01714|lncRNA	0.763531679	-2.86767648	11.60740146	2.26E-22	9.43E-21	40.22341755
TFE3|protein_coding	0.797140377	4.05099689	11.60118441	2.34E-22	9.77E-21	40.18630138
TBC1D2B|protein_coding	0.352935156	0.477768156	11.60026687	2.36E-22	9.81E-21	40.18082365
DEFB4A|protein_coding	1.043288958	-3.260428539	11.59800955	2.39E-22	9.93E-21	40.16734746
HECTD2|protein_coding	0.680368574	-0.425824255	11.59577551	2.42E-22	1.00E-20	40.15401028
APMAP|protein_coding	-0.814578289	0.259630387	-11.59458385	2.44E-22	1.01E-20	40.1468961
GMDS|protein_coding	-1.009505744	-0.620982035	-11.59241046	2.47E-22	1.02E-20	40.13392109
RGS22|protein_coding	1.166546708	-2.282243268	11.59183597	2.48E-22	1.02E-20	40.13049147
AL162151|lncRNA	-1.438174371	-3.208763843	-11.59160391	2.48E-22	1.02E-20	40.12910606
AC018943|lncRNA	0.769945333	-3.343398963	11.59128485	2.49E-22	1.02E-20	40.12720131
TXNDC17|protein_coding	0.470328243	0.766595741	11.58559251	2.57E-22	1.06E-20	40.09321878
SLC25A36|protein_coding	-1.07264022	-0.029345604	-11.58331224	2.61E-22	1.07E-20	40.07960594
TRIM41|protein_coding	0.356183319	0.511252956	11.5813083	2.64E-22	1.08E-20	40.06764283
CPNE2|protein_coding	0.724456623	-0.598520905	11.58128453	2.64E-22	1.08E-20	40.06750093
SOWAHD|protein_coding	0.630705748	-0.587612285	11.58043419	2.65E-22	1.09E-20	40.06242461
SNHG21|lncRNA	0.563955181	-0.160771081	11.57908234	2.68E-22	1.09E-20	40.05435436
NARF-IT1|lncRNA	-1.326546063	-4.17692725	-11.56936646	2.84E-22	1.16E-20	39.99635348
EPHX3|protein_coding	0.742913484	1.090819223	11.56416016	2.93E-22	1.19E-20	39.96527397
B3GAT3|protein_coding	0.508778165	1.611200248	11.55953172	3.01E-22	1.22E-20	39.93764433
TMCC2|protein_coding	1.038146615	-0.853553072	11.55865863	3.03E-22	1.23E-20	39.93243245
ATP1A4|protein_coding	0.733861196	1.302278693	11.55367854	3.12E-22	1.26E-20	39.90270404
CACNA1F|protein_coding	0.980538564	-0.433149972	11.54445553	3.30E-22	1.33E-20	39.84764855
TMEM229A|protein_coding	0.787761323	-1.317242541	11.53939131	3.40E-22	1.37E-20	39.81741897
SND1-IT1|lncRNA	-0.819232176	0.560986848	-11.53691072	3.45E-22	1.39E-20	39.8026118
AC091806|lncRNA	0.791729754	0.213582312	11.52968858	3.60E-22	1.45E-20	39.75950192
PWP1|protein_coding	-0.933394876	-0.499390342	-11.52544893	3.70E-22	1.49E-20	39.73419528
PRORY|protein_coding	1.091980218	-3.124361504	11.52160247	3.78E-22	1.52E-20	39.71123582
MAFA-AS1|lncRNA	0.75473431	-1.073843945	11.51296139	3.99E-22	1.60E-20	39.65965816
CEACAM19|protein_coding	0.63373113	-0.310420453	11.50476108	4.19E-22	1.68E-20	39.61071255
ZCWPW1|protein_coding	0.583229446	1.340311869	11.50376028	4.21E-22	1.68E-20	39.60473909
AP000547|lncRNA	0.627729862	1.743324244	11.50124647	4.28E-22	1.71E-20	39.58973505
FSTL3|protein_coding	0.684394556	-0.633806664	11.49971139	4.32E-22	1.72E-20	39.58057275
NDUFA10|protein_coding	0.504234994	2.168822903	11.49035737	4.57E-22	1.82E-20	39.52474302
AMN|protein_coding	0.574860515	1.221651401	11.48878104	4.61E-22	1.83E-20	39.5153348
GAS8-AS1|lncRNA	0.99478187	-0.959094159	11.48660879	4.67E-22	1.85E-20	39.5023699
SLC28A2|protein_coding	0.962391826	0.497006072	11.48605738	4.69E-22	1.86E-20	39.49907886
HAP1|protein_coding	0.81571028	-2.086712583	11.48435494	4.74E-22	1.87E-20	39.48891807
AC008705|lncRNA	1.208239603	-3.682076765	11.48131569	4.82E-22	1.90E-20	39.4707789
TH|protein_coding	0.652985524	-0.76926072	11.47604883	4.98E-22	1.96E-20	39.4393449
C13orf46|protein_coding	0.643640771	0.206532038	11.47603994	4.98E-22	1.96E-20	39.43929186
LARP4B|protein_coding	0.441476175	1.403344939	11.47555472	4.99E-22	1.96E-20	39.436396
PCOLCE2|protein_coding	0.733686057	-1.168389439	11.47023809	5.16E-22	2.02E-20	39.40466556
CLPB|protein_coding	0.565156356	2.500329889	11.46069525	5.46E-22	2.14E-20	39.3477137
SNAI2|protein_coding	1.000985605	2.68389246	11.45553828	5.63E-22	2.20E-20	39.31693752
GFM1|protein_coding	-0.614625067	-1.382350619	-11.45231566	5.74E-22	2.24E-20	39.29770555
DDX27|protein_coding	-0.900400039	-0.666825313	-11.4503072	5.81E-22	2.27E-20	39.28571953
CLDN24|protein_coding	0.811000607	1.077146913	11.45016137	5.82E-22	2.27E-20	39.28484928
C8orf82|protein_coding	0.540904683	1.947869047	11.44956837	5.84E-22	2.27E-20	39.28131037
ZSCAN16-AS1|lncRNA	0.816093116	0.589644203	11.43938058	6.21E-22	2.41E-20	39.22051342
AL021707|lncRNA	-0.524688631	-1.094208561	-11.43633353	6.33E-22	2.45E-20	39.20233016
AC013403|lncRNA	0.722530804	1.307041228	11.42779654	6.66E-22	2.58E-20	39.15138663
RORA|protein_coding	-1.155733112	2.761456721	-11.42676063	6.70E-22	2.59E-20	39.14520503
DKKL1|protein_coding	0.744351255	0.293332395	11.42458614	6.79E-22	2.62E-20	39.13222929
SLK|protein_coding	0.568881297	1.5321596	11.42076399	6.95E-22	2.68E-20	39.10942173
ADRA1A|protein_coding	0.816316839	-1.743546861	11.41854749	7.04E-22	2.71E-20	39.09619559
AC010328|lncRNA	0.852644753	0.892444111	11.41291198	7.28E-22	2.80E-20	39.06256816
HIST1H2AB|protein_coding	0.716113736	2.227483535	11.41185734	7.33E-22	2.81E-20	39.05627513
KANSL1|protein_coding	-0.481533097	0.761171301	-11.40601054	7.59E-22	2.91E-20	39.02138773
SCARA3|protein_coding	0.863575286	-1.383555682	11.40351721	7.71E-22	2.95E-20	39.00651039
FBXW4|protein_coding	-0.532490244	0.289770342	-11.39738626	8.00E-22	3.05E-20	38.96992857
LINC00589|lncRNA	0.738047196	-2.57963679	11.39710649	8.01E-22	3.05E-20	38.96825927
KLHL42|protein_coding	0.59853048	-0.596635091	11.39644119	8.04E-22	3.06E-20	38.96428969
AC012645|lncRNA	0.598951033	1.403022632	11.39635635	8.05E-22	3.06E-20	38.96378345
POLR3F|protein_coding	-1.26411395	-1.747875851	-11.3939983	8.16E-22	3.10E-20	38.94971385
FBXL7|protein_coding	0.869501702	-2.737234855	11.39022644	8.35E-22	3.16E-20	38.92720878
HLX|protein_coding	0.819541836	2.120328556	11.39003094	8.36E-22	3.16E-20	38.9260423
NDRG3|protein_coding	0.74270924	2.802389816	11.38990179	8.37E-22	3.16E-20	38.92527176
PLAGL1|protein_coding	0.659606437	0.675412388	11.38640992	8.54E-22	3.23E-20	38.90443756
AL049747|lncRNA	1.356731355	-3.529430119	11.38600606	8.56E-22	3.23E-20	38.90202794
SHANK2-AS3|lncRNA	1.116324804	-3.112602565	11.38491411	8.62E-22	3.24E-20	38.8955129
PDE4D|protein_coding	-0.918925663	-1.090640992	-11.38246632	8.75E-22	3.29E-20	38.88090845
C10orf142|protein_coding	0.821266446	-0.723610872	11.37926028	8.92E-22	3.34E-20	38.86178022
SUPT16H|protein_coding	-0.522638764	0.281116887	-11.37916914	8.92E-22	3.34E-20	38.86123642
TTC3|protein_coding	-0.639066191	-0.055016822	-11.37858801	8.96E-22	3.35E-20	38.85776926
SRSF10|protein_coding	-0.52414817	-0.581443275	-11.37492322	9.16E-22	3.42E-20	38.83590427
GNB4|protein_coding	1.108447059	-0.017060935	11.37016113	9.42E-22	3.52E-20	38.807493
SLC25A38|protein_coding	-0.746290251	0.770873803	-11.36361241	9.80E-22	3.65E-20	38.76842329
NCAPD3|protein_coding	-1.207250946	-2.452833612	-11.36086955	9.96E-22	3.71E-20	38.75205965
ATP13A2|protein_coding	0.364713581	1.150892213	11.35902364	1.01E-21	3.74E-20	38.7410472
CPNE7|protein_coding	0.760219079	0.547048217	11.35248518	1.05E-21	3.89E-20	38.70204034
SPEM2|protein_coding	0.504680854	4.809340733	11.35013835	1.06E-21	3.94E-20	38.68804001
ALYREF|protein_coding	-0.962225932	-1.599000816	-11.34263829	1.11E-21	4.11E-20	38.64329817
JMY|protein_coding	-0.850818907	-0.831060052	-11.33472043	1.17E-21	4.31E-20	38.59606537
C1QTNF3|protein_coding	-0.752992039	0.312580059	-11.33029498	1.20E-21	4.42E-20	38.56966668
AC090877|lncRNA	0.753287758	-3.464134418	11.3299099	1.20E-21	4.42E-20	38.56736958
PDZD2|protein_coding	0.664144777	0.618125389	11.32598981	1.23E-21	4.52E-20	38.54398596
GPR31|protein_coding	1.165544606	-2.773940001	11.32500819	1.24E-21	4.54E-20	38.53813053
LINC00592|lncRNA	0.740299224	-2.286473843	11.32050554	1.27E-21	4.66E-20	38.5112724
JRK|protein_coding	0.446572444	-1.678947375	11.31460677	1.32E-21	4.82E-20	38.47608731
AL662907|lncRNA	0.692759815	3.13514059	11.3113484	1.34E-21	4.91E-20	38.45665206
ZNHIT6|protein_coding	-0.655286456	-0.521595094	-11.3081353	1.37E-21	5.00E-20	38.43748709
UTY|protein_coding	-0.471296636	0.923694503	-11.30688104	1.38E-21	5.03E-20	38.43000595
PPP1R14A|protein_coding	0.818005824	0.199102185	11.30469201	1.40E-21	5.09E-20	38.41694944
DACT3|protein_coding	0.943698736	-2.256590816	11.30426806	1.40E-21	5.10E-20	38.41442082
SBDS|protein_coding	-1.007421401	-0.375448549	-11.30111907	1.43E-21	5.19E-20	38.39563884
RRP1|protein_coding	0.677223443	0.641528174	11.30072683	1.43E-21	5.19E-20	38.39329931
AC074389|lncRNA	0.694424129	-2.099442514	11.29804039	1.45E-21	5.27E-20	38.37727643
GPR35|protein_coding	0.666599049	1.928457323	11.2941725	1.49E-21	5.39E-20	38.35420729
TSPAN9|protein_coding	1.008668339	-0.997476687	11.29280995	1.50E-21	5.42E-20	38.34608075
INSRR|protein_coding	-1.346446825	-4.311241377	-11.28754961	1.55E-21	5.59E-20	38.31470745
HACE1|protein_coding	-0.946292748	-2.787109184	-11.28660614	1.56E-21	5.61E-20	38.30908057
SELENON|protein_coding	0.440427924	1.197014615	11.2799701	1.62E-21	5.84E-20	38.26950365
ST8SIA3|protein_coding	0.833458656	-0.347279937	11.27401344	1.68E-21	6.04E-20	38.23397949
MOAP1|protein_coding	-0.682950445	0.697604677	-11.27358697	1.69E-21	6.05E-20	38.23143616
FGL1|protein_coding	0.860682174	0.631011933	11.27212966	1.70E-21	6.09E-20	38.22274529
GALNT12|protein_coding	-0.889109498	-1.33611756	-11.27023663	1.72E-21	6.15E-20	38.21145599
ANKRD33B|protein_coding	0.430298511	-0.175751443	11.27018265	1.72E-21	6.15E-20	38.21113409
PIP4K2A|protein_coding	-0.616024963	1.445665841	-11.26850857	1.74E-21	6.20E-20	38.20115061
BST2|protein_coding	0.650377803	1.024973243	11.26459618	1.78E-21	6.34E-20	38.17781914
PSME4|protein_coding	-0.850108664	-1.493360366	-11.26324604	1.79E-21	6.38E-20	38.16976774
TMEM247|protein_coding	0.785957096	-0.692464895	11.26174991	1.81E-21	6.43E-20	38.16084578
MAP3K10|protein_coding	0.855978984	2.501116241	11.25516919	1.88E-21	6.68E-20	38.12160323
NGF|protein_coding	0.89178521	-2.058459706	11.25052986	1.94E-21	6.86E-20	38.09393849
AL031717|lncRNA	0.60825009	0.472732965	11.24761568	1.97E-21	6.98E-20	38.07656126
TEN1-CDK3|protein_coding	0.56778893	1.477011403	11.24493513	2.00E-21	7.07E-20	38.0605774
KCTD11|protein_coding	0.892737287	-0.267706933	11.24490954	2.00E-21	7.07E-20	38.06042482
KPRP|protein_coding	0.817490501	-1.447550073	11.22494855	2.26E-21	7.96E-20	37.94140585
TONSL-AS1|lncRNA	0.539921616	2.41662057	11.22104945	2.31E-21	8.14E-20	37.91815853
AC013644|lncRNA	0.875621897	-2.035718177	11.22084935	2.32E-21	8.14E-20	37.91696554
SIRPG-AS1|lncRNA	0.645514847	-1.601813908	11.21876198	2.34E-21	8.23E-20	37.90452033
LINC02076|lncRNA	0.702413382	1.168481587	11.21700512	2.37E-21	8.31E-20	37.89404582
FER|protein_coding	0.322760708	0.199316716	11.21490581	2.40E-21	8.40E-20	37.88152972
NAA30|protein_coding	-0.535932873	-0.590697338	-11.20580731	2.53E-21	8.86E-20	37.82728588
PAFAH1B3|protein_coding	0.59410969	0.459146792	11.20412307	2.56E-21	8.94E-20	37.81724496
DDX31|protein_coding	-0.649656629	-0.287770079	-11.20344622	2.57E-21	8.97E-20	37.81320987
AL035071|lncRNA	-0.471529239	-1.103205175	-11.20270207	2.58E-21	9.00E-20	37.80877351
ZCCHC3|protein_coding	-1.094133961	-1.634191628	-11.20107107	2.61E-21	9.07E-20	37.79905018
CARNMT1|protein_coding	-0.65266266	-1.366858864	-11.19780883	2.66E-21	9.24E-20	37.77960227
AP003032|lncRNA	0.829538574	0.065910092	11.19504648	2.70E-21	9.38E-20	37.76313479
C1orf21|protein_coding	-1.147813544	2.517029654	-11.19146475	2.76E-21	9.57E-20	37.74178299
JAZF1|protein_coding	-0.666472667	-0.531532799	-11.19123545	2.77E-21	9.57E-20	37.74041606
AL590640|lncRNA	0.883035994	1.595564585	11.19068657	2.78E-21	9.59E-20	37.73714404
AC027309|lncRNA	0.662429394	-2.072839673	11.17843041	2.99E-21	1.03E-19	37.66408457
MT3|protein_coding	0.657026501	1.105354107	11.17498624	3.05E-21	1.05E-19	37.64355462
SERTAD4-AS1|lncRNA	1.048492608	-2.850473705	11.17491964	3.05E-21	1.05E-19	37.64315764
ADAM33|protein_coding	0.728572665	-1.843386182	11.1748081	3.05E-21	1.05E-19	37.64249278
LINC01957|lncRNA	0.790133517	-1.162432676	11.17408786	3.07E-21	1.05E-19	37.63819962
MIDN|protein_coding	0.78371482	2.835554926	11.17254946	3.10E-21	1.06E-19	37.62902972
LINC00163|lncRNA	0.6897197	-1.444161854	11.16941871	3.15E-21	1.08E-19	37.61036856
OR5C1|protein_coding	0.924926717	-1.755314657	11.169236	3.16E-21	1.08E-19	37.60927953
AL139353|protein_coding	0.54326865	3.592400932	11.16351264	3.27E-21	1.12E-19	37.57516571
AC008799|lncRNA	0.873002958	-1.260774056	11.16277607	3.28E-21	1.12E-19	37.57077549
NXT2|protein_coding	-0.791291682	-0.348589773	-11.15888435	3.36E-21	1.15E-19	37.54757978
ADRA2C|protein_coding	0.585528017	2.134168401	11.15857348	3.37E-21	1.15E-19	37.54572695
CHRD|protein_coding	0.643164543	0.543544986	11.15224525	3.50E-21	1.19E-19	37.50801015
FOXC1|protein_coding	-0.948495581	-4.409059476	-11.14760035	3.60E-21	1.22E-19	37.48032698
AC069285|lncRNA	0.711677422	-3.841178349	11.14600855	3.63E-21	1.23E-19	37.47084017
AKNA|protein_coding	-0.635001968	2.739605748	-11.13957508	3.78E-21	1.28E-19	37.43249884
LINC00606|lncRNA	0.692336967	-4.069320212	11.13956825	3.78E-21	1.28E-19	37.43245812
AC008738|lncRNA	0.575903164	-0.764974028	11.13467675	3.89E-21	1.31E-19	37.40330735
LRCOL1|protein_coding	0.629851756	-1.52414704	11.13461438	3.89E-21	1.31E-19	37.40293566
AL139246|lncRNA	0.444161309	-1.010191665	11.13324922	3.92E-21	1.32E-19	37.3948002
MRPL9|protein_coding	-0.82835683	1.069173114	-11.1319081	3.95E-21	1.33E-19	37.38680806
AL357078|lncRNA	-1.13791569	-2.689162824	-11.12649306	4.08E-21	1.37E-19	37.35453872
AC013248|lncRNA	1.743325248	-1.658870513	11.1211608	4.22E-21	1.41E-19	37.32276377
CCL24|protein_coding	0.629350882	-0.380771276	11.11920163	4.27E-21	1.43E-19	37.31108929
FAM217A|protein_coding	0.97786319	-2.2653403	11.11911782	4.27E-21	1.43E-19	37.31058987
MARVELD1|protein_coding	0.666002311	2.594736314	11.11747713	4.31E-21	1.44E-19	37.30081332
DPP10-AS2|lncRNA	0.859307775	-2.565918415	11.11366168	4.41E-21	1.47E-19	37.27807807
CELF5|protein_coding	0.666005425	-1.27332752	11.11102455	4.48E-21	1.49E-19	37.26236447
PCF11-AS1|lncRNA	-0.52130856	1.169292178	-11.10960984	4.52E-21	1.50E-19	37.25393484
AC092168|lncRNA	0.824734775	-1.458469889	11.10761263	4.58E-21	1.52E-19	37.24203457
BX255923|lncRNA	0.698158687	-0.975036177	11.10575437	4.63E-21	1.54E-19	37.23096229
ST3GAL1|protein_coding	-0.471156272	1.092003238	-11.10477128	4.65E-21	1.54E-19	37.22510467
PTENP1-AS|lncRNA	0.813509039	-0.110467033	11.1028504	4.71E-21	1.56E-19	37.2136595
AL023693|lncRNA	1.076354329	-2.555467051	11.10253113	4.72E-21	1.56E-19	37.21175721
YJEFN3|protein_coding	0.498950721	0.902871902	11.10223563	4.73E-21	1.56E-19	37.20999651
COL4A1|protein_coding	0.759594261	2.785658886	11.10153196	4.75E-21	1.57E-19	37.20580388
AC008667|lncRNA	0.618332686	0.34068822	11.09990502	4.79E-21	1.58E-19	37.19611028
FCHSD1|protein_coding	0.697056751	-1.665909531	11.09911383	4.82E-21	1.58E-19	37.19139629
CCDC115|protein_coding	-0.677111266	0.11767871	-11.09838117	4.84E-21	1.59E-19	37.18703098
EMC9|protein_coding	0.494185955	-0.069059926	11.09606996	4.90E-21	1.61E-19	37.17326066
AL356299|lncRNA	0.838866398	-1.284759471	11.09585266	4.91E-21	1.61E-19	37.17196599
MARK4|protein_coding	0.530365933	2.397299777	11.09115298	5.05E-21	1.65E-19	37.1439656
FAM53B-AS1|lncRNA	-1.353365028	-2.570738671	-11.08757035	5.16E-21	1.69E-19	37.12262113
PARP8|protein_coding	-0.629423709	3.23229078	-11.08279784	5.31E-21	1.74E-19	37.0941883
TNFRSF14|protein_coding	0.450499152	1.184802559	11.08065464	5.38E-21	1.76E-19	37.08142021
AF038458|lncRNA	0.552503523	-0.610829898	11.08042096	5.39E-21	1.76E-19	37.08002808
DNLZ|protein_coding	0.684102206	-1.567822682	11.08026466	5.39E-21	1.76E-19	37.0790969
LINC02387|lncRNA	0.934499987	-2.096859283	11.07808263	5.47E-21	1.78E-19	37.06609769
DIRC1|protein_coding	0.74994442	1.300402121	11.07788159	5.47E-21	1.78E-19	37.06489999
CCDC59|protein_coding	-0.649406175	0.479073698	-11.07569793	5.54E-21	1.80E-19	37.05189127
LINC02143|lncRNA	0.577551864	-3.896944701	11.07153882	5.68E-21	1.84E-19	37.02711469
MCM3AP|protein_coding	-0.488516413	1.297375968	-11.07003613	5.74E-21	1.86E-19	37.01816303
C4orf48|protein_coding	0.528361779	0.054770511	11.06814176	5.80E-21	1.87E-19	37.00687823
SHANK3|protein_coding	0.853009881	-1.846777707	11.06592396	5.88E-21	1.90E-19	36.99366692
AP001432|lncRNA	0.636955242	0.299367318	11.06044002	6.08E-21	1.96E-19	36.96100016
COL20A1|protein_coding	0.741710251	-0.121551282	11.05969481	6.10E-21	1.96E-19	36.95656122
AC073195|lncRNA	-1.245641835	-3.990744051	-11.05735578	6.19E-21	1.99E-19	36.94262852
TSPO2|protein_coding	0.708062763	-1.544873715	11.05372592	6.33E-21	2.03E-19	36.92100718
AC024257|lncRNA	1.222540563	1.861600119	11.05136286	6.42E-21	2.06E-19	36.9069319
PKLR|protein_coding	0.782767273	-1.110235881	11.04185834	6.80E-21	2.18E-19	36.85032149
SLC41A1|protein_coding	-0.902720989	-3.241298143	-11.0373894	6.98E-21	2.23E-19	36.82370498
LINC01363|lncRNA	0.412163367	-0.765685465	11.03583887	7.05E-21	2.25E-19	36.8144704
AL121908|lncRNA	0.915734238	-0.547435641	11.03400947	7.12E-21	2.27E-19	36.80357501
TNXB|protein_coding	0.428384177	-1.026955896	11.02855063	7.36E-21	2.35E-19	36.7710646
NGRN|protein_coding	-0.912305565	-1.689029664	-11.02454829	7.54E-21	2.40E-19	36.74722923
ZNF821|protein_coding	0.451889808	-1.572933303	11.02168663	7.67E-21	2.44E-19	36.73018738
CFAP74|protein_coding	0.822984993	-2.601109567	11.01611257	7.93E-21	2.52E-19	36.69699349
EXOC8|protein_coding	-0.613237751	0.277137417	-11.01593676	7.94E-21	2.52E-19	36.6959466
AC096649|lncRNA	1.050849381	-3.073072979	11.01351524	8.06E-21	2.55E-19	36.68152669
NR2C1|protein_coding	-0.767102463	0.334806266	-11.00989168	8.24E-21	2.61E-19	36.65994921
NUP210|protein_coding	-0.491702668	1.071279051	-11.00865593	8.30E-21	2.62E-19	36.65259077
AATBC|lncRNA	0.797986397	0.109842711	11.00322111	8.57E-21	2.71E-19	36.62022894
GTF3C5|protein_coding	0.497874199	-0.972328114	11.00088173	8.69E-21	2.74E-19	36.60629941
SP100|protein_coding	0.606847935	4.456596433	10.99747023	8.87E-21	2.79E-19	36.58598652
AC009133|protein_coding	0.44348504	-0.084128036	10.99740495	8.88E-21	2.79E-19	36.58559783
EXOC6B|protein_coding	-0.610603964	-0.647347214	-10.99674965	8.91E-21	2.80E-19	36.58169606
ACTG1|protein_coding	0.4650239	4.887435363	10.99522027	8.99E-21	2.82E-19	36.57258993
PRR29|protein_coding	0.599652878	-0.732316782	10.99464707	9.03E-21	2.83E-19	36.56917706
FBXW2|protein_coding	-1.149413212	-1.208990569	-10.98900313	9.34E-21	2.92E-19	36.53557336
TNC|protein_coding	0.89702724	-1.029418467	10.98064618	9.82E-21	3.07E-19	36.48581897
DERL3|protein_coding	0.682135828	-0.463545269	10.97688528	1.00E-20	3.14E-19	36.46342885
COX5A|protein_coding	-1.181061805	-2.448906819	-10.97500538	1.02E-20	3.17E-19	36.45223729
AC010336|lncRNA	0.598659479	0.167781625	10.9748352	1.02E-20	3.17E-19	36.45122419
NRF1|protein_coding	-1.16861417	-3.594295746	-10.9736642	1.02E-20	3.19E-19	36.44425296
FGD2|protein_coding	0.814738635	0.962918162	10.97280489	1.03E-20	3.20E-19	36.43913735
ADHFE1|protein_coding	-0.91333724	0.125585314	-10.96894991	1.05E-20	3.27E-19	36.41618848
PAQR6|protein_coding	1.21851417	0.023566879	10.96860632	1.06E-20	3.27E-19	36.41414311
ILK|protein_coding	0.877888174	0.268027183	10.96759934	1.06E-20	3.29E-19	36.4081486
MYF5|protein_coding	1.471170954	-2.609520131	10.96720115	1.06E-20	3.29E-19	36.40577823
SOCS2|protein_coding	-1.465876368	-2.964659879	-10.9546718	1.15E-20	3.55E-19	36.33119565
FAM47A|protein_coding	-1.158184461	-4.002172321	-10.94952092	1.18E-20	3.65E-19	36.30053642
AC087636|lncRNA	0.941224828	-2.808595384	10.9432745	1.23E-20	3.79E-19	36.26335779
USP51|protein_coding	0.676012754	1.012841853	10.93366548	1.30E-20	4.01E-19	36.20616839
SYNE1|protein_coding	-0.67884672	2.160026344	-10.9324699	1.31E-20	4.03E-19	36.19905303
AC068722|lncRNA	0.781054525	-1.856830529	10.93105631	1.32E-20	4.06E-19	36.19064027
IDI1|protein_coding	-0.963148935	1.193803102	-10.93093698	1.32E-20	4.06E-19	36.18993011
ACTN1|protein_coding	0.783306986	4.905348315	10.92592044	1.36E-20	4.18E-19	36.1600758
HELT|protein_coding	1.084404673	-3.355025664	10.92584776	1.36E-20	4.18E-19	36.15964326
ZFP1|protein_coding	-1.356080628	-2.848958603	-10.92398931	1.38E-20	4.22E-19	36.14858357
POLR3E|protein_coding	-0.491398291	-0.226849394	-10.91969656	1.42E-20	4.32E-19	36.12303792
GOLGA2|protein_coding	0.489473255	0.635125922	10.91635688	1.44E-20	4.41E-19	36.10316446
KCNK3|protein_coding	0.716351824	0.850331315	10.91361964	1.47E-20	4.47E-19	36.08687629
CFAP61|protein_coding	1.075719538	-4.133266175	10.91216942	1.48E-20	4.51E-19	36.07824681
AC104823|lncRNA	0.68425362	-0.723086686	10.91056267	1.50E-20	4.54E-19	36.06868599
HIST4H4|protein_coding	0.685819311	-0.29744738	10.91050877	1.50E-20	4.54E-19	36.06836526
AC019349|lncRNA	0.807118102	-0.985537562	10.90966217	1.50E-20	4.56E-19	36.06332769
ADIRF-AS1|lncRNA	0.473036857	-0.769595671	10.90851895	1.51E-20	4.59E-19	36.0565252
CCDC186|protein_coding	-1.035161274	-1.774373481	-10.90657966	1.53E-20	4.64E-19	36.04498596
KCNJ16|protein_coding	1.064629718	-3.644084384	10.90616775	1.54E-20	4.64E-19	36.04253502
AC116337|lncRNA	0.845611075	-1.711832958	10.90386896	1.56E-20	4.70E-19	36.028857
C16orf58|protein_coding	0.494476921	0.524385093	10.90140834	1.58E-20	4.76E-19	36.01421633
MROH6|protein_coding	0.683117544	0.615178124	10.89684465	1.62E-20	4.89E-19	35.98706309
PARP2|protein_coding	-1.386286137	-3.569743627	-10.8884159	1.71E-20	5.14E-19	35.936916
YBX2|protein_coding	0.8083693	-1.967957526	10.88568487	1.74E-20	5.22E-19	35.92066842
AOC1|protein_coding	0.585699035	-0.79348997	10.88545369	1.74E-20	5.22E-19	35.91929308
BDKRB2|protein_coding	0.902216437	-1.298630112	10.88356712	1.76E-20	5.27E-19	35.9080696
ADGRD2|protein_coding	0.787011681	1.086804005	10.88148661	1.78E-20	5.33E-19	35.89569255
OLFML2B|protein_coding	0.618086474	-1.594873142	10.88066967	1.79E-20	5.35E-19	35.89083259
BSND|protein_coding	0.862803476	-1.329718894	10.87979773	1.80E-20	5.38E-19	35.88564547
NFKB1|protein_coding	-0.666581497	0.16171719	-10.87723517	1.83E-20	5.45E-19	35.87040115
MEGF11|protein_coding	0.648694123	-2.154318541	10.86932953	1.92E-20	5.71E-19	35.82337361
LINC00609|lncRNA	0.833142262	0.475080085	10.86926646	1.92E-20	5.71E-19	35.82299842
KRT77|protein_coding	0.806932222	-0.082096691	10.86759695	1.94E-20	5.76E-19	35.8130676
SERPINA10|protein_coding	0.817278002	-0.945621805	10.86716208	1.94E-20	5.77E-19	35.81048081
MACO1|protein_coding	-0.854967046	-0.189865921	-10.86483719	1.97E-20	5.84E-19	35.7966518
POLDIP2|protein_coding	-0.589328685	-0.755283926	-10.86109025	2.01E-20	5.97E-19	35.7743646
GJA4|protein_coding	0.679294132	-1.411233113	10.85816907	2.05E-20	6.07E-19	35.75698964
BTNL3|protein_coding	0.900827724	-1.517178843	10.85471046	2.09E-20	6.19E-19	35.73641853
MIGA2|protein_coding	0.586310495	0.622616144	10.85252479	2.12E-20	6.26E-19	35.72341897
PRMT5|protein_coding	0.485447317	0.392042098	10.85236357	2.12E-20	6.26E-19	35.72246008
PNMA3|protein_coding	0.827398793	1.278244268	10.84912898	2.16E-20	6.37E-19	35.70322235
KLRB1|protein_coding	-0.937741076	2.374890283	-10.84911893	2.16E-20	6.37E-19	35.70316255
NCKAP5L|protein_coding	0.44944452	0.42570918	10.84540062	2.21E-20	6.51E-19	35.68104855
PRSS38|protein_coding	0.844514629	2.277060454	10.83954341	2.29E-20	6.73E-19	35.64621517
TENT4B|protein_coding	-1.365303504	-3.95619459	-10.83120347	2.41E-20	7.07E-19	35.59661972
SMUG1|protein_coding	0.501641152	0.223297776	10.8290431	2.44E-20	7.15E-19	35.58377314
NUDT13|protein_coding	0.714803782	3.908648106	10.82602894	2.49E-20	7.28E-19	35.56584992
AC020922|protein_coding	0.687091725	-1.593369064	10.82070866	2.57E-20	7.50E-19	35.53421486
P2RY11|protein_coding	0.719935437	-0.080597627	10.82029766	2.57E-20	7.51E-19	35.53177109
NCAM1|protein_coding	-1.110189349	-3.529450861	-10.81740588	2.62E-20	7.64E-19	35.51457682
KDM6A|protein_coding	-0.898816742	-2.763943554	-10.81619926	2.64E-20	7.68E-19	35.50740256
ZNF621|protein_coding	-0.613205349	-0.683988031	-10.81203092	2.70E-20	7.87E-19	35.48261903
COLGALT1|protein_coding	0.619548443	1.910449455	10.81132398	2.72E-20	7.89E-19	35.4784159
AC068580|protein_coding	-0.59402049	-2.23977629	-10.80844795	2.76E-20	8.02E-19	35.46131663
GSDMD|protein_coding	0.428390172	3.028924541	10.80723219	2.78E-20	8.07E-19	35.45408857
TMED7|protein_coding	-0.595847526	1.535940644	-10.80715066	2.78E-20	8.07E-19	35.45360384
MAGEE1|protein_coding	0.651436295	-0.797394038	10.80107139	2.89E-20	8.36E-19	35.41746171
FTO|protein_coding	-0.540463771	-0.644840757	-10.79921218	2.92E-20	8.44E-19	35.40640887
C9orf24|protein_coding	0.679599749	0.323780482	10.79678692	2.96E-20	8.56E-19	35.39199113
ERBB2|protein_coding	0.639148604	0.635728538	10.79421662	3.01E-20	8.68E-19	35.37671151
RMDN3|protein_coding	-0.505460356	0.705398518	-10.7924788	3.04E-20	8.76E-19	35.3663809
ATAD3B|protein_coding	0.361583016	-0.093597953	10.78924712	3.10E-20	8.92E-19	35.34717038
NDUFAF5|protein_coding	-0.74822389	0.589220952	-10.77746417	3.33E-20	9.57E-19	35.27713201
AL135923|lncRNA	1.112571942	-1.832962291	10.77648718	3.35E-20	9.61E-19	35.27132509
CRYBG2|protein_coding	0.669794611	-0.391516254	10.77604492	3.36E-20	9.63E-19	35.2686964
AC105001|lncRNA	0.760665389	-1.060281474	10.77281268	3.42E-20	9.81E-19	35.24948538
C10orf53|protein_coding	0.671484122	1.552535041	10.77229679	3.43E-20	9.83E-19	35.24641924
AC109460|lncRNA	-0.617218438	-0.929039518	-10.77085253	3.46E-20	9.90E-19	35.23783538
AC119868|lncRNA	0.88900132	-2.033150979	10.76397718	3.61E-20	1.03E-18	35.19697389
AC100860|lncRNA	0.567082642	3.309305213	10.76237457	3.64E-20	1.04E-18	35.18744966
GFPT1|protein_coding	-0.565643792	0.32255054	-10.76183512	3.65E-20	1.04E-18	35.18424375
KCTD15|protein_coding	0.624881569	-1.065475897	10.75924953	3.71E-20	1.06E-18	35.16887809
WDR47|protein_coding	-1.30424167	-4.177965729	-10.75488647	3.81E-20	1.08E-18	35.14295003
PRKCQ|protein_coding	-0.870473074	0.317503911	-10.74908349	3.94E-20	1.12E-18	35.10846669
TRIM59|protein_coding	-0.860928746	-1.718819783	-10.74888255	3.95E-20	1.12E-18	35.10727267
AC074117|lncRNA	0.458491304	3.115481583	10.74696329	4.00E-20	1.13E-18	35.09586821
GGT6|protein_coding	0.851018294	-0.024088693	10.7450167	4.04E-20	1.14E-18	35.08430154
FLNC-AS1|lncRNA	0.892957804	-1.224297785	10.74390997	4.07E-20	1.15E-18	35.07772542
SMCO4|protein_coding	1.025397788	0.454895727	10.74199928	4.12E-20	1.16E-18	35.0663724
TACC1|protein_coding	0.454692919	3.312792945	10.74146126	4.13E-20	1.16E-18	35.06317562
ARHGEF33|protein_coding	-1.411918844	-4.083675961	-10.74141949	4.13E-20	1.16E-18	35.06292742
LRRK1|protein_coding	0.800876138	1.384283661	10.73621939	4.26E-20	1.20E-18	35.03203042
GPD1|protein_coding	0.74160319	2.44465836	10.73504518	4.29E-20	1.21E-18	35.02505391
UHRF1BP1|protein_coding	-1.001265233	-0.387841704	-10.72970275	4.43E-20	1.25E-18	34.99331313
ERLEC1|protein_coding	-0.754444067	-1.131951233	-10.72737911	4.49E-20	1.26E-18	34.97950831
TIMM8A|protein_coding	-0.462192939	-0.969837087	-10.7262373	4.52E-20	1.27E-18	34.97272486
AC074212|lncRNA	0.789400129	-3.996318989	10.72299124	4.61E-20	1.29E-18	34.95344061
AGAP3|protein_coding	0.595573727	-0.294971682	10.72137751	4.66E-20	1.30E-18	34.94385395
ADGRE1|protein_coding	0.563345184	1.46646721	10.72071361	4.68E-20	1.31E-18	34.93991
RNF217|protein_coding	0.94367643	-1.741977398	10.71949037	4.71E-20	1.32E-18	34.93264325
CDH3|protein_coding	0.724135318	-1.299679412	10.71599233	4.81E-20	1.34E-18	34.91186336
COL9A2|protein_coding	0.651177682	-1.934397355	10.71246392	4.91E-20	1.37E-18	34.89090382
OR14K1|protein_coding	1.062213524	-3.77101832	10.71024879	4.98E-20	1.39E-18	34.87774579
DHX15|protein_coding	-0.412603111	1.245985682	-10.70633509	5.10E-20	1.42E-18	34.85449882
H19|lncRNA	0.839457614	-1.202116174	10.70476157	5.15E-20	1.43E-18	34.84515254
ITGB1BP2|protein_coding	0.637882047	1.1119456	10.70297351	5.20E-20	1.44E-18	34.83453211
NCCRP1|protein_coding	0.81481221	0.126482713	10.70280398	5.21E-20	1.44E-18	34.83352518
CHCHD3|protein_coding	-0.562811811	-0.024896877	-10.70075855	5.27E-20	1.46E-18	34.8213763
CCDC81|protein_coding	0.724144422	-1.525400857	10.7006581	5.27E-20	1.46E-18	34.82077973
SIKE1|protein_coding	-0.690204486	0.351160854	-10.70011392	5.29E-20	1.46E-18	34.81754756
MKX-AS1|lncRNA	0.667630405	-2.005660916	10.69770238	5.37E-20	1.48E-18	34.80322458
RCN3|protein_coding	0.655821163	0.870644301	10.68771159	5.70E-20	1.57E-18	34.74388939
C22orf31|protein_coding	-2.098934106	-1.373471181	-10.68763983	5.70E-20	1.57E-18	34.74346327
HOXD-AS2|lncRNA	0.606904144	-0.906240981	10.68713722	5.72E-20	1.57E-18	34.74047844
AC113355|lncRNA	0.916336257	-2.20843912	10.68474393	5.80E-20	1.60E-18	34.72626565
SYTL3|protein_coding	-0.798120425	0.626409478	-10.68326126	5.85E-20	1.61E-18	34.71746082
DNAJB6|protein_coding	-0.602048218	1.061378465	-10.68322745	5.86E-20	1.61E-18	34.71726004
FADS3|protein_coding	0.587004019	0.170626142	10.68203551	5.90E-20	1.62E-18	34.71018184
C16orf95|protein_coding	0.692441809	-1.131447867	10.67921137	6.00E-20	1.64E-18	34.69341132
AC244197|protein_coding	-0.534016841	0.975902836	-10.67437881	6.18E-20	1.69E-18	34.66471533
AC008627|lncRNA	1.180270838	-3.766477541	10.67414589	6.18E-20	1.69E-18	34.66333227
CACNB3|protein_coding	0.6430614	-1.749419336	10.67264055	6.24E-20	1.70E-18	34.65439376
AC034228|lncRNA	0.633605786	-1.779044972	10.66711916	6.45E-20	1.76E-18	34.62160974
ITPKB-IT1|lncRNA	-1.062259598	-1.534954817	-10.66583303	6.50E-20	1.77E-18	34.61397342
AC004485|lncRNA	0.738029347	-2.057209226	10.66350437	6.59E-20	1.79E-18	34.60014737
S100A14|protein_coding	0.857867421	-0.224331557	10.66229957	6.64E-20	1.80E-18	34.59299421
SMARCAD1|protein_coding	-0.893309884	1.120941311	-10.66195275	6.65E-20	1.81E-18	34.59093508
AC079310|lncRNA	1.018381402	-3.264868044	10.66073176	6.70E-20	1.82E-18	34.5836859
BX293535|lncRNA	0.72524325	-1.007894431	10.65997888	6.73E-20	1.82E-18	34.57921598
AC144568|lncRNA	0.585760675	-0.260887065	10.65744621	6.84E-20	1.85E-18	34.56417958
AL356289|lncRNA	0.664513947	-4.118669829	10.64995256	7.15E-20	1.93E-18	34.51969228
AC021078|lncRNA	-0.958202601	-0.033972197	-10.64757031	7.25E-20	1.96E-18	34.50555034
SIGIRR|protein_coding	-0.666990822	1.862538937	-10.64469754	7.38E-20	1.99E-18	34.48849699
CCDC172|protein_coding	0.988511983	-0.481730331	10.6444298	7.39E-20	1.99E-18	34.48690766
FBXW9|protein_coding	1.116926215	-3.752742639	10.63921154	7.62E-20	2.05E-18	34.45593232
AC023389|lncRNA	0.551524686	3.382239474	10.6383591	7.66E-20	2.06E-18	34.45087245
IGHMBP2|protein_coding	0.63477917	-1.568255634	10.63483319	7.83E-20	2.10E-18	34.42994399
POLR1A|protein_coding	-0.538183622	-3.221491185	-10.63250939	7.94E-20	2.13E-18	34.4161512
IL17RA|protein_coding	0.647309426	0.732629522	10.6249518	8.31E-20	2.23E-18	34.37129585
PDCL3|protein_coding	-0.515526168	0.168516999	-10.62408736	8.35E-20	2.24E-18	34.36616551
AC027682|lncRNA	0.493905717	0.422124978	10.62377597	8.36E-20	2.24E-18	34.36431746
CD27-AS1|lncRNA	0.609989899	0.882853856	10.61360632	8.89E-20	2.38E-18	34.30396548
LINC01702|lncRNA	0.870799578	-2.141216104	10.6127726	8.93E-20	2.39E-18	34.29901809
FUT1|protein_coding	0.753737944	0.149620221	10.61102529	9.03E-20	2.41E-18	34.28864937
ASIC5|protein_coding	0.858699041	-2.482294408	10.60961845	9.10E-20	2.43E-18	34.28030119
GPSM1|protein_coding	0.559930588	0.204570582	10.60431322	9.40E-20	2.50E-18	34.24882113
LINC02265|lncRNA	0.830392094	-2.180282206	10.60413118	9.41E-20	2.50E-18	34.24774099
AC026691|lncRNA	-0.905792461	5.926739463	-10.59965763	9.66E-20	2.57E-18	34.22119738
S1PR5|protein_coding	-1.138347426	1.111961572	-10.5960994	9.87E-20	2.62E-18	34.20008572
MRPL39|protein_coding	-0.497919098	1.838553868	-10.59288904	1.01E-19	2.67E-18	34.18103869
AC114489|lncRNA	0.867076421	-3.161940484	10.59269749	1.01E-19	2.67E-18	34.17990224
ELF1|protein_coding	-0.749188421	5.019275154	-10.59225824	1.01E-19	2.67E-18	34.17729623
RIN1|protein_coding	0.730823928	0.642356474	10.5907069	1.02E-19	2.70E-18	34.16809247
MRPL23-AS1|lncRNA	0.611372115	-1.531892788	10.58401498	1.06E-19	2.80E-18	34.12839246
WIPF1|protein_coding	-0.431584009	3.008209952	-10.5827098	1.07E-19	2.82E-18	34.12064982
PNPO|protein_coding	0.624292472	0.772575443	10.57912165	1.09E-19	2.88E-18	34.09936452
GRXCR2|protein_coding	0.726815603	-0.32683962	10.57441829	1.12E-19	2.96E-18	34.07146495
AL353681|lncRNA	1.118808626	-2.465851631	10.57310069	1.13E-19	2.98E-18	34.06364939
SMAD7|protein_coding	-1.195909743	-0.49266514	-10.57166521	1.14E-19	3.00E-18	34.05513477
AC008125|lncRNA	0.99417028	-3.388774191	10.57144145	1.14E-19	3.00E-18	34.05380755
AP003392|lncRNA	-0.468484779	-1.919710738	-10.56970562	1.16E-19	3.03E-18	34.04351155
HLCS-IT1|lncRNA	0.659973637	1.149396535	10.56899062	1.16E-19	3.04E-18	34.03927067
WDR61|protein_coding	-0.735754091	-0.852420604	-10.5688594	1.16E-19	3.04E-18	34.03849231
XAGE2|protein_coding	0.839525507	0.611809411	10.56864203	1.16E-19	3.04E-18	34.03720305
CHRNA10|protein_coding	0.708248846	-1.154168184	10.56654441	1.18E-19	3.08E-18	34.02476155
CHD6|protein_coding	-0.380263437	1.202231724	-10.56475388	1.19E-19	3.11E-18	34.01414169
OR2A5|protein_coding	0.641847888	-1.353447927	10.55985027	1.23E-19	3.20E-18	33.98505893
FERMT3|protein_coding	0.574563468	5.043376792	10.5570459	1.25E-19	3.25E-18	33.96842724
PITPNB|protein_coding	-1.011243628	-0.283549668	-10.55568562	1.26E-19	3.27E-18	33.96036005
LINC02049|lncRNA	0.744599284	1.889060564	10.55529329	1.26E-19	3.28E-18	33.95803338
GAS5|lncRNA	-0.374183283	0.668224349	-10.54782012	1.32E-19	3.42E-18	33.91371614
WSPAR|lncRNA	0.993305339	-2.29846401	10.54503394	1.34E-19	3.48E-18	33.89719449
AHI1|protein_coding	-1.059682497	-4.631251174	-10.54421732	1.35E-19	3.49E-18	33.89235216
VCPIP1|protein_coding	-0.613344832	-0.274454588	-10.5387954	1.39E-19	3.60E-18	33.86020282
AL121829|lncRNA	0.847662626	-0.137079515	10.53861128	1.39E-19	3.60E-18	33.85911117
PNPLA5|protein_coding	1.06603857	-3.209159469	10.53824144	1.40E-19	3.61E-18	33.85691824
AL591212|lncRNA	0.596438555	0.348983954	10.53510107	1.42E-19	3.67E-18	33.83829842
DHRS4|protein_coding	0.365897254	2.230765212	10.53337337	1.44E-19	3.71E-18	33.82805484
BNIP3|protein_coding	-0.972544252	-1.505186914	-10.53151071	1.45E-19	3.74E-18	33.81701132
UBXN1|protein_coding	-0.413540487	2.601123073	-10.53093527	1.46E-19	3.75E-18	33.81359964
ADSS|protein_coding	-1.528047335	-1.166266589	-10.52776499	1.49E-19	3.82E-18	33.79480405
BNC2|protein_coding	-1.745393809	-1.998129895	-10.52356799	1.52E-19	3.91E-18	33.76992235
AMZ2|protein_coding	-0.554011125	1.35557416	-10.52355461	1.52E-19	3.91E-18	33.76984303
IKZF5|protein_coding	-1.360440345	-2.453939625	-10.5235168	1.52E-19	3.91E-18	33.76961888
JAKMIP2|protein_coding	-1.200910702	0.298258803	-10.51961605	1.56E-19	4.00E-18	33.74649457
AC007422|lncRNA	0.520646206	-4.024310992	10.51757305	1.58E-19	4.04E-18	33.73438379
AC097382|lncRNA	0.534332318	-1.269509706	10.51308912	1.62E-19	4.15E-18	33.70780425
FSD1|protein_coding	0.599560052	-0.0565242	10.51270923	1.63E-19	4.15E-18	33.70555242
AC009229|lncRNA	0.649583649	-0.787548867	10.50896167	1.66E-19	4.24E-18	33.68333901
SHISA8|protein_coding	0.696098158	1.016683137	10.5039545	1.71E-19	4.37E-18	33.65366092
AC068228|lncRNA	0.820077177	-2.540555252	10.50300551	1.72E-19	4.39E-18	33.64803632
OR2AG1|protein_coding	1.146003143	-2.419077775	10.49900677	1.77E-19	4.49E-18	33.62433679
AC145543|lncRNA	0.966335473	-1.58322963	10.49727521	1.78E-19	4.53E-18	33.61407465
GATD1|protein_coding	0.350111905	-0.021825545	10.49690127	1.79E-19	4.54E-18	33.61185851
RNF2|protein_coding	-0.793065091	-0.063504257	-10.49646695	1.79E-19	4.55E-18	33.60928451
TPRG1L|protein_coding	-0.464890203	0.372493117	-10.49549341	1.80E-19	4.57E-18	33.60351495
AC026254|lncRNA	0.798050888	-0.377593495	10.49317782	1.83E-19	4.63E-18	33.5897921
GPRIN2|protein_coding	0.954820122	-2.335380271	10.49279594	1.83E-19	4.63E-18	33.58752898
NDRG2|protein_coding	0.632329397	0.609425633	10.48580616	1.91E-19	4.83E-18	33.54610804
MYL7|protein_coding	0.688604144	-1.552673007	10.48438442	1.93E-19	4.86E-18	33.53768332
MKRN2|protein_coding	-0.595234529	-0.520115815	-10.47790933	2.00E-19	5.05E-18	33.49931612
CD6|protein_coding	-0.810197672	0.835165154	-10.47387074	2.05E-19	5.17E-18	33.47538755
AC087386|lncRNA	0.757762083	0.158458348	10.46728131	2.14E-19	5.37E-18	33.43634783
LINC02032|lncRNA	0.937200506	-1.813004391	10.46641397	2.15E-19	5.40E-18	33.43120941
LINC02373|lncRNA	0.716238372	-2.472191942	10.46541836	2.16E-19	5.42E-18	33.42531112
SLC6A1-AS1|lncRNA	0.848694307	-2.809554261	10.46420971	2.17E-19	5.46E-18	33.41815085
AC100827|lncRNA	-0.468044192	4.037423867	-10.46198657	2.20E-19	5.53E-18	33.40498081
CAB39L|protein_coding	-0.677452953	-2.378275422	-10.45722196	2.27E-19	5.68E-18	33.37675611
PDYN-AS1|lncRNA	0.749172272	-1.151756154	10.45690445	2.27E-19	5.68E-18	33.37487529
ATXN2-AS|lncRNA	-0.63147156	-1.054088364	-10.45566137	2.29E-19	5.72E-18	33.36751181
AP003390|lncRNA	0.656662477	-1.122668645	10.45171149	2.34E-19	5.85E-18	33.34411515
PRSS8|protein_coding	0.752995494	0.282878765	10.45062685	2.36E-19	5.89E-18	33.3376906
METTL18|protein_coding	-1.001404839	-1.477224718	-10.44597405	2.43E-19	6.05E-18	33.31013204
FUNDC1|protein_coding	0.451000056	0.101305231	10.44038214	2.51E-19	6.25E-18	33.27701324
AC120193|lncRNA	0.626060079	1.21103813	10.43874762	2.53E-19	6.30E-18	33.26733304
FERD3L|protein_coding	0.888244693	-2.001801601	10.4377304	2.55E-19	6.33E-18	33.2613088
AL050303|lncRNA	0.715629699	-1.594306142	10.43528479	2.59E-19	6.42E-18	33.24682554
B3GNT3|protein_coding	0.928777069	-3.183498203	10.43094798	2.65E-19	6.58E-18	33.22114339
AL357060|lncRNA	-0.913306994	-0.40048303	-10.43025433	2.66E-19	6.60E-18	33.21703579
ZBTB20|protein_coding	-0.917806403	-1.484591326	-10.42952309	2.68E-19	6.63E-18	33.21270565
GRB2|protein_coding	0.597575914	3.132414026	10.42640641	2.73E-19	6.75E-18	33.19425023
ACTL6B|protein_coding	0.948197748	-1.514989611	10.42316131	2.78E-19	6.87E-18	33.17503506
OS9|protein_coding	0.674980742	2.059535047	10.42265775	2.79E-19	6.89E-18	33.1720534
ZNF383|protein_coding	-0.691344654	-0.137334604	-10.41780155	2.87E-19	7.08E-18	33.14330016
AC087481|lncRNA	0.602942889	-0.232923295	10.41667632	2.89E-19	7.12E-18	33.13663798
GTDC1|protein_coding	-1.017340685	-3.441577522	-10.41545678	2.91E-19	7.17E-18	33.12941754
PHKG1|protein_coding	0.531091697	2.967194746	10.40779758	3.05E-19	7.50E-18	33.08407279
ACBD5|protein_coding	-0.96278609	-1.83824771	-10.40617525	3.08E-19	7.56E-18	33.07446869
DDX23|protein_coding	-1.121317645	-1.839093374	-10.40423934	3.11E-19	7.64E-18	33.06300846
C3orf84|protein_coding	0.779332752	-1.853910261	10.4024242	3.15E-19	7.72E-18	33.05226342
RIOK2|protein_coding	-0.889848045	-2.096510463	-10.39967751	3.20E-19	7.84E-18	33.03600438
IVNS1ABP|protein_coding	-0.52898867	1.434140853	-10.39832471	3.23E-19	7.90E-18	33.0279967
ANTXR1|protein_coding	1.301806452	-2.982093484	10.39813478	3.23E-19	7.90E-18	33.02687245
DENND6B|protein_coding	0.601534994	0.74172755	10.39738721	3.24E-19	7.93E-18	33.0224474
AL355312|protein_coding	0.652002007	-1.73681618	10.39680417	3.25E-19	7.95E-18	33.01899623
LINC02088|lncRNA	0.551715057	0.205760412	10.39437993	3.30E-19	8.06E-18	33.00464698
CPNE6|protein_coding	0.998232862	-2.491259551	10.39010155	3.39E-19	8.26E-18	32.97932392
AC026271|lncRNA	-0.444521502	-0.854503764	-10.38724964	3.45E-19	8.39E-18	32.96244473
USP15|protein_coding	-0.926426175	-1.247458508	-10.38374883	3.52E-19	8.56E-18	32.94172583
AC018653|lncRNA	0.461037601	-0.5961262	10.38219082	3.55E-19	8.63E-18	32.93250529
MIA3|protein_coding	-0.437369671	0.322549139	-10.38206545	3.55E-19	8.63E-18	32.93176334
KRTAP10-8|protein_coding	0.869719139	-1.782112205	10.37773881	3.65E-19	8.85E-18	32.90615874
METTL2B|protein_coding	0.74491137	0.479020853	10.37495734	3.71E-19	8.99E-18	32.88969908
UQCRC1|protein_coding	0.394987841	1.894813041	10.37267688	3.76E-19	9.10E-18	32.87620463
CNGB1|protein_coding	0.615125788	-1.076612301	10.37167576	3.78E-19	9.15E-18	32.87028073
RXYLT1-AS1|lncRNA	0.621621712	-1.305280859	10.37112445	3.80E-19	9.17E-18	32.86701848
RASAL1|protein_coding	1.082287255	-3.397493921	10.3665947	3.90E-19	9.41E-18	32.84021576
ARIH1|protein_coding	-0.495085759	2.247978423	-10.36602091	3.91E-19	9.44E-18	32.8368207
FAM99B|lncRNA	0.779879601	-1.19144063	10.36163208	4.02E-19	9.68E-18	32.81085357
IQCF2|protein_coding	0.679372118	-0.026573394	10.35685103	4.13E-19	9.95E-18	32.78256748
LINC02348|lncRNA	0.790238822	-0.193351871	10.35251514	4.24E-19	1.02E-17	32.75691663
MED18|protein_coding	1.439151294	-1.191508861	10.34983572	4.31E-19	1.04E-17	32.74106608
PHF20L1|protein_coding	-0.677268063	-1.223854811	-10.34980605	4.31E-19	1.04E-17	32.74089056
AL356020|lncRNA	-0.625999955	0.424987485	-10.3477695	4.36E-19	1.05E-17	32.72884336
WWTR1|protein_coding	-0.711121506	-2.763946691	-10.34770408	4.37E-19	1.05E-17	32.72845639
OR1F1|protein_coding	0.888359174	-0.422680497	10.34471437	4.44E-19	1.06E-17	32.71077146
LSS|protein_coding	-0.550438182	-2.609997426	-10.34391732	4.47E-19	1.07E-17	32.7060568
BRF2|protein_coding	-1.234673756	-3.6643914	-10.34153604	4.53E-19	1.08E-17	32.69197157
AC026954|protein_coding	0.432532727	2.125042669	10.3403574	4.56E-19	1.09E-17	32.68500006
AC245164|lncRNA	0.88637039	-1.60157526	10.33949219	4.58E-19	1.09E-17	32.67988252
OR10W1|protein_coding	0.932003236	-2.076684838	10.33835895	4.62E-19	1.10E-17	32.67317976
PPT2|protein_coding	-1.177223016	-3.813590361	-10.338054	4.62E-19	1.10E-17	32.67137609
GZMB|protein_coding	-1.194997224	4.363812198	-10.33260055	4.78E-19	1.14E-17	32.63912218
IMPA1|protein_coding	-0.731217051	0.434896449	-10.33158416	4.81E-19	1.14E-17	32.63311106
LELP1|protein_coding	1.10901009	-2.164660534	10.33041111	4.84E-19	1.15E-17	32.62617356
FZD9|protein_coding	0.698563253	2.881317269	10.33038017	4.84E-19	1.15E-17	32.62599057
CASZ1|protein_coding	-1.09464655	-2.923387382	-10.32242876	5.08E-19	1.20E-17	32.57896834
LINC01826|lncRNA	1.009829878	-3.266309883	10.3170201	5.24E-19	1.24E-17	32.54698607
SNX25|protein_coding	-0.817433046	-0.920788558	-10.31675693	5.25E-19	1.24E-17	32.54542996
NUDT16|protein_coding	0.656248561	-0.654925844	10.312807	5.38E-19	1.27E-17	32.52207496
SETD1B|protein_coding	0.59027691	1.379729023	10.31017982	5.46E-19	1.29E-17	32.50654177
C1orf147|lncRNA	0.706249911	-0.296526265	10.31010434	5.46E-19	1.29E-17	32.50609548
VPS26C|protein_coding	-0.63142944	2.029890928	-10.30965699	5.48E-19	1.29E-17	32.50345059
AP003031|lncRNA	0.753484745	0.312970136	10.30718476	5.56E-19	1.31E-17	32.48883419
CNTD2|protein_coding	0.665927377	-1.424672738	10.30604666	5.60E-19	1.32E-17	32.48210562
MGAT4A|protein_coding	-0.837651065	2.845034801	-10.3059453	5.60E-19	1.32E-17	32.48150638
DEFB105A|protein_coding	0.815815355	-0.658402157	10.30296517	5.70E-19	1.34E-17	32.46388802
CRIPT|protein_coding	-0.504866338	3.135064745	-10.30240968	5.72E-19	1.34E-17	32.46060414
TSNAXIP1|protein_coding	0.78078951	-2.46575172	10.30084557	5.78E-19	1.35E-17	32.45135758
MRS2|protein_coding	-0.74979928	-1.764576643	-10.29844704	5.86E-19	1.37E-17	32.43717855
GARNL3|protein_coding	0.467157522	3.447896198	10.29801396	5.87E-19	1.38E-17	32.43461848
HDAC7|protein_coding	0.496750817	1.058051605	10.29447593	6.00E-19	1.40E-17	32.41370424
AC005288|lncRNA	1.468707549	0.604885705	10.2922646	6.08E-19	1.42E-17	32.40063304
LINC01118|lncRNA	0.752864699	-2.065772443	10.2879384	6.24E-19	1.46E-17	32.37506195
ITGA9-AS1|lncRNA	0.522898805	-0.941015933	10.28643024	6.29E-19	1.47E-17	32.36614793
PALM3|protein_coding	0.552937483	-1.346793917	10.27291836	6.82E-19	1.59E-17	32.28629422
TSN|protein_coding	-0.77751929	-1.290716893	-10.27177215	6.87E-19	1.60E-17	32.27952093
STARD4-AS1|lncRNA	1.085955366	-1.5144895	10.27090983	6.91E-19	1.61E-17	32.27442536
AC108676|lncRNA	0.749183788	-2.313496308	10.26826905	7.02E-19	1.63E-17	32.25882084
AL031847|protein_coding	0.662730821	-2.300163395	10.26498704	7.15E-19	1.66E-17	32.23942807
AC092143|protein_coding	0.552606708	0.769791064	10.26429866	7.18E-19	1.67E-17	32.23536073
PDGFD|protein_coding	-1.718075173	-1.840055308	-10.26371839	7.21E-19	1.67E-17	32.23193215
SLC30A3|protein_coding	0.583351195	1.723188081	10.26317194	7.23E-19	1.68E-17	32.22870338
ZFX|protein_coding	-1.046634886	-0.757228321	-10.26115961	7.32E-19	1.69E-17	32.21681368
AL360270|lncRNA	-1.149070152	-2.609614566	-10.25965902	7.39E-19	1.71E-17	32.20794781
ANKRD54|protein_coding	-1.056338396	-1.937967434	-10.25759542	7.48E-19	1.73E-17	32.19575576
GPRIN3|protein_coding	-0.642057355	0.99692831	-10.25628747	7.54E-19	1.74E-17	32.18802845
LINC01327|lncRNA	1.149690478	-3.366799829	10.25517612	7.59E-19	1.75E-17	32.18146267
AC012640|lncRNA	-0.513567087	-4.646551357	-10.25409628	7.63E-19	1.76E-17	32.17508321
MIR7-3HG|lncRNA	0.514509275	1.085103774	10.25355689	7.66E-19	1.76E-17	32.17189668
ALKBH7|protein_coding	0.489110095	-0.411772964	10.25063546	7.79E-19	1.79E-17	32.15463808
FOXK1|protein_coding	-0.920558217	-1.600730645	-10.2492116	7.86E-19	1.81E-17	32.14622679
Z92544|lncRNA	0.450132243	-0.219468989	10.24798889	7.92E-19	1.82E-17	32.13900389
PRKAR1B|protein_coding	0.554852627	0.015549819	10.24794153	7.92E-19	1.82E-17	32.13872411
RBM43|protein_coding	0.449369248	2.183688511	10.24740178	7.95E-19	1.82E-17	32.13553569
SPHK2|protein_coding	0.51623566	-1.661464273	10.24487661	8.07E-19	1.85E-17	32.12061932
PDLIM7|protein_coding	0.647940306	0.819338847	10.24430166	8.09E-19	1.85E-17	32.11722316
HIST2H2BE|protein_coding	0.852829353	2.981400906	10.24225862	8.19E-19	1.87E-17	32.10515523
CDK5RAP1|protein_coding	-0.71760563	0.525187296	-10.24221333	8.20E-19	1.87E-17	32.10488772
GORASP1|protein_coding	0.582020542	1.829942414	10.23706703	8.45E-19	1.93E-17	32.07449102
ZNF655|protein_coding	-0.502512566	0.924501646	-10.2368803	8.46E-19	1.93E-17	32.07338813
AC135895|lncRNA	1.055037886	-2.364041581	10.23666222	8.47E-19	1.93E-17	32.0721001
CAP1|protein_coding	0.337124371	5.3435457	10.23297937	8.66E-19	1.97E-17	32.05034878
ZNF548|protein_coding	-1.549278941	-3.717024724	-10.23156247	8.73E-19	1.99E-17	32.04198071
S1PR1|protein_coding	-1.036434471	1.523533139	-10.22969042	8.83E-19	2.01E-17	32.03092491
CDC14A|protein_coding	-0.850838134	2.954180844	-10.22835142	8.90E-19	2.02E-17	32.02301727
AGA|protein_coding	-0.742248055	-1.042978387	-10.22610827	9.02E-19	2.05E-17	32.00977047
HVCN1|protein_coding	0.772494075	1.575649433	10.22566334	9.05E-19	2.05E-17	32.00714297
RAB44|protein_coding	0.70662689	-0.571269629	10.22502921	9.08E-19	2.06E-17	32.00339825
ACTN3|protein_coding	0.797233133	-0.326623134	10.22401678	9.14E-19	2.07E-17	31.99741962
EHBP1|protein_coding	-0.38830406	2.219680113	-10.22095365	9.30E-19	2.10E-17	31.9793317
AC016968|lncRNA	0.6936634	-2.335555512	10.21873557	9.43E-19	2.13E-17	31.96623436
GNLY|protein_coding	-0.951800963	5.204432259	-10.20825492	1.00E-18	2.26E-17	31.90435383
CLTCL1|protein_coding	0.645495711	1.560796471	10.20718184	1.01E-18	2.28E-17	31.89801863
NARF-AS1|lncRNA	0.678537166	-1.233836785	10.20505003	1.02E-18	2.30E-17	31.88543328
KRTAP5-7|protein_coding	0.883187941	-3.175982904	10.20419857	1.03E-18	2.31E-17	31.88040664
ZFAND4|protein_coding	-0.510536648	0.07360444	-10.20303923	1.04E-18	2.33E-17	31.8735626
AVP|protein_coding	0.427364291	1.671804045	10.20022634	1.05E-18	2.37E-17	31.85695752
ADAMTS7|protein_coding	0.578250429	0.717577588	10.19853842	1.06E-18	2.39E-17	31.84699364
MAK16|protein_coding	-0.760713095	-1.353302795	-10.19550075	1.08E-18	2.43E-17	31.82906284
AC113608|lncRNA	0.648061651	-0.445696144	10.1952795	1.08E-18	2.43E-17	31.82775689
GDF5OS|lncRNA	0.761837438	0.624452511	10.19485129	1.09E-18	2.43E-17	31.82522929
CDH22|protein_coding	0.64651483	1.163186876	10.19457856	1.09E-18	2.44E-17	31.82361948
RAVER1|protein_coding	0.819169419	2.401607331	10.19104765	1.11E-18	2.49E-17	31.80277847
VSIG10|protein_coding	0.553685432	-2.253775096	10.19002232	1.12E-18	2.50E-17	31.79672672
SPN|protein_coding	0.689474164	2.052128051	10.18828028	1.13E-18	2.52E-17	31.78644498
MIB2|protein_coding	0.493218105	-0.247838423	10.18537763	1.15E-18	2.56E-17	31.76931378
AC027307|lncRNA	0.485424771	-1.422932829	10.18506257	1.15E-18	2.57E-17	31.76745434
CCNB1IP1|protein_coding	-0.715158072	-1.100302296	-10.1804401	1.18E-18	2.64E-17	31.74017459
MAPK1|protein_coding	-0.466311654	4.211107849	-10.17550218	1.22E-18	2.71E-17	31.71103528
NKX6-3|protein_coding	0.545824215	1.152336758	10.17283531	1.24E-18	2.75E-17	31.69529863
ZNF354C|protein_coding	-0.520845502	0.811736839	-10.16926762	1.27E-18	2.81E-17	31.67424743
UNC119B|protein_coding	-0.712751562	-1.351609686	-10.16852445	1.27E-18	2.82E-17	31.66986252
NUP133|protein_coding	-0.524924291	-0.015650582	-10.16833506	1.27E-18	2.82E-17	31.66874509
UBE2I|protein_coding	0.391484401	2.363463013	10.16037626	1.34E-18	2.96E-17	31.6217889
DGCR6L|protein_coding	0.52728878	1.579585181	10.15975643	1.34E-18	2.96E-17	31.61813217
DCAF12L2|protein_coding	0.857835338	-2.408480194	10.15968108	1.34E-18	2.96E-17	31.61768766
AP002433|lncRNA	1.167833132	-0.197123655	10.15929809	1.34E-18	2.97E-17	31.61542824
SMARCD1|protein_coding	-0.761176614	-0.508826868	-10.15724112	1.36E-18	3.00E-17	31.6032934
KRTAP5-2|protein_coding	0.608155552	-0.745884648	10.15661027	1.37E-18	3.01E-17	31.59957188
ZNF835|protein_coding	0.806889108	-2.03756018	10.15601025	1.37E-18	3.02E-17	31.59603226
ARHGAP22|protein_coding	0.623252879	-1.864588788	10.154655	1.38E-18	3.04E-17	31.58803753
PCDHA7|protein_coding	0.818923998	-0.730733155	10.1524676	1.40E-18	3.08E-17	31.57513423
IL13RA1|protein_coding	1.113249177	0.017544685	10.15102847	1.41E-18	3.10E-17	31.56664513
AC115284|lncRNA	0.56391558	-0.976076081	10.15099877	1.41E-18	3.10E-17	31.56646994
ARHGDIA|protein_coding	0.425225703	4.386463909	10.14903337	1.43E-18	3.13E-17	31.55487678
PAFAH1B2|protein_coding	-0.670505357	-0.472514859	-10.14860967	1.43E-18	3.14E-17	31.55237764
AC022148|lncRNA	0.553245631	0.173025618	10.14720272	1.44E-18	3.16E-17	31.54407885
EFHD2|protein_coding	-0.745401472	3.910600529	-10.14490062	1.46E-18	3.20E-17	31.53050048
B4GALNT1|protein_coding	0.638544748	-3.315780692	10.14425762	1.47E-18	3.21E-17	31.52670801
LINC01731|lncRNA	0.625317307	-0.911955063	10.1433094	1.48E-18	3.23E-17	31.52111536
IQCA1L|protein_coding	0.887908199	-0.379635637	10.14308559	1.48E-18	3.23E-17	31.51979531
AC025431|lncRNA	0.801991451	-3.113127847	10.14067339	1.50E-18	3.28E-17	31.50556852
RGPD6|protein_coding	-1.075497913	0.347732908	-10.13756403	1.53E-18	3.33E-17	31.48723073
CRNKL1|protein_coding	-0.5909636	0.961566462	-10.13466439	1.56E-18	3.39E-17	31.47013055
PTS|protein_coding	-0.975871926	-0.869602839	-10.13381081	1.56E-18	3.40E-17	31.46509686
DMTN|protein_coding	0.687231278	2.458828181	10.13183096	1.58E-18	3.44E-17	31.45342162
CTF1|protein_coding	-0.946702989	-3.80264261	-10.13182782	1.58E-18	3.44E-17	31.4534031
AP001198|lncRNA	0.630764642	-2.427795788	10.12924397	1.61E-18	3.49E-17	31.43816664
AL049557|protein_coding	0.510040951	-0.783555537	10.12445867	1.65E-18	3.59E-17	31.40995024
AL513550|lncRNA	0.653299984	1.450641671	10.11884501	1.71E-18	3.71E-17	31.37685206
HORMAD2-AS1|lncRNA	0.445086951	-1.97305591	10.11784848	1.72E-18	3.72E-17	31.37097688
EIF3D|protein_coding	-0.464639973	0.973864703	-10.1152039	1.75E-18	3.78E-17	31.35538568
ELAVL1|protein_coding	-0.601330347	-0.497066865	-10.1127488	1.77E-18	3.83E-17	31.34091221
AC005160|lncRNA	0.781205405	-4.31889778	10.1084023	1.82E-18	3.93E-17	31.31528971
AC009084|lncRNA	0.405872959	1.154017692	10.10652077	1.84E-18	3.97E-17	31.30419875
MIR646HG|lncRNA	-0.807310917	-2.561725615	-10.10200877	1.89E-18	4.08E-17	31.27760336
AP001790|lncRNA	0.951201883	-2.385146812	10.10165297	1.89E-18	4.08E-17	31.27550618
RAB17|protein_coding	0.669669666	-1.00301389	10.10112646	1.90E-18	4.09E-17	31.27240288
KLRF1|protein_coding	-1.215200573	0.381432064	-10.09826279	1.93E-18	4.16E-17	31.25552463
AL591623|lncRNA	0.647239916	1.222433902	10.09820457	1.93E-18	4.16E-17	31.25518148
CD70|protein_coding	0.643109874	3.093507515	10.09736659	1.94E-18	4.17E-17	31.25024263
AC008742|lncRNA	0.777077979	7.20E-05	10.09433054	1.98E-18	4.25E-17	31.23234942
EBF4|protein_coding	0.741154891	-0.562053479	10.09408835	1.98E-18	4.25E-17	31.2309221
AC021483|lncRNA	0.797456021	-1.353530143	10.09337522	1.99E-18	4.26E-17	31.22671932
C19orf25|protein_coding	0.40748594	0.716469748	10.09155464	2.01E-18	4.31E-17	31.21599024
AL451065|lncRNA	0.79751161	-1.418357762	10.08926152	2.04E-18	4.36E-17	31.20247669
CFAP20|protein_coding	-0.900703361	-1.229395516	-10.08675943	2.07E-18	4.42E-17	31.18773233
PPP1CC|protein_coding	-0.505987591	2.289168597	-10.08629168	2.08E-18	4.43E-17	31.18497602
GLMN|protein_coding	-0.544351521	0.687192187	-10.0807941	2.15E-18	4.58E-17	31.15258203
ELP4|protein_coding	-0.942498977	-2.708247662	-10.08018209	2.15E-18	4.59E-17	31.14897602
CTXND2|protein_coding	0.883514594	0.866694989	10.07675666	2.20E-18	4.68E-17	31.12879364
AC118653|lncRNA	0.757013557	-0.550984863	10.0734357	2.24E-18	4.77E-17	31.10922789
C5orf58|protein_coding	-0.907016905	-1.945949529	-10.07104843	2.27E-18	4.83E-17	31.0951637
OTC|protein_coding	1.382754974	-3.618150899	10.06820732	2.31E-18	4.91E-17	31.07842651
FAM76A|protein_coding	-0.658066818	-1.571642226	-10.06692041	2.33E-18	4.95E-17	31.0708455
OPRL1|protein_coding	0.688961454	-0.383885969	10.06668008	2.33E-18	4.95E-17	31.06942977
NCK1|protein_coding	-0.839053533	-0.289007194	-10.06308622	2.38E-18	5.05E-17	31.04825969
C16orf97|lncRNA	0.66185534	-2.623110656	10.0599614	2.43E-18	5.14E-17	31.02985359
PUS3|protein_coding	-0.470631002	-0.630487085	-10.05962578	2.43E-18	5.15E-17	31.0278768
ZNF213|protein_coding	0.738491569	3.213096375	10.0563332	2.48E-18	5.25E-17	31.00848364
BZW1|protein_coding	-0.408783737	1.253256135	-10.05600874	2.49E-18	5.25E-17	31.00657268
AL354771|lncRNA	0.818041556	-3.608740628	10.0539038	2.52E-18	5.31E-17	30.99417529
NPY|protein_coding	0.699956513	-2.057898293	10.04875934	2.60E-18	5.48E-17	30.96387801
SPANXN4|protein_coding	0.791367469	-3.344766517	10.0467405	2.63E-18	5.54E-17	30.95198919
AC009228|lncRNA	-0.9237836	-3.723821227	-10.04168315	2.71E-18	5.70E-17	30.92220844
LINC01048|lncRNA	0.676126523	-3.449583532	10.04004057	2.73E-18	5.75E-17	30.9125365
TBP|protein_coding	-0.705428786	-1.159765215	-10.03832459	2.76E-18	5.81E-17	30.90243265
AC100843|lncRNA	0.740466385	-0.336752318	10.03667325	2.79E-18	5.86E-17	30.8927096
GDF9|protein_coding	0.820394494	-2.190509998	10.03518425	2.81E-18	5.91E-17	30.8839427
AL591178|lncRNA	0.946003798	-4.1644858	10.0351142	2.82E-18	5.91E-17	30.88353026
CMC1|protein_coding	-1.317621862	-0.255650333	-10.0346672	2.82E-18	5.92E-17	30.88089848
ZNF451|protein_coding	-0.671991903	-0.345014192	-10.03193747	2.87E-18	6.01E-17	30.8648271
C1QL2|protein_coding	0.636447988	1.430140115	10.03187071	2.87E-18	6.01E-17	30.86443409
PTN|protein_coding	0.597365698	-1.160922065	10.02949798	2.91E-18	6.09E-17	30.85046519
UBA2|protein_coding	-0.72135904	-0.237585335	-10.02888419	2.92E-18	6.10E-17	30.8468517
ADGRD1-AS1|lncRNA	0.712161254	-0.797342487	10.02475349	2.99E-18	6.25E-17	30.82253473
EHMT2-AS1|lncRNA	0.62643863	-0.926032627	10.01876478	3.10E-18	6.47E-17	30.7872829
AC073188|lncRNA	0.515804587	-3.230158016	10.0162346	3.15E-18	6.57E-17	30.77239036
CXXC5-AS1|lncRNA	0.601907581	-2.198604064	10.01606655	3.15E-18	6.57E-17	30.77140122
ABHD15|protein_coding	-0.597366087	-0.784750351	-10.01407819	3.19E-18	6.64E-17	30.7596983
AC090159|lncRNA	0.762567003	-1.948149645	10.0133992	3.20E-18	6.66E-17	30.75570206
CCDC112|protein_coding	0.840533062	-0.403331419	10.01095401	3.25E-18	6.75E-17	30.74131105
LTN1|protein_coding	-0.627137633	-1.325634089	-10.01027885	3.26E-18	6.77E-17	30.73733752
TOE1|protein_coding	-0.46309223	0.718608633	-10.0087861	3.29E-18	6.83E-17	30.72855249
AC135178|protein_coding	0.474277583	-1.579546253	10.00326346	3.40E-18	7.05E-17	30.69605277
DEK|protein_coding	1.061150667	0.331832157	9.99996316	3.47E-18	7.19E-17	30.67663257
TSEN54|protein_coding	-0.603026631	1.925796916	-9.997715812	3.52E-18	7.28E-17	30.66340897
HHATL-AS1|lncRNA	0.714185641	1.136747506	9.997459859	3.52E-18	7.28E-17	30.66190296
SP2-AS1|lncRNA	-0.772769573	-0.834223519	-9.996132129	3.55E-18	7.33E-17	30.65409075
FKBP1B|protein_coding	0.563952914	0.522162524	9.995415403	3.57E-18	7.36E-17	30.64987369
RBM39|protein_coding	-0.34865429	4.149116491	-9.99500224	3.57E-18	7.37E-17	30.64744276
CRADD|protein_coding	-0.479157567	-1.803174736	-9.994980083	3.57E-18	7.37E-17	30.64731239
AL035588|lncRNA	0.613506969	-1.056400136	9.993231279	3.61E-18	7.44E-17	30.63702311
UBXN11|protein_coding	0.607536108	2.011229145	9.992653447	3.62E-18	7.46E-17	30.63362344
AP006284|lncRNA	0.567007039	2.132728015	9.991222866	3.66E-18	7.52E-17	30.62520677
SUDS3|protein_coding	-0.561123372	0.095352314	-9.987731285	3.73E-18	7.67E-17	30.60466531
RPS27|protein_coding	-0.994012612	0.11753866	-9.987303965	3.74E-18	7.68E-17	30.60215141
LINC02216|lncRNA	0.863448441	-2.414719786	9.984610351	3.80E-18	7.80E-17	30.58630547
SCAMP4|protein_coding	0.608677197	1.076940128	9.981997733	3.86E-18	7.92E-17	30.57093671
PROB1|protein_coding	0.564064124	0.017901175	9.979930222	3.91E-18	8.01E-17	30.55877504
ACER3|protein_coding	0.631512817	2.596211438	9.979106685	3.93E-18	8.04E-17	30.55393089
SARAF|protein_coding	-0.79784587	4.067137638	-9.97699993	3.98E-18	8.13E-17	30.54153901
ESS2|protein_coding	-1.030179374	-2.874693041	-9.975893246	4.00E-18	8.18E-17	30.5350297
AC005779|protein_coding	0.689832365	2.749492734	9.970047098	4.15E-18	8.46E-17	30.50064585
SLC22A10|protein_coding	-1.134409458	-4.071004053	-9.96943088	4.16E-18	8.49E-17	30.49702179
GRHL2|protein_coding	-1.014683329	-4.67659015	-9.968290697	4.19E-18	8.54E-17	30.49031634
CIAPIN1|protein_coding	-0.836943271	-1.26100637	-9.967133817	4.22E-18	8.59E-17	30.48351283
AL159166|lncRNA	0.767561369	-2.480996108	9.962053768	4.35E-18	8.85E-17	30.45363914
GAS6-AS1|lncRNA	0.581537424	-0.967783104	9.96175762	4.36E-18	8.86E-17	30.45189769
AC009435|lncRNA	1.04637071	-3.521076188	9.960909051	4.38E-18	8.90E-17	30.44690789
DLK2|protein_coding	0.625396923	0.87654054	9.958895754	4.43E-18	9.00E-17	30.43506949
SET|protein_coding	-0.260563429	2.348082562	-9.952201106	4.61E-18	9.35E-17	30.39570726
ADD3|protein_coding	-1.067436124	0.738846956	-9.951815225	4.62E-18	9.37E-17	30.39343855
AL117190|lncRNA	0.821745734	-0.807464989	9.950262009	4.66E-18	9.45E-17	30.38430691
AC022154|lncRNA	0.591899452	-1.122651668	9.94412781	4.84E-18	9.79E-17	30.34824526
RNF183|protein_coding	-0.740425151	-4.358262206	-9.943994824	4.84E-18	9.79E-17	30.34746351
MBD3|protein_coding	0.499990124	-0.777212459	9.943706328	4.85E-18	9.80E-17	30.34576761
NUTM2E|protein_coding	0.709276827	-2.62748512	9.942435637	4.89E-18	9.87E-17	30.33829804
LINC00486|lncRNA	0.380749208	-2.402759004	9.937922548	5.02E-18	1.01E-16	30.31176987
RALYL|protein_coding	0.733238771	-1.353319869	9.937388973	5.03E-18	1.02E-16	30.30863362
AC126763|lncRNA	0.597188504	-0.483911476	9.934093291	5.13E-18	1.03E-16	30.28926297
B3GNT7|protein_coding	-1.688585726	-2.855526687	-9.930051852	5.26E-18	1.06E-16	30.26551063
MSR1|protein_coding	0.700934585	-0.497486178	9.923897894	5.45E-18	1.10E-16	30.22934591
CCDC28A|protein_coding	-0.481673385	0.272208758	-9.923379508	5.47E-18	1.10E-16	30.22629971
HACD3|protein_coding	-0.458976916	-0.727897511	-9.920469011	5.57E-18	1.12E-16	30.20919727
DYRK2|protein_coding	-0.90954116	0.745149369	-9.919196453	5.61E-18	1.13E-16	30.20171984
TTTY11|lncRNA	0.970062935	-2.678036487	9.913508169	5.80E-18	1.16E-16	30.16829813
FO681492|protein_coding	0.992134274	-0.121719022	9.911262908	5.88E-18	1.18E-16	30.15510697
LINC02082|lncRNA	0.863631363	-1.18233837	9.907505565	6.01E-18	1.20E-16	30.13303337
EPB41L4A-AS1|lncRNA	-0.521228408	0.192080131	-9.904663874	6.11E-18	1.22E-16	30.11634004
PNRC2|protein_coding	-0.480302701	3.176858454	-9.904322993	6.13E-18	1.23E-16	30.11433761
FKRP|protein_coding	0.582305893	-0.528841101	9.898942871	6.32E-18	1.26E-16	30.08273499
AL158163|lncRNA	-1.048511103	-0.542944422	-9.898677261	6.33E-18	1.26E-16	30.08117489
NPR2|protein_coding	0.656422158	-0.173971548	9.898421215	6.34E-18	1.27E-16	30.07967097
ZNF622|protein_coding	-0.786466149	-1.899542302	-9.895802504	6.44E-18	1.28E-16	30.06429005
RHBDD3|protein_coding	0.39316248	-0.877936119	9.895063557	6.47E-18	1.29E-16	30.05995
MCTP2|protein_coding	-0.63456021	2.991858908	-9.893977132	6.51E-18	1.30E-16	30.05356921
CD247|protein_coding	0.621959066	1.107935384	9.892249012	6.58E-18	1.31E-16	30.04341989
AC104758|lncRNA	0.365011449	-1.094760381	9.891729073	6.60E-18	1.31E-16	30.04036633
SELENOK|protein_coding	-0.803831917	1.227056198	-9.891706357	6.60E-18	1.31E-16	30.04023293
AC007731|protein_coding	0.384051694	1.029062864	9.889457048	6.69E-18	1.33E-16	30.02702326
SERF2|protein_coding	0.391240024	3.395243437	9.888781704	6.72E-18	1.33E-16	30.02305722
NAE1|protein_coding	-0.718519016	-1.086544776	-9.886250074	6.82E-18	1.35E-16	30.00819039
KLHDC7B|protein_coding	0.483801964	0.609028835	9.884940904	6.87E-18	1.36E-16	30.00050265
ZNF195|protein_coding	-0.422944858	1.433146749	-9.883626903	6.93E-18	1.37E-16	29.99278672
ALX1|protein_coding	0.801152969	0.126111317	9.882023631	6.99E-18	1.38E-16	29.98337243
CRYBB3|protein_coding	1.128379333	-1.333279299	9.880540372	7.05E-18	1.39E-16	29.97466309
FLVCR1|protein_coding	-0.758916805	-0.237740444	-9.879118588	7.11E-18	1.40E-16	29.96631494
ABHD17B|protein_coding	-0.894764888	-1.297181588	-9.877996316	7.16E-18	1.41E-16	29.95972557
CABP1|protein_coding	0.683089415	1.011437365	9.877918588	7.17E-18	1.41E-16	29.9592692
ALDH3A1|protein_coding	-0.853303209	-0.453947362	-9.876494941	7.23E-18	1.42E-16	29.95091051
OR7E47P|protein_coding	0.610813581	0.990558929	9.873575706	7.35E-18	1.45E-16	29.93377146
AC008761|lncRNA	0.517894828	0.997004922	9.870332313	7.50E-18	1.47E-16	29.91473035
CLEC4G|protein_coding	0.785689107	-0.58253999	9.870001549	7.51E-18	1.48E-16	29.91278858
LIN54|protein_coding	-0.39422596	0.475121343	-9.869940546	7.51E-18	1.48E-16	29.91243046
AC115099|lncRNA	0.789488716	-2.585122061	9.869683762	7.52E-18	1.48E-16	29.91092301
AC078864|lncRNA	-0.780485933	-4.540321623	-9.868345468	7.58E-18	1.49E-16	29.90306666
TADA2B|protein_coding	-0.825251303	-0.735021311	-9.866035021	7.69E-18	1.51E-16	29.88950384
CATSPER2|protein_coding	-0.623228639	-1.139887479	-9.865016949	7.74E-18	1.51E-16	29.88352772
AL592078|lncRNA	0.626924278	1.445938466	9.863063825	7.83E-18	1.53E-16	29.87206313
TMCC3|protein_coding	-1.211919724	-0.638452929	-9.862817359	7.84E-18	1.53E-16	29.87061644
C9orf78|protein_coding	-0.617630472	3.045690984	-9.861895614	7.88E-18	1.54E-16	29.86520608
AC093722|lncRNA	0.670442488	-1.019886531	9.861706103	7.89E-18	1.54E-16	29.86409372
ARAF|protein_coding	-0.408981888	1.783607118	-9.861035525	7.92E-18	1.54E-16	29.86015771
ENO4|protein_coding	1.01476755	-1.092461073	9.860789377	7.93E-18	1.55E-16	29.85871294
AC099518|lncRNA	0.418143695	-1.971398243	9.857175039	8.10E-18	1.58E-16	29.83749926
AC079447|protein_coding	-0.760553115	-1.221041966	-9.852805441	8.32E-18	1.62E-16	29.81185464
IL17C|protein_coding	-0.962332373	-4.575645091	-9.852600826	8.33E-18	1.62E-16	29.81065383
TRIM52-AS1|lncRNA	-0.683419877	-2.425731426	-9.852231066	8.35E-18	1.62E-16	29.80848387
PEA15|protein_coding	0.519573663	4.839731384	9.851776895	8.37E-18	1.62E-16	29.80581854
AC011498|protein_coding	0.374333893	-1.173404129	9.850873506	8.41E-18	1.63E-16	29.80051704
SCAI|protein_coding	-0.919626731	-2.512410922	-9.848571428	8.53E-18	1.65E-16	29.78700777
MTRNR2L10|protein_coding	0.945513442	-1.002997557	9.848043122	8.56E-18	1.66E-16	29.78390761
UNK|protein_coding	-0.719118649	-1.238439892	-9.845904083	8.66E-18	1.68E-16	29.77135576
ZNF385C|protein_coding	0.419796047	-0.292694397	9.84162047	8.89E-18	1.72E-16	29.74622112
LTK|protein_coding	0.590797509	-0.719049853	9.839128777	9.02E-18	1.74E-16	29.73160174
ABT1|protein_coding	-1.016378409	-1.09409469	-9.835750616	9.20E-18	1.78E-16	29.71178233
SIGLEC7|protein_coding	0.529155556	0.746615526	9.835478198	9.22E-18	1.78E-16	29.71018413
LINC02130|lncRNA	0.810866063	-2.535396336	9.83394909	9.30E-18	1.79E-16	29.70121345
FNBP4|protein_coding	-0.909156134	0.499274948	-9.831054166	9.46E-18	1.82E-16	29.68423076
IDH2-DT|lncRNA	0.673298676	0.523088983	9.829010983	9.58E-18	1.84E-16	29.67224526
NFIX|protein_coding	0.643399816	-0.386324067	9.823873838	9.87E-18	1.90E-16	29.64211237
PIDD1|protein_coding	0.613177245	1.458507179	9.820978786	1.00E-17	1.93E-16	29.62513221
AP003062|lncRNA	0.669614387	-0.864634989	9.815345744	1.04E-17	2.00E-16	29.59209582
MTFR1L|protein_coding	0.486229853	0.41412871	9.811128679	1.06E-17	2.05E-16	29.56736613
ARHGEF28|protein_coding	-1.142355566	-3.98824515	-9.809754058	1.07E-17	2.06E-16	29.55930552
SMC5|protein_coding	-1.0140454	0.657845559	-9.80971802	1.07E-17	2.06E-16	29.5590942
IL20|protein_coding	1.013545902	-2.737025006	9.808723317	1.08E-17	2.07E-16	29.55326152
PSMD14|protein_coding	-0.616182552	-1.211256393	-9.808601701	1.08E-17	2.07E-16	29.55254841
SLC25A28|protein_coding	-0.391715831	2.636306352	-9.8072203	1.09E-17	2.09E-16	29.54444844
METTL14|protein_coding	-0.611493063	-0.18615066	-9.806166398	1.10E-17	2.10E-16	29.53826894
BGN|protein_coding	0.747063998	0.72335173	9.803610704	1.11E-17	2.13E-16	29.52328428
ELN|protein_coding	0.717796586	-0.387219298	9.803597532	1.11E-17	2.13E-16	29.52320705
ZNF75A|protein_coding	-0.687766677	-1.21736088	-9.802750796	1.12E-17	2.14E-16	29.5182426
TCP11X2|protein_coding	0.890328155	-0.889941274	9.802023696	1.12E-17	2.14E-16	29.51397964
MYO15B|protein_coding	0.483206657	0.513037058	9.801512318	1.13E-17	2.15E-16	29.51098149
INKA1|protein_coding	0.494356525	2.883376634	9.798263408	1.15E-17	2.19E-16	29.49193419
POLK|protein_coding	1.154031287	-1.963755108	9.797521047	1.15E-17	2.20E-16	29.48758214
SHISA7|protein_coding	0.449569762	-1.274194309	9.797290974	1.16E-17	2.20E-16	29.48623336
SYNJ2BP|protein_coding	0.44213577	3.075160116	9.796498545	1.16E-17	2.21E-16	29.48158788
PIK3R2|protein_coding	0.567863964	0.303697287	9.796187873	1.16E-17	2.21E-16	29.47976663
GPR182|protein_coding	0.581895511	-0.869414211	9.794803889	1.17E-17	2.23E-16	29.47165348
AL020997|lncRNA	-0.675526	-1.080325693	-9.793579834	1.18E-17	2.24E-16	29.46447805
AP006623|lncRNA	0.824983881	-2.254516856	9.793375549	1.18E-17	2.24E-16	29.46328054
AC122685|lncRNA	0.667811172	-1.544710301	9.793325996	1.18E-17	2.24E-16	29.46299007
EFCAB6-AS1|lncRNA	0.510711541	-2.830192056	9.790448736	1.20E-17	2.28E-16	29.44612427
LCK|protein_coding	-0.558106044	2.12152164	-9.78935186	1.21E-17	2.29E-16	29.4396949
AC106892|lncRNA	0.656093966	-3.546526875	9.788415382	1.22E-17	2.30E-16	29.43420582
HDLBP|protein_coding	0.474538309	2.878560553	9.786079055	1.24E-17	2.33E-16	29.42051209
STAG1|protein_coding	-1.36053479	-2.953391867	-9.784173073	1.25E-17	2.36E-16	29.40934118
CLASP1|protein_coding	-0.606117335	0.656692543	-9.782811678	1.26E-17	2.37E-16	29.40136232
PDCL|protein_coding	-1.403080058	-2.993339936	-9.781858651	1.27E-17	2.38E-16	29.39577696
CLDN19|protein_coding	0.720491922	1.232081616	9.78185001	1.27E-17	2.38E-16	29.39572633
AC103719|lncRNA	0.983241963	-3.043076136	9.781700388	1.27E-17	2.38E-16	29.39484945
AL356218|lncRNA	0.713684102	-0.046973733	9.777247798	1.30E-17	2.45E-16	29.36875584
ADAM11|protein_coding	-0.960237297	-2.594193938	-9.775865418	1.31E-17	2.46E-16	29.3606551
FAM110D|protein_coding	0.695283475	-0.422529407	9.774663832	1.32E-17	2.48E-16	29.35361401
SEMA5B|protein_coding	0.721238454	-2.579055928	9.774343681	1.32E-17	2.48E-16	29.351738
METAP2|protein_coding	-0.846206047	-1.751685285	-9.772708088	1.34E-17	2.51E-16	29.34215403
RTN4|protein_coding	0.976956542	3.262096075	9.769688996	1.36E-17	2.55E-16	29.32446407
PADI6|protein_coding	0.76664331	-2.063506249	9.768461971	1.37E-17	2.57E-16	29.3172748
C19orf38|protein_coding	0.750775563	3.750931047	9.766271217	1.39E-17	2.60E-16	29.30443935
NDST1-AS1|lncRNA	0.65333393	-2.229328592	9.762447525	1.42E-17	2.65E-16	29.282038
PLA2G2C|protein_coding	0.424547332	0.170443632	9.761528619	1.43E-17	2.67E-16	29.27665479
EFCC1|protein_coding	0.679363864	-1.969029632	9.760010842	1.44E-17	2.69E-16	29.26776343
PCMTD2|protein_coding	-1.119126833	-2.135032616	-9.758590817	1.45E-17	2.71E-16	29.25944496
AL132712|lncRNA	0.578005952	-1.106583295	9.756408442	1.47E-17	2.74E-16	29.24666113
FAM157C|lncRNA	0.483675674	3.698100998	9.753337567	1.50E-17	2.79E-16	29.22867362
CTCF|protein_coding	-1.214477564	-1.294719105	-9.750584126	1.52E-17	2.84E-16	29.21254641
ETF1|protein_coding	-0.807427591	-0.901037557	-9.748285358	1.55E-17	2.87E-16	29.19908295
ABI1|protein_coding	-0.800193356	0.243849422	-9.747726012	1.55E-17	2.88E-16	29.19580706
YTHDF3-AS1|lncRNA	-1.270170376	-1.367703189	-9.745802628	1.57E-17	2.91E-16	29.18454277
EFNA2|protein_coding	0.773710911	-0.14911959	9.739573936	1.63E-17	3.02E-16	29.14806744
MCM2|protein_coding	0.62864378	0.56935009	9.73838694	1.64E-17	3.04E-16	29.1411169
FAM208B|protein_coding	-0.920403432	-1.546746586	-9.738334387	1.64E-17	3.04E-16	29.14080917
CAPG|protein_coding	0.610111523	1.244210526	9.735656506	1.67E-17	3.08E-16	29.12512926
SLC35A3|protein_coding	-0.631805719	-1.880294158	-9.731659735	1.70E-17	3.15E-16	29.10172839
SON|protein_coding	-0.309764441	2.329389916	-9.729663694	1.73E-17	3.19E-16	29.09004239
MDH1|protein_coding	-0.493965274	0.977873843	-9.726777998	1.75E-17	3.24E-16	29.07314867
TMEM240|protein_coding	0.556200091	1.158756454	9.725190953	1.77E-17	3.27E-16	29.06385806
PTMA|protein_coding	0.639954282	5.87200769	9.722406729	1.80E-17	3.32E-16	29.04755986
SNAPC5|protein_coding	-0.519332444	-0.77738225	-9.722339461	1.80E-17	3.32E-16	29.0471661
SHC4|protein_coding	0.814694067	-1.800609576	9.721011893	1.82E-17	3.35E-16	29.03939516
LINC02573|lncRNA	0.789190667	-2.474101062	9.7199123	1.83E-17	3.36E-16	29.03295884
PTPN7|protein_coding	-0.714385636	-0.433703347	-9.717027519	1.86E-17	3.42E-16	29.01607384
ELSPBP1|protein_coding	0.77365216	-1.528962753	9.71438856	1.89E-17	3.47E-16	29.00062855
TUT1|protein_coding	0.58096631	-1.252854441	9.71165603	1.92E-17	3.53E-16	28.98463649
LINC01103|lncRNA	0.621843823	-2.207393036	9.711309365	1.92E-17	3.53E-16	28.9826077
SDCBP2|protein_coding	0.907167529	-1.383763512	9.711146383	1.93E-17	3.53E-16	28.98165389
AL096855|lncRNA	0.479292728	0.817344068	9.707246334	1.97E-17	3.61E-16	28.95883075
FATE1|protein_coding	0.616527704	-3.416355762	9.706324015	1.98E-17	3.63E-16	28.9534336
FOLR1|protein_coding	0.682084099	-2.167905665	9.705985295	1.98E-17	3.63E-16	28.95145153
PTPRH|protein_coding	0.88264715	-0.267781137	9.705487459	1.99E-17	3.64E-16	28.9485384
SUSD2|protein_coding	0.517081901	-0.80902386	9.705161438	1.99E-17	3.65E-16	28.94663067
SPDEF|protein_coding	0.729751596	0.066444227	9.705029826	2.00E-17	3.65E-16	28.94586054
FOSL2|protein_coding	-0.798748397	3.068429682	-9.704126018	2.01E-17	3.66E-16	28.94057195
CCDC8|protein_coding	0.597173905	-3.178752777	9.701752694	2.04E-17	3.71E-16	28.92668502
NR2E1|protein_coding	0.787880762	0.119703061	9.69993991	2.06E-17	3.75E-16	28.91607841
NDUFAF6|protein_coding	-0.612855177	-1.360539639	-9.698647387	2.07E-17	3.78E-16	28.90851611
SMURF1|protein_coding	-1.607820721	-3.106206274	-9.697776016	2.08E-17	3.79E-16	28.90341799
MON2|protein_coding	-0.413653923	0.094003943	-9.694880352	2.12E-17	3.86E-16	28.88647704
CREBRF|protein_coding	-0.737867844	-0.333787873	-9.692442643	2.15E-17	3.91E-16	28.87221612
ERMP1|protein_coding	0.496181649	1.136973499	9.6920443	2.16E-17	3.92E-16	28.86988584
AC012651|protein_coding	0.52546292	-0.475993584	9.69174748	2.16E-17	3.92E-16	28.86814947
FAH|protein_coding	0.785460897	1.536458887	9.690618564	2.17E-17	3.94E-16	28.8615455
CDH5|protein_coding	1.115540748	-1.515402385	9.689669805	2.19E-17	3.96E-16	28.85599554
YY1AP1|protein_coding	-0.633433399	0.375127236	-9.688757305	2.20E-17	3.98E-16	28.8506578
AC018752|lncRNA	0.764006879	-0.214156031	9.688151505	2.21E-17	3.99E-16	28.84711417
BBOX1|protein_coding	0.786721036	-0.273425724	9.687147759	2.22E-17	4.01E-16	28.84124286
FOXE3|protein_coding	0.875621537	-0.729098004	9.68483739	2.25E-17	4.07E-16	28.82772907
DISC1-IT1|lncRNA	0.622826405	1.736669844	9.683029154	2.27E-17	4.11E-16	28.8171528
CD209|protein_coding	0.453361799	-0.160834227	9.681975524	2.29E-17	4.13E-16	28.81099037
RAD51B|protein_coding	-0.590647641	-1.707208019	-9.681552273	2.29E-17	4.14E-16	28.80851491
AC103724|lncRNA	-0.782292228	-3.562512462	-9.6807542	2.30E-17	4.15E-16	28.8038473
TROVE2|protein_coding	-0.875574394	0.218821126	-9.674052596	2.40E-17	4.32E-16	28.76465538
TP53BP2|protein_coding	-0.992802689	-2.053031407	-9.673032039	2.41E-17	4.34E-16	28.75868751
AC244230|lncRNA	0.797274572	-2.469498682	9.671769677	2.43E-17	4.37E-16	28.75130581
MCM9|protein_coding	-0.476640841	-0.175656501	-9.669890301	2.46E-17	4.42E-16	28.74031648
ADD3-AS1|lncRNA	0.484634431	1.248960919	9.669700532	2.46E-17	4.42E-16	28.73920686
ZBTB39|protein_coding	-0.535740649	-0.417623711	-9.667613131	2.49E-17	4.47E-16	28.7270017
AC104521|lncRNA	0.809672562	-0.170710085	9.66620041	2.51E-17	4.50E-16	28.71874174
PRPS2|protein_coding	-0.886180029	-1.118053219	-9.666167742	2.51E-17	4.50E-16	28.71855074
RDH12|protein_coding	-1.129454802	-3.815308678	-9.66580207	2.52E-17	4.51E-16	28.71641275
TIMMDC1|protein_coding	0.404523989	1.879531362	9.664806539	2.53E-17	4.53E-16	28.71059223
NPM3|protein_coding	0.584328511	-0.757918349	9.66416801	2.54E-17	4.55E-16	28.70685904
AL590677|lncRNA	0.647691323	1.315792188	9.663861521	2.55E-17	4.55E-16	28.70506716
DYTN|protein_coding	0.719778383	0.315031313	9.657933421	2.64E-17	4.71E-16	28.67041089
OR2AG2|protein_coding	0.925692978	-2.786884335	9.656591416	2.66E-17	4.75E-16	28.662566
LINC01750|lncRNA	0.602895945	-1.382792093	9.654168337	2.70E-17	4.81E-16	28.64840209
HIST3H2BB|protein_coding	0.618869761	-1.099865725	9.65393921	2.70E-17	4.81E-16	28.64706279
NCALD|protein_coding	-0.970163471	0.483128562	-9.650535494	2.75E-17	4.91E-16	28.62716799
PPP2CA|protein_coding	-0.73382952	2.063923135	-9.649435648	2.77E-17	4.94E-16	28.62073967
CDH4|protein_coding	0.754225014	-0.05304459	9.648285751	2.79E-17	4.97E-16	28.61401898
ZNF197|protein_coding	-0.847810182	-2.834945239	-9.647998547	2.80E-17	4.97E-16	28.61234041
EEF1AKMT2|protein_coding	-0.519878543	-1.206944473	-9.647677089	2.80E-17	4.98E-16	28.61046166
GTF3C1|protein_coding	-0.856406602	-1.264257328	-9.643706526	2.87E-17	5.09E-16	28.58725687
ARHGAP22-IT1|lncRNA	0.596276108	0.606996227	9.639586156	2.94E-17	5.22E-16	28.56317867
ZNF268|protein_coding	-0.648766346	-1.065729622	-9.63904989	2.95E-17	5.23E-16	28.56004505
RANGAP1|protein_coding	0.473440949	3.983963144	9.633388387	3.05E-17	5.40E-16	28.52696479
AC009518|lncRNA	-0.746716634	-4.691395747	-9.632720219	3.06E-17	5.42E-16	28.52306094
CTD-2297D10|lncRNA	1.392985055	-2.04197072	9.631603261	3.08E-17	5.45E-16	28.51653511
AL138752|protein_coding	-0.381723053	2.520330638	-9.63140698	3.08E-17	5.46E-16	28.51538835
AP000785|lncRNA	0.572820465	-1.278787518	9.630659685	3.10E-17	5.48E-16	28.51102239
CEP89|protein_coding	0.43611903	0.30652193	9.630250089	3.11E-17	5.49E-16	28.50862941
CAMK2B|protein_coding	-0.765083627	-2.167117988	-9.627910693	3.15E-17	5.56E-16	28.49496238
HDGFL2|protein_coding	0.384810095	3.905022267	9.627506082	3.16E-17	5.57E-16	28.49259867
STARD9|protein_coding	-0.505915771	-0.885823801	-9.625529317	3.19E-17	5.63E-16	28.48105082
RNF151|protein_coding	0.596320053	2.653741444	9.624762776	3.21E-17	5.65E-16	28.47657298
OCIAD1-AS1|lncRNA	-1.082421819	-0.037670102	-9.622550711	3.25E-17	5.72E-16	28.46365135
IL26|protein_coding	0.696531081	0.481377149	9.621341335	3.27E-17	5.76E-16	28.45658713
AC073130|lncRNA	-0.636383473	-2.247454096	-9.620366547	3.29E-17	5.79E-16	28.45089332
MAPK1IP1L|protein_coding	-0.998931047	0.593603805	-9.61812744	3.34E-17	5.86E-16	28.43781499
CRIM1|protein_coding	-1.361421805	-3.911535178	-9.615569497	3.39E-17	5.95E-16	28.42287515
ANKRA2|protein_coding	-0.898639729	-0.613633387	-9.612130959	3.46E-17	6.06E-16	28.40279346
GNB3|protein_coding	0.655205098	-1.410757599	9.61109178	3.48E-17	6.10E-16	28.39672476
B3GNT8|protein_coding	0.575055392	0.041245231	9.608844447	3.52E-17	6.18E-16	28.38360104
RARRES2|protein_coding	0.828196536	-2.927512436	9.608014918	3.54E-17	6.20E-16	28.37875701
DUSP15|protein_coding	0.472078361	4.019167915	9.606851999	3.57E-17	6.24E-16	28.3719663
TPT1|protein_coding	-0.312119195	6.357251207	-9.604447342	3.62E-17	6.32E-16	28.35792518
TMLHE-AS1|lncRNA	0.374093422	-0.444357517	9.603066154	3.65E-17	6.37E-16	28.34986057
NBPF11|protein_coding	0.340364384	2.137894424	9.601997086	3.67E-17	6.41E-16	28.34361856
PRAM1|protein_coding	0.708027501	1.310807754	9.601537167	3.68E-17	6.42E-16	28.34093327
BBOF1|protein_coding	0.562421934	-2.364521695	9.601477849	3.68E-17	6.42E-16	28.34058693
DZANK1|protein_coding	-0.930551857	-3.023006441	-9.597278462	3.77E-17	6.58E-16	28.31606952
PLA2G12B|protein_coding	0.640042762	1.227300861	9.59203369	3.89E-17	6.78E-16	28.28545198
LINC01503|lncRNA	0.680000654	-0.990940276	9.591681545	3.90E-17	6.79E-16	28.28339639
AC016168|lncRNA	0.525214918	-2.271405091	9.590997241	3.92E-17	6.81E-16	28.2794019
EXOG|protein_coding	-0.714352666	-1.275650517	-9.590207745	3.93E-17	6.84E-16	28.27479346
TEX13B|protein_coding	0.917913308	0.115734936	9.583652939	4.09E-17	7.10E-16	28.23653485
LINC02158|lncRNA	0.537797625	-1.304243552	9.583647558	4.09E-17	7.10E-16	28.23650344
GK5|protein_coding	-0.705459176	0.638165012	-9.583596807	4.09E-17	7.10E-16	28.23620724
CLEC1B|protein_coding	0.902379547	0.917997877	9.579557709	4.19E-17	7.26E-16	28.21263493
AC008525|lncRNA	0.532555338	-3.871896915	9.577574801	4.24E-17	7.34E-16	28.20106339
AP003306|lncRNA	0.518715824	-1.395381184	9.575174416	4.30E-17	7.44E-16	28.18705629
CAND1|protein_coding	-0.975644953	3.143852718	-9.573386445	4.34E-17	7.52E-16	28.17662333
INSIG2|protein_coding	-0.829385168	-2.986676303	-9.572720751	4.36E-17	7.54E-16	28.17273905
TRPV2|protein_coding	-0.532994098	1.893537813	-9.569340179	4.45E-17	7.69E-16	28.15301457
IQSEC1|protein_coding	-0.612672972	3.190818951	-9.567764437	4.49E-17	7.76E-16	28.14382115
YWHAG|protein_coding	0.737327893	0.640093625	9.565306541	4.56E-17	7.86E-16	28.12948161
TXNDC16|protein_coding	-0.675093953	-1.745864809	-9.564942797	4.57E-17	7.87E-16	28.12735957
ZBTB11|protein_coding	-1.257770267	-1.439589089	-9.564857985	4.57E-17	7.87E-16	28.12686479
PARP6|protein_coding	-0.702231635	0.414644281	-9.564254389	4.59E-17	7.90E-16	28.12334352
C2orf48|lncRNA	0.698861662	0.108063347	9.563106869	4.62E-17	7.95E-16	28.11664924
IFT52|protein_coding	-1.056993289	-3.495954978	-9.562404179	4.64E-17	7.97E-16	28.11255004
PUS1|protein_coding	0.492008975	0.798145377	9.558555793	4.74E-17	8.15E-16	28.09010133
DTHD1|protein_coding	-1.158782856	0.9301654	-9.558165796	4.75E-17	8.16E-16	28.08782648
LINC01659|lncRNA	0.752916548	-2.200324847	9.557106561	4.78E-17	8.21E-16	28.08164806
AL355073|lncRNA	0.947405472	1.402008607	9.556515366	4.80E-17	8.23E-16	28.07819974
PSTK|protein_coding	-0.52956025	-0.718302301	-9.555664273	4.82E-17	8.27E-16	28.07323557
FTSJ1|protein_coding	-0.474642704	-0.364345369	-9.553117322	4.90E-17	8.39E-16	28.05838053
ZRANB3|protein_coding	-0.43314932	0.282705004	-9.551163415	4.95E-17	8.48E-16	28.04698499
RTEL1-TNFRSF6B|protein_coding	0.681853997	0.25444194	9.549939056	4.99E-17	8.54E-16	28.03984456
MAGEA8-AS1|lncRNA	0.628240769	-1.471104877	9.548913556	5.02E-17	8.58E-16	28.03386403
AC008686|lncRNA	0.556839717	2.352259955	9.548711318	5.03E-17	8.59E-16	28.03268463
LINC02543|lncRNA	1.099531426	-2.920187935	9.546273176	5.10E-17	8.71E-16	28.01846644
LHX9|protein_coding	0.661733187	-2.04777948	9.544115867	5.16E-17	8.81E-16	28.0058866
ZNF467|protein_coding	-0.877895739	4.979940894	-9.539798121	5.30E-17	9.03E-16	27.98071053
CD3EAP|protein_coding	0.470680651	1.049584512	9.538679193	5.33E-17	9.09E-16	27.97418665
AC139749|lncRNA	0.467002929	-2.65130059	9.537303838	5.37E-17	9.15E-16	27.96616791
KRTAP20-1|protein_coding	0.819168234	-0.661726242	9.536910539	5.39E-17	9.17E-16	27.9638749
NNT-AS1|lncRNA	0.406709606	3.027363714	9.534525292	5.46E-17	9.29E-16	27.9499689
GGT1|protein_coding	0.386840442	-0.339720778	9.531127066	5.57E-17	9.48E-16	27.93015853
CYMP-AS1|lncRNA	0.704309086	-3.232316331	9.529275748	5.64E-17	9.57E-16	27.91936669
RFC3|protein_coding	-0.4485251	0.002879191	-9.528087835	5.67E-17	9.63E-16	27.91244227
RALGAPB|protein_coding	-0.641496817	0.680927471	-9.525770661	5.75E-17	9.76E-16	27.89893585
FAM241B|protein_coding	0.703378726	0.239443671	9.52572691	5.75E-17	9.76E-16	27.89868083
TOR1AIP1|protein_coding	-1.080741423	-0.294605184	-9.52463837	5.79E-17	9.81E-16	27.89233617
AC009743|lncRNA	0.654267818	-1.10789207	9.51862406	6.00E-17	1.02E-15	27.85728403
AC022028|lncRNA	0.746776684	-2.385710976	9.515406654	6.12E-17	1.03E-15	27.83853458
HACD2|protein_coding	-0.904891939	-0.682686128	-9.512904706	6.21E-17	1.05E-15	27.82395543
CRTAC1|protein_coding	0.937084839	-3.77441494	9.509321914	6.34E-17	1.07E-15	27.80307954
AC026316|protein_coding	0.559362684	-4.389744858	9.508796461	6.36E-17	1.07E-15	27.80001803
RUNX3|protein_coding	-0.731349782	3.951771801	-9.508145177	6.38E-17	1.08E-15	27.79622341
TMEM217|protein_coding	0.756985807	-2.162425262	9.507624725	6.40E-17	1.08E-15	27.79319112
AC004232|lncRNA	-1.089534952	-4.204945568	-9.505869729	6.47E-17	1.09E-15	27.7829663
TEX46|protein_coding	0.812448393	-2.977883528	9.505851093	6.47E-17	1.09E-15	27.78285773
AL645922|protein_coding	0.797019965	-0.816054131	9.504041127	6.54E-17	1.10E-15	27.77231309
FAM199X|protein_coding	-0.773871776	-1.682844129	-9.503641609	6.55E-17	1.10E-15	27.76998561
MAST4|protein_coding	0.582814278	0.178544548	9.502286987	6.61E-17	1.11E-15	27.76209411
TBX2|protein_coding	1.038620009	-2.126772252	9.500937275	6.66E-17	1.12E-15	27.75423147
PDIK1L|protein_coding	-0.612631087	-1.691255144	-9.499362439	6.72E-17	1.13E-15	27.74505769
MYMK|protein_coding	0.461346243	4.50792616	9.496730225	6.83E-17	1.15E-15	27.7297252
UNC5CL|protein_coding	-0.50161831	-0.419376856	-9.493015222	6.98E-17	1.17E-15	27.70808713
SLU7|protein_coding	-0.54513554	-0.352786414	-9.492762303	6.99E-17	1.17E-15	27.70661407
NAA35|protein_coding	-0.494397554	-1.258911563	-9.488825082	7.15E-17	1.20E-15	27.68368387
CELF3|protein_coding	0.557402286	1.132655048	9.485189893	7.31E-17	1.22E-15	27.66251458
CHRND|protein_coding	0.515544907	-1.618064805	9.485007908	7.31E-17	1.22E-15	27.66145485
AL356599|lncRNA	0.470045721	0.319626514	9.482443789	7.43E-17	1.24E-15	27.64652402
RGS9|protein_coding	-0.621752505	-3.648315715	-9.48203853	7.44E-17	1.24E-15	27.64416427
CSAG3|protein_coding	0.612351019	-4.054370767	9.477799386	7.63E-17	1.27E-15	27.619482
SCGB1A1|protein_coding	0.552815479	-1.727200535	9.475719572	7.73E-17	1.29E-15	27.60737326
AC023511|lncRNA	0.565197513	-0.545795316	9.473451607	7.83E-17	1.31E-15	27.59416977
AC107958|lncRNA	0.690763102	-0.983386927	9.469351151	8.02E-17	1.34E-15	27.5702998
AC120498|lncRNA	0.474298382	-1.273778296	9.469306171	8.02E-17	1.34E-15	27.57003797
AL157371|lncRNA	0.578426541	-2.123364461	9.466970055	8.13E-17	1.35E-15	27.5564398
RASD1|protein_coding	0.544070823	3.268964148	9.466269933	8.17E-17	1.36E-15	27.55236465
MED13L|protein_coding	0.372251531	3.648598581	9.463753611	8.29E-17	1.38E-15	27.53771861
UNC119|protein_coding	0.467178667	4.261700795	9.462690633	8.34E-17	1.39E-15	27.5315319
LINC00899|lncRNA	0.468040093	-3.018145969	9.461408373	8.41E-17	1.40E-15	27.52406914
PLEKHM1|protein_coding	0.468004657	0.374594482	9.459239942	8.51E-17	1.41E-15	27.51144938
AANAT|protein_coding	0.714967941	-0.35111562	9.458782314	8.54E-17	1.42E-15	27.50878618
TXK|protein_coding	-0.910317987	0.102375001	-9.458465657	8.55E-17	1.42E-15	27.50694338
SLC25A12|protein_coding	-0.456090478	0.215934681	-9.457504033	8.60E-17	1.42E-15	27.50134727
DYRK1B|protein_coding	0.589109371	2.154093363	9.45725311	8.61E-17	1.43E-15	27.49988706
AC016747|lncRNA	0.320496736	-0.281643102	9.455849292	8.68E-17	1.44E-15	27.49171791
TWISTNB|protein_coding	-0.892299964	-2.149916605	-9.452684938	8.85E-17	1.46E-15	27.47330477
AC126335|lncRNA	0.623360589	-0.30226188	9.448625525	9.06E-17	1.50E-15	27.44968539
AC012358|lncRNA	0.39922537	-0.254767259	9.447678595	9.11E-17	1.50E-15	27.44417608
SEC22C|protein_coding	-0.688419785	0.235897732	-9.446704846	9.16E-17	1.51E-15	27.43851087
LINC01838|lncRNA	0.726944563	-2.967623777	9.444584751	9.28E-17	1.53E-15	27.42617675
HNRNPLL|protein_coding	-0.780417976	-0.37974323	-9.444107698	9.31E-17	1.53E-15	27.42340147
AC231533|lncRNA	-0.51517268	-0.863360864	-9.443804492	9.32E-17	1.53E-15	27.42163757
NKTR|protein_coding	-0.501001436	1.227223549	-9.443711237	9.33E-17	1.53E-15	27.42109507
FAM177B|protein_coding	1.040352562	2.609142756	9.441497585	9.45E-17	1.55E-15	27.40821759
SIGLEC11|protein_coding	0.744938048	-0.427985683	9.438964761	9.59E-17	1.58E-15	27.39348425
AC116552|lncRNA	0.714863887	-0.264404909	9.435087564	9.81E-17	1.61E-15	27.37093247
ATG2B|protein_coding	-0.687923537	-1.009897461	-9.433358773	9.91E-17	1.63E-15	27.36087761
AL807757|lncRNA	-0.914925727	-1.917910219	-9.433162087	9.92E-17	1.63E-15	27.35973368
POLR1C|protein_coding	-0.347813501	-1.11529241	-9.430812504	1.01E-16	1.65E-15	27.34606896
WWC2-AS2|lncRNA	-1.201876602	-4.251397961	-9.428200451	1.02E-16	1.67E-15	27.33087867
CLK3|protein_coding	0.311654429	0.422261736	9.428193596	1.02E-16	1.67E-15	27.33083881
TMEM203|protein_coding	-0.526353441	-0.240050005	-9.42661741	1.03E-16	1.69E-15	27.32167303
AL358075|protein_coding	-0.415326296	-2.367672079	-9.422392361	1.06E-16	1.73E-15	27.29710541
EMC4|protein_coding	-0.357448414	1.129109228	-9.421563473	1.06E-16	1.74E-15	27.29228593
EXD3|protein_coding	0.43482536	-1.140088083	9.416488165	1.09E-16	1.79E-15	27.2627782
MED23|protein_coding	-0.395735928	2.022360475	-9.413315446	1.12E-16	1.82E-15	27.24433394
MTOR-AS1|lncRNA	0.457902511	-1.812785684	9.411758123	1.13E-16	1.84E-15	27.23528113
PTCD3|protein_coding	-0.581326139	0.553222335	-9.411482592	1.13E-16	1.84E-15	27.23367948
RBPJL|protein_coding	-1.188004552	-1.297425747	-9.410592919	1.13E-16	1.85E-15	27.22850795
TJP2|protein_coding	0.438852375	-1.152251938	9.406721639	1.16E-16	1.89E-15	27.20600612
AL929601|lncRNA	0.913264722	-2.729800504	9.406074771	1.16E-16	1.89E-15	27.2022464
LMX1B|protein_coding	0.561457539	-0.225367698	9.405244595	1.17E-16	1.90E-15	27.19742135
SCNN1D|protein_coding	0.547569513	0.797149322	9.403141244	1.18E-16	1.92E-15	27.18519696
SERTAD1|protein_coding	-1.096388127	-1.314859415	-9.401920408	1.19E-16	1.94E-15	27.17810191
RPS4Y1|protein_coding	0.38767679	0.352817654	9.401907722	1.19E-16	1.94E-15	27.17802818
SMTNL1|protein_coding	0.467414357	2.838211017	9.401746614	1.19E-16	1.94E-15	27.1770919
SARS2|protein_coding	-1.207543445	-3.146616229	-9.396511293	1.23E-16	2.00E-15	27.14666868
PLEKHM3|protein_coding	-0.473289503	-0.192507366	-9.396280185	1.23E-16	2.00E-15	27.14532577
CCNB3|protein_coding	-0.542153557	-1.565891164	-9.394470215	1.25E-16	2.02E-15	27.13480874
PTGER4|protein_coding	-0.760653064	0.996324706	-9.393779827	1.25E-16	2.02E-15	27.13079729
LIN28B-AS1|lncRNA	0.565071255	-0.264349673	9.392222599	1.26E-16	2.04E-15	27.12174939
AC093702|lncRNA	0.870389657	-1.247520226	9.391661542	1.27E-16	2.05E-15	27.11848958
FBXO8|protein_coding	-0.848949024	-0.771935274	-9.390881876	1.27E-16	2.06E-15	27.11395971
TCTN3|protein_coding	-0.78313799	-1.581251193	-9.390249826	1.28E-16	2.06E-15	27.11028755
MED4|protein_coding	-0.634618215	0.601518842	-9.38840994	1.29E-16	2.08E-15	27.09959829
Z99756|lncRNA	0.755799026	-0.393224936	9.387521054	1.30E-16	2.09E-15	27.09443427
KIF26B|protein_coding	0.521077318	-1.537909891	9.387015235	1.30E-16	2.10E-15	27.09149574
AC010240|lncRNA	0.518839974	4.339420155	9.386710033	1.30E-16	2.10E-15	27.08972271
LINC02405|lncRNA	0.454082772	-4.530516837	9.385738143	1.31E-16	2.11E-15	27.08407672
AC019209|lncRNA	0.464915464	-4.001083766	9.384784872	1.32E-16	2.12E-15	27.07853902
TULP1|protein_coding	0.584789559	-1.822221046	9.381535242	1.34E-16	2.16E-15	27.0596624
PLBD2|protein_coding	0.502732979	1.034764719	9.381148833	1.35E-16	2.16E-15	27.05741791
COQ10B|protein_coding	-0.81197048	0.987790679	-9.37984238	1.36E-16	2.18E-15	27.04982943
AC048380|lncRNA	0.780065893	-2.402756178	9.378138256	1.37E-16	2.20E-15	27.03993145
AC107926|lncRNA	0.773471889	-1.768208582	9.376674795	1.38E-16	2.22E-15	27.03143164
PAXX|protein_coding	-0.562670553	0.411076882	-9.375232029	1.40E-16	2.24E-15	27.02305234
ZNF684|protein_coding	-0.50365531	-1.382706446	-9.373168786	1.41E-16	2.26E-15	27.01106994
AC069439|lncRNA	0.812417811	-2.707226703	9.372431293	1.42E-16	2.27E-15	27.00678706
ATG13|protein_coding	-0.347051473	0.903902488	-9.37093319	1.43E-16	2.29E-15	26.99808729
LAT2|protein_coding	0.39889254	5.209797453	9.370865918	1.43E-16	2.29E-15	26.99769664
SLTM|protein_coding	-0.901510256	-0.607054993	-9.369228975	1.45E-16	2.31E-15	26.98819099
LRFN4|protein_coding	0.447412783	-0.576353405	9.369010141	1.45E-16	2.31E-15	26.98692026
HMBS|protein_coding	0.496019291	0.850014744	9.368694346	1.45E-16	2.31E-15	26.98508651
MED14OS|lncRNA	-1.606072107	-2.060475558	-9.366848117	1.47E-16	2.34E-15	26.97436616
AL139300|protein_coding	0.359214232	1.879976392	9.365827084	1.47E-16	2.35E-15	26.96843762
BRD8|protein_coding	-0.702895763	-2.595393489	-9.364399413	1.49E-16	2.37E-15	26.96014823
MPHOSPH8|protein_coding	-0.612653891	-0.13575574	-9.363926649	1.49E-16	2.37E-15	26.95740332
AP005271|lncRNA	0.767001228	0.391620208	9.363767032	1.49E-16	2.37E-15	26.95647657
AL022326|lncRNA	0.775389012	-2.912680809	9.36231158	1.51E-16	2.39E-15	26.94802632
BX649632|lncRNA	0.514205459	1.472378318	9.360963747	1.52E-16	2.41E-15	26.94020117
AGPAT4|protein_coding	-0.609298731	1.448155794	-9.360747282	1.52E-16	2.41E-15	26.93894446
AL139384|lncRNA	0.478916794	-0.48589567	9.359581807	1.53E-16	2.43E-15	26.93217828
PCNT|protein_coding	-0.599694562	-1.129469493	-9.358161593	1.54E-16	2.45E-15	26.92393348
HIST2H2AA4|protein_coding	1.019581752	2.440635924	9.354714988	1.57E-16	2.49E-15	26.90392605
CPNE9|protein_coding	0.81512689	-0.460278244	9.354194014	1.58E-16	2.50E-15	26.90090196
ROGDI|protein_coding	0.763143541	3.775194281	9.353941074	1.58E-16	2.50E-15	26.89943374
PROCA1|protein_coding	0.38991186	-0.859950456	9.351427029	1.60E-16	2.54E-15	26.88484118
ACRV1|protein_coding	0.931607393	-1.710765256	9.349503128	1.62E-16	2.57E-15	26.87367468
GATA2|protein_coding	0.692740047	0.345849935	9.34676629	1.65E-16	2.61E-15	26.85779076
SRGAP2|protein_coding	0.324749073	1.126054506	9.345683561	1.66E-16	2.62E-15	26.85150718
PLTP|protein_coding	0.586606473	-1.741306959	9.344517532	1.67E-16	2.64E-15	26.84474036
SPINK7|protein_coding	0.580646183	-0.9922774	9.34382094	1.68E-16	2.65E-15	26.84069792
KLF17|protein_coding	0.423316895	7.754096029	9.342805469	1.69E-16	2.66E-15	26.8348051
CACTIN|protein_coding	-0.746758496	-2.264085164	-9.338471064	1.73E-16	2.73E-15	26.80965408
AL590729|lncRNA	0.809518323	-4.200560496	9.336152038	1.76E-16	2.76E-15	26.79619874
TENT2|protein_coding	-0.925267831	-0.458819461	-9.334417575	1.77E-16	2.79E-15	26.78613563
NEUROG3|protein_coding	0.707937403	2.085953941	9.333019268	1.79E-16	2.81E-15	26.77802318
CHST10|protein_coding	-0.793718902	-1.426759646	-9.332706974	1.79E-16	2.81E-15	26.77621141
FLJ37453|lncRNA	0.437374233	-0.08172601	9.33110773	1.81E-16	2.84E-15	26.76693363
RAMP2-AS1|lncRNA	0.519704022	-3.23005022	9.330144299	1.82E-16	2.85E-15	26.76134461
FBXL3|protein_coding	-0.515092344	1.049208827	-9.329783041	1.82E-16	2.86E-15	26.75924892
UPK1A-AS1|lncRNA	-0.654389928	-2.246677464	-9.329240265	1.83E-16	2.87E-15	26.75610028
PIBF1|protein_coding	-0.523589876	-0.558453675	-9.326877904	1.85E-16	2.90E-15	26.74239674
LINC02005|lncRNA	0.756702261	-0.685036085	9.324415498	1.88E-16	2.94E-15	26.72811373
SRSF3|protein_coding	-0.494430509	3.034195943	-9.322686889	1.90E-16	2.97E-15	26.7180876
SENP6|protein_coding	-1.057151412	-2.991664832	-9.321297546	1.91E-16	2.99E-15	26.71002958
GADD45GIP1|protein_coding	0.330218085	3.757270738	9.319786033	1.93E-16	3.02E-15	26.70126331
AC007161|lncRNA	-1.393741451	-4.205018911	-9.319623458	1.93E-16	3.02E-15	26.70032044
ANKMY1|protein_coding	0.431573323	3.68734688	9.315821135	1.98E-16	3.09E-15	26.67826984
EIF1|protein_coding	-0.33950323	4.867176299	-9.313483551	2.00E-16	3.13E-15	26.66471469
PPY|protein_coding	0.69324821	-2.851266548	9.306893922	2.08E-16	3.25E-15	26.62650724
TASP1|protein_coding	-0.531951305	-1.314321315	-9.306763721	2.09E-16	3.25E-15	26.62575238
RIIAD1|protein_coding	0.844953984	-0.26148405	9.303206472	2.13E-16	3.32E-15	26.60512981
PHYHIP|protein_coding	0.696093393	-1.061699196	9.302596808	2.14E-16	3.33E-15	26.60159557
AC145098|lncRNA	0.904985025	2.01320554	9.302457798	2.14E-16	3.33E-15	26.60078973
MAN1A1|protein_coding	-1.32472412	-0.965599161	-9.302277753	2.14E-16	3.33E-15	26.59974602
AL354761|protein_coding	0.623999489	-2.893320944	9.301219781	2.15E-16	3.35E-15	26.59361311
AC002076|lncRNA	0.67502173	-1.15419598	9.301127581	2.16E-16	3.35E-15	26.59307865
SPPL2B|protein_coding	0.343804756	-0.544905388	9.29995675	2.17E-16	3.37E-15	26.58629173
BABAM1|protein_coding	-0.595101707	-0.669633959	-9.297971467	2.20E-16	3.41E-15	26.57478418
MUC22|protein_coding	0.513655265	-2.65339501	9.29419785	2.24E-16	3.48E-15	26.5529123
AC103409|lncRNA	0.610958275	-2.396447919	9.293253872	2.26E-16	3.50E-15	26.54744134
AC097359|lncRNA	-0.473766214	-4.558740361	-9.288491831	2.32E-16	3.59E-15	26.51984431
CSNK1G2-AS1|lncRNA	0.741051768	-2.444380819	9.288153828	2.33E-16	3.60E-15	26.51788564
LINC01107|lncRNA	0.567316394	-1.89376007	9.285064828	2.37E-16	3.66E-15	26.49998623
P3H4|protein_coding	0.793855765	-2.850374225	9.284910876	2.37E-16	3.66E-15	26.49909418
AC009171|lncRNA	0.714729538	-2.166189852	9.284652037	2.37E-16	3.67E-15	26.49759439
DPM3|protein_coding	0.465515337	1.853155874	9.282918114	2.40E-16	3.70E-15	26.4875478
KCNAB3|protein_coding	0.600660583	0.389615213	9.280836781	2.43E-16	3.75E-15	26.47548888
ANKRD36C|protein_coding	-0.482607247	3.314628352	-9.280672114	2.43E-16	3.75E-15	26.47453485
PPP4R3B|protein_coding	-0.522480042	0.355462817	-9.280210059	2.44E-16	3.75E-15	26.47185788
VSIG10L2|protein_coding	0.759929484	-3.291579236	9.279574927	2.45E-16	3.77E-15	26.46817821
RASA2|protein_coding	-0.440056769	2.196187066	-9.278619975	2.46E-16	3.79E-15	26.46264577
LAIR1|protein_coding	0.414170176	2.19451605	9.277904912	2.47E-16	3.80E-15	26.4585032
LENG8|protein_coding	0.374829952	4.996697675	9.276327604	2.49E-16	3.83E-15	26.44936566
PRODH|protein_coding	0.892251561	0.4686631	9.276267076	2.49E-16	3.83E-15	26.44901502
SLC2A8|protein_coding	0.5598176	0.194793322	9.274767765	2.52E-16	3.86E-15	26.44032969
CEMIP2|protein_coding	-0.645626664	1.123112683	-9.274269076	2.52E-16	3.87E-15	26.43744092
LBX1|protein_coding	-0.619617541	5.701320463	-9.27219839	2.55E-16	3.92E-15	26.42544641
RDH13|protein_coding	0.534811311	1.371969588	9.271387531	2.57E-16	3.93E-15	26.42074967
OR2T27|protein_coding	0.553460908	1.945865692	9.269699899	2.59E-16	3.97E-15	26.4109747
ZNHIT3|protein_coding	-0.631144262	0.509306519	-9.269240394	2.60E-16	3.98E-15	26.40831326
GLI4|protein_coding	0.352299088	0.979243474	9.267889318	2.62E-16	4.01E-15	26.40048808
DHX38|protein_coding	-0.427077984	0.32698164	-9.267348453	2.63E-16	4.02E-15	26.39735556
MCCC1-AS1|lncRNA	0.841409633	0.460467197	9.26328055	2.69E-16	4.11E-15	26.37379704
AC083900|lncRNA	-1.257242608	-3.055391007	-9.262000673	2.71E-16	4.14E-15	26.36638539
SPON2|protein_coding	-0.928793924	1.16053821	-9.261891527	2.71E-16	4.14E-15	26.36575334
ARFGAP2|protein_coding	-0.666905116	-0.499046334	-9.261886206	2.71E-16	4.14E-15	26.36572253
AL391497|lncRNA	0.702718846	-1.60870061	9.259056021	2.76E-16	4.21E-15	26.34933413
ZNF800|protein_coding	-0.474502568	3.717534368	-9.258293176	2.77E-16	4.22E-15	26.34491703
KIAA1147|protein_coding	-0.439590064	1.806975402	-9.258228275	2.77E-16	4.22E-15	26.34454124
PTK2B|protein_coding	0.349363434	1.271446554	9.2555564	2.82E-16	4.29E-15	26.32907101
AC116612|lncRNA	0.982703325	-3.108741101	9.255458133	2.82E-16	4.29E-15	26.32850206
SGSM1|protein_coding	-0.785749187	-1.495359234	-9.254437032	2.83E-16	4.31E-15	26.32259016
AC007570|lncRNA	-1.084214494	-4.504225172	-9.253814515	2.84E-16	4.32E-15	26.31898604
AC080129|lncRNA	0.567046494	-3.641153503	9.253787236	2.84E-16	4.32E-15	26.31882811
ATIC|protein_coding	-1.086286263	-0.737692456	-9.250009704	2.91E-16	4.41E-15	26.29695901
AC099677|lncRNA	0.425984928	0.702135289	9.248876791	2.93E-16	4.44E-15	26.29040071
CLASP2|protein_coding	-0.368686688	1.09598168	-9.248257432	2.94E-16	4.45E-15	26.2868154
LARS2|protein_coding	-0.707727194	-1.44521998	-9.246640546	2.97E-16	4.49E-15	26.27745594
AP005328|lncRNA	-1.268753573	-1.858425111	-9.241686426	3.05E-16	4.62E-15	26.24878119
AC009570|lncRNA	-0.992731219	-4.212489644	-9.24141822	3.06E-16	4.63E-15	26.24722891
AL450306|lncRNA	-0.858470912	-3.924696002	-9.238262921	3.12E-16	4.71E-15	26.22896795
SPC24|protein_coding	0.760943637	-2.720246335	9.23576468	3.16E-16	4.78E-15	26.21451075
STAT4|protein_coding	-0.521155879	3.260489125	-9.235588699	3.16E-16	4.78E-15	26.2134924
EBLN3P|lncRNA	-0.447487433	0.793879769	-9.235118889	3.17E-16	4.79E-15	26.21077375
CATSPERG|protein_coding	0.570805778	1.311921584	9.234574993	3.18E-16	4.80E-15	26.20762643
FAM126B|protein_coding	-0.561543392	0.52594598	-9.2321381	3.23E-16	4.87E-15	26.19352564
ARHGAP25|protein_coding	-0.611687681	2.860081251	-9.229463569	3.28E-16	4.94E-15	26.17805084
CSNK1G3|protein_coding	-0.625058068	-1.648054961	-9.227621447	3.32E-16	4.99E-15	26.167393
MYLK2|protein_coding	0.732200961	-2.58687423	9.227463402	3.32E-16	5.00E-15	26.16647863
AL445228|lncRNA	-0.717800995	-4.298565813	-9.226405464	3.34E-16	5.02E-15	26.16035806
LRIT1|protein_coding	0.511128549	1.328751017	9.224713851	3.37E-16	5.07E-15	26.15057179
DDR1|protein_coding	0.502264414	-0.927949896	9.224281388	3.38E-16	5.08E-15	26.14806999
LINC01937|lncRNA	0.741918717	-2.239312692	9.223770324	3.39E-16	5.09E-15	26.14511352
NR2C2|protein_coding	-0.470676354	3.674134156	-9.223255166	3.40E-16	5.11E-15	26.14213341
PAX8|protein_coding	0.89773438	-2.565276562	9.222836735	3.41E-16	5.12E-15	26.13971289
CNDP2|protein_coding	0.708362974	2.424272876	9.221206956	3.44E-16	5.16E-15	26.13028524
MTCP1|protein_coding	-0.420382798	-0.115361378	-9.220604466	3.45E-16	5.18E-15	26.12680018
LAYN|protein_coding	0.775837944	-2.274535389	9.219563068	3.48E-16	5.21E-15	26.1207764
GUCD1|protein_coding	-0.649956796	-0.668055052	-9.218027127	3.51E-16	5.25E-15	26.11189236
AL360157|lncRNA	0.705468189	-1.945844387	9.216952596	3.53E-16	5.28E-15	26.10567737
TCEA1|protein_coding	-0.545182155	2.85975631	-9.211789247	3.64E-16	5.44E-15	26.07581559
CENPS|protein_coding	0.626957918	-1.676024413	9.211631874	3.64E-16	5.44E-15	26.0749055
AL390730|lncRNA	0.42683975	-2.641314822	9.210158206	3.67E-16	5.48E-15	26.06638348
GTF3A|protein_coding	-0.480636605	2.049988908	-9.209437708	3.69E-16	5.50E-15	26.06221706
FIGNL1|protein_coding	-1.084377015	-2.952291288	-9.208857735	3.70E-16	5.52E-15	26.05886331
CLSTN1|protein_coding	-0.543385002	0.773726266	-9.207223214	3.74E-16	5.57E-15	26.04941182
AC073508|protein_coding	-0.358344294	3.098768785	-9.205207908	3.78E-16	5.63E-15	26.03775906
TMPPE|protein_coding	0.53455431	4.167058573	9.205109989	3.78E-16	5.63E-15	26.0371929
LMO2|protein_coding	0.83630112	1.126991675	9.204951662	3.79E-16	5.63E-15	26.03627747
RMND5A|protein_coding	-0.559399008	0.57088728	-9.204877593	3.79E-16	5.63E-15	26.0358492
CLCNKA|protein_coding	0.731683214	-1.924904127	9.202619573	3.84E-16	5.71E-15	26.02279391
CEP128|protein_coding	-0.617320366	-0.540667816	-9.201436525	3.86E-16	5.74E-15	26.01595416
SEC61A2|protein_coding	-0.573911798	-0.662900492	-9.197308803	3.96E-16	5.88E-15	25.9920916
BECN1|protein_coding	-0.390354718	2.130470908	-9.195339073	4.00E-16	5.94E-15	25.98070545
VBP1|protein_coding	-0.614471992	0.267746195	-9.195019517	4.01E-16	5.95E-15	25.97885829
ISCU|protein_coding	-0.543275462	2.607060361	-9.193869562	4.04E-16	5.99E-15	25.97221125
MTHFR|protein_coding	0.41097196	0.166699598	9.193818437	4.04E-16	5.99E-15	25.97191573
AC078942|lncRNA	0.724609068	-1.756330158	9.192237899	4.08E-16	6.04E-15	25.96278016
SYNPO|protein_coding	0.550815957	-1.010377576	9.191438009	4.10E-16	6.06E-15	25.95815691
MTERF3|protein_coding	-0.728546074	0.436562016	-9.189528533	4.14E-16	6.13E-15	25.94712083
TICAM2|protein_coding	0.711937904	0.783365356	9.187186484	4.20E-16	6.21E-15	25.93358543
AL162586|lncRNA	-0.499915213	6.1822128	-9.18558236	4.24E-16	6.26E-15	25.92431521
MKLN1-AS|lncRNA	-0.701681893	-1.67277233	-9.185291839	4.25E-16	6.27E-15	25.92263634
AP1B1|protein_coding	0.503339345	1.157615148	9.184664789	4.26E-16	6.29E-15	25.91901277
SCRIB|protein_coding	0.387351125	1.846056577	9.184084374	4.28E-16	6.31E-15	25.91565875
AC025917|lncRNA	-0.812322886	-1.018232162	-9.179583493	4.39E-16	6.47E-15	25.88965149
AC073111|protein_coding	0.707188512	-2.719382846	9.179474539	4.39E-16	6.47E-15	25.88902196
MYLK-AS1|lncRNA	0.4520134	-0.24029218	9.178445923	4.42E-16	6.51E-15	25.88307882
MSANTD2|protein_coding	-0.651820428	-0.633149807	-9.177663159	4.44E-16	6.54E-15	25.87855628
TAS1R3|protein_coding	0.349170361	-1.038124266	9.176771835	4.46E-16	6.57E-15	25.87340664
RSPH14|protein_coding	0.510535829	-2.844675978	9.176166208	4.48E-16	6.59E-15	25.86990769
VILL|protein_coding	0.425063977	1.813527002	9.176051	4.48E-16	6.59E-15	25.86924209
AC079781|lncRNA	0.405664455	0.614920148	9.169590028	4.66E-16	6.84E-15	25.83191823
CALHM3|protein_coding	0.993441438	-2.723413674	9.167878186	4.70E-16	6.90E-15	25.82203036
TP53I13|protein_coding	0.38622919	0.684654603	9.166105135	4.75E-16	6.97E-15	25.81178942
GALNT9|protein_coding	0.522574807	-1.578401892	9.165595481	4.77E-16	6.99E-15	25.80884582
CEP290|protein_coding	1.426434093	-0.237233472	9.164890019	4.79E-16	7.01E-15	25.80477135
RBM27|protein_coding	-0.439498044	0.976181143	-9.164552391	4.79E-16	7.02E-15	25.80282137
AC027698|lncRNA	0.687366814	-3.501529956	9.161767415	4.87E-16	7.13E-15	25.7867374
AC111149|lncRNA	0.506081169	-1.866247963	9.159454224	4.94E-16	7.23E-15	25.77337906
AP003472|lncRNA	0.471210899	-3.193858141	9.158081171	4.98E-16	7.28E-15	25.76545029
CAPN2|protein_coding	-0.641286667	1.654177586	-9.156570986	5.02E-16	7.34E-15	25.75672999
APC|protein_coding	-0.566206153	-0.683711545	-9.156277082	5.03E-16	7.35E-15	25.75503293
RGPD8|protein_coding	-0.532704537	2.335035916	-9.154168055	5.09E-16	7.43E-15	25.74285545
RC3H2|protein_coding	0.365614695	1.065466004	9.154126445	5.10E-16	7.43E-15	25.7426152
SRSF6|protein_coding	-0.553553981	1.317813063	-9.151442473	5.18E-16	7.55E-15	25.72711905
MEAF6|protein_coding	-0.603921798	2.606543915	-9.151357399	5.18E-16	7.55E-15	25.72662789
AL591167|lncRNA	-0.64577877	-2.914686704	-9.150845606	5.19E-16	7.56E-15	25.72367314
ZNF571|protein_coding	-1.226540072	-1.704506949	-9.149406169	5.24E-16	7.62E-15	25.71536305
POLR2K|protein_coding	-0.562817196	0.208450987	-9.148550158	5.26E-16	7.66E-15	25.71042132
ARHGEF10L|protein_coding	0.736499254	0.258682776	9.147743336	5.29E-16	7.69E-15	25.70576366
UTRN|protein_coding	-0.340528939	4.19868595	-9.143768367	5.41E-16	7.87E-15	25.68281836
PLAA|protein_coding	-0.524732475	-0.95951036	-9.136449972	5.65E-16	8.20E-15	25.64058002
AC068790|protein_coding	-0.606688881	-1.788926198	-9.136085796	5.66E-16	8.22E-15	25.6384784
YBX1|protein_coding	-0.915441577	-0.288582605	-9.135029808	5.70E-16	8.26E-15	25.63238452
ZNF691|protein_coding	0.514335962	-0.55625773	9.133455663	5.75E-16	8.34E-15	25.6233008
PIH1D1|protein_coding	0.541405556	1.920554087	9.133061904	5.76E-16	8.35E-15	25.62102865
PTGER2|protein_coding	-0.988249251	3.258870668	-9.133009508	5.76E-16	8.35E-15	25.6207263
AP000345|lncRNA	0.575026845	-0.998157778	9.13229297	5.79E-16	8.38E-15	25.61659165
CAMK1D|protein_coding	-0.917024853	-0.910950394	-9.129834615	5.87E-16	8.49E-15	25.60240681
AC107375|lncRNA	-1.423646841	-2.906502959	-9.129784002	5.87E-16	8.49E-15	25.60211478
SIDT1|protein_coding	-0.577060758	-0.073507292	-9.129224237	5.89E-16	8.52E-15	25.59888505
WEE1|protein_coding	-1.277330579	-4.156049604	-9.1283947	5.92E-16	8.55E-15	25.59409888
BRAF|protein_coding	-0.504311016	0.446868456	-9.127710112	5.95E-16	8.58E-15	25.59014911
METTL7B|protein_coding	1.176382117	-1.635832687	9.123263942	6.10E-16	8.80E-15	25.56449854
ZBTB5|protein_coding	-0.554295289	-1.502063173	-9.121638223	6.16E-16	8.88E-15	25.55512035
AREL1|protein_coding	-0.479005186	1.532333476	-9.121039557	6.18E-16	8.91E-15	25.55166696
GALR2|protein_coding	0.704636314	-2.530943132	9.120324743	6.21E-16	8.94E-15	25.54754367
LINC00167|lncRNA	-1.086147701	-3.6151155	-9.119700676	6.23E-16	8.97E-15	25.5439439
OSMR-AS1|lncRNA	0.383741579	-3.308899646	9.119616827	6.23E-16	8.97E-15	25.54346024
HPYR1|lncRNA	0.842416057	-2.683471452	9.117247014	6.32E-16	9.09E-15	25.52979121
AL365205|protein_coding	0.642009306	1.607966905	9.11242457	6.50E-16	9.34E-15	25.50197831
MYO9A|protein_coding	-0.454188523	-0.987120133	-9.106106279	6.75E-16	9.69E-15	25.46554408
CAPN13|protein_coding	1.090872688	-3.201993608	9.105470823	6.77E-16	9.72E-15	25.46188011
ACBD4|protein_coding	0.41320998	-0.224098351	9.104809304	6.80E-16	9.75E-15	25.45806593
HARS|protein_coding	-0.640372557	1.127643838	-9.103735322	6.84E-16	9.81E-15	25.45187374
FLI1|protein_coding	-0.677213339	1.50258326	-9.102176678	6.90E-16	9.89E-15	25.4428875
LINC02399|lncRNA	-0.9971386	-4.593935828	-9.101939428	6.91E-16	9.90E-15	25.44151968
TELO2|protein_coding	0.460603857	4.462315717	9.101074204	6.95E-16	9.94E-15	25.43653151
INMT|protein_coding	0.828318574	-3.10563862	9.100709014	6.96E-16	9.96E-15	25.43442616
AC110921|lncRNA	-0.700754286	-1.37220469	-9.096336836	7.14E-16	1.02E-14	25.40922192
TRMT1|protein_coding	0.447745217	1.371361685	9.095397895	7.18E-16	1.03E-14	25.40380964
KBTBD4|protein_coding	-0.623971421	-1.50441415	-9.092929496	7.28E-16	1.04E-14	25.38958188
ZNF793-AS1|lncRNA	0.508690182	-2.364128786	9.092216873	7.31E-16	1.04E-14	25.38547453
MEX3D|protein_coding	0.328151165	1.016891253	9.091029609	7.37E-16	1.05E-14	25.37863169
WIZ|protein_coding	0.355901132	-0.492289445	9.090176279	7.40E-16	1.06E-14	25.37371363
CDK8|protein_coding	-0.403659304	-0.90157811	-9.089319853	7.44E-16	1.06E-14	25.36877786
ENTPD8|protein_coding	0.595912775	0.68002997	9.089136552	7.45E-16	1.06E-14	25.36772147
PDGFRB|protein_coding	-0.821488158	-1.321145855	-9.08407421	7.67E-16	1.09E-14	25.3385487
HLTF-AS1|lncRNA	0.96610799	-3.004473371	9.079915642	7.86E-16	1.12E-14	25.31458733
MOB1B|protein_coding	0.395252973	2.057532656	9.078296029	7.93E-16	1.13E-14	25.30525602
KCND3-IT1|lncRNA	0.658547601	-1.456347219	9.077287449	7.98E-16	1.13E-14	25.29944536
AC107464|lncRNA	0.461321542	-0.111815474	9.076645615	8.01E-16	1.14E-14	25.2957477
TOMM22|protein_coding	-0.577209195	3.398923408	-9.075813866	8.05E-16	1.14E-14	25.29095602
IL18RAP|protein_coding	-0.582522532	1.850292141	-9.074577049	8.11E-16	1.15E-14	25.28383098
HECTD4|protein_coding	-0.391153717	1.511688888	-9.074147489	8.13E-16	1.15E-14	25.28135644
AC005225|lncRNA	-0.455763558	-2.485176018	-9.073886789	8.14E-16	1.15E-14	25.27985465
KLRD1|protein_coding	-1.000631185	2.595612352	-9.072406425	8.21E-16	1.16E-14	25.27132709
SYNE2|protein_coding	-0.453791084	3.341387727	-9.072171467	8.22E-16	1.16E-14	25.26997366
LINC02503|lncRNA	0.733454235	-2.766776911	9.072067341	8.23E-16	1.16E-14	25.26937387
HARS2|protein_coding	-0.720586511	-1.119863446	-9.071662619	8.25E-16	1.17E-14	25.26704258
SWSAP1|protein_coding	0.616024598	-2.316694543	9.066932877	8.48E-16	1.20E-14	25.23980023
AL354754|lncRNA	0.621426114	-3.914961478	9.063197726	8.66E-16	1.22E-14	25.21828918
LINC00092|lncRNA	0.501546333	-1.230421595	9.062423335	8.70E-16	1.23E-14	25.21382969
DUSP14|protein_coding	-0.879806364	-2.800377988	-9.062066221	8.72E-16	1.23E-14	25.21177321
GPHA2|protein_coding	0.572612908	-1.9681957	9.060180354	8.82E-16	1.24E-14	25.2009136
OLIG1|protein_coding	1.105099683	-1.566276371	9.06010568	8.82E-16	1.24E-14	25.20048361
KY|protein_coding	0.698043953	-3.014100216	9.058416379	8.91E-16	1.26E-14	25.19075644
ZBTB14|protein_coding	-0.825436877	-1.734420187	-9.058166966	8.92E-16	1.26E-14	25.18932034
HRASLS|protein_coding	0.607355168	-0.003651984	9.057919265	8.93E-16	1.26E-14	25.1878941
AC002454|lncRNA	0.615418357	-2.637084167	9.057195706	8.97E-16	1.26E-14	25.18372799
H2AFJ|protein_coding	0.379764368	-0.818606063	9.055812192	9.04E-16	1.27E-14	25.17576222
KRTAP19-7|protein_coding	0.696871033	-0.194461125	9.054477492	9.11E-16	1.28E-14	25.16807781
DDX1|protein_coding	-0.535703082	0.709629699	-9.054288485	9.12E-16	1.28E-14	25.16698965
AC109462|lncRNA	0.606885504	-3.457885342	9.05415161	9.13E-16	1.28E-14	25.16620163
ERCC3|protein_coding	-0.471412556	1.032975222	-9.053148448	9.19E-16	1.29E-14	25.16042627
NSD2|protein_coding	-0.413742748	-1.456507945	-9.050564806	9.32E-16	1.31E-14	25.14555264
AC005237|lncRNA	0.53081435	3.829622323	9.048264466	9.45E-16	1.32E-14	25.13231089
AC009123|lncRNA	0.611818149	-3.26042815	9.047595826	9.49E-16	1.33E-14	25.12846208
ATP8A1|protein_coding	-0.635427981	-0.347794737	-9.046550093	9.55E-16	1.34E-14	25.12244281
ZNF669|protein_coding	-0.442309901	-0.039089856	-9.046381599	9.55E-16	1.34E-14	25.12147297
MUCL3|protein_coding	0.517706774	-1.222432216	9.044782959	9.64E-16	1.35E-14	25.11227155
HIPK1-AS1|lncRNA	-0.783556464	-3.858846342	-9.04236466	9.78E-16	1.37E-14	25.09835318
LINC00502|lncRNA	0.540665619	-0.618591824	9.041810675	9.81E-16	1.37E-14	25.0951649
SSH1|protein_coding	-0.53852852	-1.876451173	-9.038594647	1.00E-15	1.40E-14	25.0766571
AC005546|lncRNA	0.580241128	-0.487220708	9.036204714	1.01E-15	1.41E-14	25.06290452
CCDC88B|protein_coding	0.393905975	0.882092045	9.035675475	1.02E-15	1.42E-14	25.0598592
ARHGEF19|protein_coding	-0.894449137	-2.76290745	-9.032499886	1.04E-15	1.44E-14	25.04158745
PITPNA|protein_coding	-0.554858162	-1.266924792	-9.031443595	1.04E-15	1.45E-14	25.03551013
TCF12|protein_coding	-0.906439212	-0.772081047	-9.031118987	1.04E-15	1.45E-14	25.03364255
CSF2RA|protein_coding	0.701328428	2.098319619	9.030666227	1.05E-15	1.46E-14	25.03103771
AC098848|lncRNA	-0.978540689	-3.563000543	-9.030314009	1.05E-15	1.46E-14	25.02901132
PLK2|protein_coding	-1.433749032	-2.563077894	-9.025055064	1.08E-15	1.50E-14	24.99875811
FAM76B|protein_coding	-0.753966907	-1.576124649	-9.024575755	1.08E-15	1.51E-14	24.99600101
TNFRSF10A|protein_coding	0.35170685	1.483898161	9.02353269	1.09E-15	1.52E-14	24.99000121
NRAS|protein_coding	-0.457994616	3.182755749	-9.022749233	1.10E-15	1.52E-14	24.98549481
AL606834|lncRNA	-0.707369973	-1.072941627	-9.022479904	1.10E-15	1.52E-14	24.98394568
RBAK-RBAKDN|protein_coding	-0.530919062	3.006523319	-9.021961341	1.10E-15	1.53E-14	24.98096302
SUCLA2|protein_coding	-0.541617737	-1.849767824	-9.021211694	1.11E-15	1.53E-14	24.97665129
SZRD1|protein_coding	-0.458118625	0.558898955	-9.020856345	1.11E-15	1.54E-14	24.97460748
AC010420|lncRNA	0.614700436	-1.999063419	9.019078659	1.12E-15	1.55E-14	24.96438332
GPR75-ASB3|protein_coding	-0.468393023	-0.323415044	-9.017592453	1.13E-15	1.56E-14	24.95583599
PDIA3|protein_coding	-0.882120195	0.989672984	-9.016730314	1.14E-15	1.57E-14	24.95087791
BIRC6|protein_coding	-0.451644181	-0.511289169	-9.016411093	1.14E-15	1.57E-14	24.94904213
RABGGTB|protein_coding	-0.69143546	-0.835601739	-9.014549903	1.15E-15	1.59E-14	24.93833915
AC069360|lncRNA	0.580991359	0.401489843	9.01100188	1.17E-15	1.62E-14	24.91793749
TBL1XR1-AS1|lncRNA	0.667576096	-0.326868153	9.010538993	1.18E-15	1.62E-14	24.91527599
CASP14|protein_coding	0.717530004	-2.376489694	9.010481476	1.18E-15	1.62E-14	24.91494528
ZFP37|protein_coding	-1.075094003	-4.421014917	-9.007226677	1.20E-15	1.65E-14	24.89623192
HSPA12A|protein_coding	0.837894435	-0.818152921	9.006929325	1.20E-15	1.66E-14	24.89452239
USP9Y|protein_coding	-0.47838637	-0.557450868	-9.006453977	1.21E-15	1.66E-14	24.89178958
LINC01485|lncRNA	0.47040715	-1.668449246	9.00560459	1.21E-15	1.67E-14	24.88690647
OTUD5|protein_coding	0.318409843	2.657884739	9.002959615	1.23E-15	1.69E-14	24.87170137
UFL1-AS1|lncRNA	0.561309394	-1.161175038	9.000951771	1.24E-15	1.71E-14	24.86015974
AL355773|lncRNA	-1.028592738	-4.077669028	-8.997016483	1.27E-15	1.75E-14	24.83754068
HAT1|protein_coding	-0.516066045	-0.214383873	-8.996786897	1.28E-15	1.75E-14	24.83622116
UMAD1|protein_coding	-0.670842215	-1.309922751	-8.996751641	1.28E-15	1.75E-14	24.83601853
AC005523|lncRNA	0.753983713	-0.455985011	8.996067425	1.28E-15	1.76E-14	24.83208614
AC113382|lncRNA	-0.685948545	-4.252807194	-8.99542153	1.29E-15	1.76E-14	24.82837406
LEMD2|protein_coding	-0.450396914	0.537350791	-8.995062404	1.29E-15	1.77E-14	24.82631012
MDN1|protein_coding	-0.758407587	-1.582468625	-8.994332949	1.29E-15	1.77E-14	24.82211794
LBHD1|protein_coding	-0.492079005	0.405370516	-8.993647878	1.30E-15	1.78E-14	24.81818091
MRPL32|protein_coding	-0.466793487	0.638033202	-8.992124334	1.31E-15	1.79E-14	24.80942558
AL669841|lncRNA	0.653601552	0.317694233	8.990968312	1.32E-15	1.80E-14	24.80278255
AL592486|lncRNA	0.694693077	0.636888259	8.990268576	1.32E-15	1.81E-14	24.79876166
MFRP|protein_coding	0.696198063	-1.551093151	8.989019868	1.33E-15	1.82E-14	24.79158643
CCDC183-AS1|lncRNA	0.591690939	-1.177208841	8.988787875	1.34E-15	1.82E-14	24.79025341
NUDT6|protein_coding	0.594132617	-1.416441456	8.988780363	1.34E-15	1.82E-14	24.79021024
METRN|protein_coding	0.379165988	-0.551233568	8.987779354	1.34E-15	1.83E-14	24.78445856
MED30|protein_coding	-0.797283559	-1.449493507	-8.983497206	1.38E-15	1.88E-14	24.75985581
U2AF1|protein_coding	-0.538385096	1.440456267	-8.977613635	1.43E-15	1.94E-14	24.72605746
HMGN4|protein_coding	-0.503263097	2.328667082	-8.976561146	1.43E-15	1.95E-14	24.72001205
SLC52A1|protein_coding	0.51921271	1.053873824	8.975224081	1.45E-15	1.97E-14	24.71233233
RABGAP1L|protein_coding	-0.353907366	3.228585343	-8.972889616	1.47E-15	1.99E-14	24.69892459
PHF1|protein_coding	-0.519343254	2.466272805	-8.971490911	1.48E-15	2.01E-14	24.69089175
KDM4C|protein_coding	-0.325612436	-0.883265186	-8.968064286	1.51E-15	2.05E-14	24.6712139
PKIG|protein_coding	0.582998308	-0.537100769	8.967734851	1.51E-15	2.05E-14	24.66932218
RNF145|protein_coding	-0.766778293	-1.614493147	-8.966842484	1.52E-15	2.06E-14	24.66419804
TDP2|protein_coding	-0.499585475	0.090331196	-8.965919859	1.53E-15	2.07E-14	24.6589003
TMCO2|protein_coding	0.704042658	-2.41368692	8.962988882	1.55E-15	2.11E-14	24.64207152
PSMG3-AS1|lncRNA	0.345964486	0.26249257	8.96220328	1.56E-15	2.11E-14	24.6375611
SMYD3-IT1|lncRNA	-0.87173144	0.400355281	-8.960996547	1.57E-15	2.13E-14	24.63063302
ZNF461|protein_coding	-0.416092681	-0.923081821	-8.960273839	1.58E-15	2.14E-14	24.62648393
RALGPS1|protein_coding	-0.558596972	-1.380360155	-8.956406147	1.61E-15	2.18E-14	24.60428103
REV3L-IT1|lncRNA	-1.050810739	-0.886511847	-8.95210828	1.65E-15	2.24E-14	24.57961176
GTPBP8|protein_coding	-0.479171298	-0.644998853	-8.950956164	1.66E-15	2.25E-14	24.57299931
CENPP|protein_coding	-0.962688104	-2.092354726	-8.949105492	1.68E-15	2.27E-14	24.56237805
INF2|protein_coding	0.572782607	-0.757802451	8.948873812	1.68E-15	2.28E-14	24.56104846
ARID4B|protein_coding	-0.512853359	-0.474333005	-8.948444686	1.69E-15	2.28E-14	24.55858575
ANP32D|protein_coding	0.365506105	3.115886118	8.946173079	1.71E-15	2.31E-14	24.54554979
AC091948|lncRNA	0.465936556	0.533311088	8.944926477	1.72E-15	2.33E-14	24.53839638
PPP2R1B|protein_coding	-0.590381171	-1.258744033	-8.943213927	1.74E-15	2.35E-14	24.52856964
SEMA4A|protein_coding	0.631056628	4.022522083	8.941832089	1.76E-15	2.37E-14	24.52064094
PRIM2|protein_coding	-0.422902106	-1.213017444	-8.941131347	1.76E-15	2.37E-14	24.51662036
KCNJ11|protein_coding	1.057199643	-3.104777898	8.939961283	1.77E-15	2.39E-14	24.50990719
GNAO1|protein_coding	-0.665416116	-2.671659573	-8.936112058	1.81E-15	2.44E-14	24.48782421
DLG3|protein_coding	-1.12849817	-2.568569945	-8.934672806	1.83E-15	2.46E-14	24.47956792
MIR4713HG|lncRNA	0.742705281	-1.925548432	8.93013303	1.88E-15	2.53E-14	24.45352785
LINC02522|lncRNA	0.587468609	-1.339638782	8.926160919	1.92E-15	2.58E-14	24.43074693
FNBP1|protein_coding	-0.315608884	2.409193441	-8.926031863	1.92E-15	2.58E-14	24.43000681
KIZ|protein_coding	-0.331822999	-0.077606823	-8.925976016	1.92E-15	2.58E-14	24.42968654
COPS5|protein_coding	-0.723508535	0.832944423	-8.925943431	1.92E-15	2.58E-14	24.42949967
ZNF587B|protein_coding	-0.342078998	-0.765209363	-8.925195452	1.93E-15	2.59E-14	24.42521019
OR8U1|protein_coding	1.102619739	-3.644511638	8.924584435	1.94E-15	2.60E-14	24.42170623
CNOT8|protein_coding	-0.662824071	0.668166293	-8.923588797	1.95E-15	2.61E-14	24.41599677
CDC6|protein_coding	0.575829951	-0.868136399	8.922568474	1.96E-15	2.63E-14	24.41014592
AC095056|lncRNA	1.00089339	-2.897307321	8.921990726	1.97E-15	2.64E-14	24.40683302
PCM1|protein_coding	-0.479658761	0.468800564	-8.917964064	2.02E-15	2.70E-14	24.38374517
AC104971|lncRNA	-0.645297782	-2.79079608	-8.915417015	2.05E-15	2.73E-14	24.36914255
GYS1|protein_coding	0.550471039	2.187055846	8.915240153	2.05E-15	2.74E-14	24.36812861
LPIN1|protein_coding	-0.559304134	0.368683288	-8.914984831	2.05E-15	2.74E-14	24.36666489
PATL2|protein_coding	-0.755827737	2.255472536	-8.914475748	2.06E-15	2.75E-14	24.36374642
IFNA17|protein_coding	1.008053554	-1.156273486	8.913411752	2.07E-15	2.76E-14	24.35764689
RFFL|protein_coding	-0.24779653	0.700054782	-8.912165405	2.09E-15	2.78E-14	24.35050228
NEMP1|protein_coding	-0.62989985	-1.222783296	-8.911358704	2.10E-15	2.79E-14	24.34587806
ITPRIPL1|protein_coding	-0.510845567	0.151965041	-8.911153625	2.10E-15	2.79E-14	24.34470251
ZXDA|protein_coding	-0.909710132	-0.657617332	-8.910989976	2.10E-15	2.79E-14	24.34376445
ABCG8|protein_coding	0.652650352	0.466657068	8.91082415	2.10E-15	2.80E-14	24.34281392
HAAO|protein_coding	0.4543984	-1.172229261	8.90872416	2.13E-15	2.83E-14	24.33077699
DEFB107A|protein_coding	1.017309395	-2.446007419	8.908207549	2.13E-15	2.84E-14	24.32781595
RANBP9|protein_coding	-0.453770071	2.250726735	-8.90725693	2.15E-15	2.85E-14	24.32236745
AL136307|lncRNA	-0.835375923	-4.635187232	-8.906957373	2.15E-15	2.85E-14	24.32065056
SULT1A3|protein_coding	0.46599869	2.465892985	8.90688563	2.15E-15	2.85E-14	24.32023938
CBLL1|protein_coding	-0.485395906	-0.892465126	-8.906168073	2.16E-15	2.86E-14	24.31612684
JAK1|protein_coding	-0.768272568	2.921636237	-8.905027915	2.17E-15	2.88E-14	24.30959243
AC095350|lncRNA	0.572180731	-2.168857051	8.90283361	2.20E-15	2.92E-14	24.29701722
TMEM262|protein_coding	0.528865011	0.421351128	8.901964801	2.21E-15	2.93E-14	24.29203846
CRAT|protein_coding	0.38617564	-0.544766568	8.90183979	2.21E-15	2.93E-14	24.29132209
CRYGA|protein_coding	0.923560903	-3.906845775	8.90152358	2.22E-15	2.93E-14	24.28951007
MAP3K7|protein_coding	-0.632187338	-0.796721928	-8.901094384	2.22E-15	2.94E-14	24.28705062
SOGA1|protein_coding	0.540970062	-1.474298684	8.900683358	2.23E-15	2.95E-14	24.28469532
PRF1|protein_coding	-0.82788079	3.572817641	-8.900501536	2.23E-15	2.95E-14	24.28365344
YTHDF2|protein_coding	-0.349652917	1.363359671	-8.89986959	2.24E-15	2.96E-14	24.28003229
UBR1|protein_coding	-0.603139597	-0.54562307	-8.898913984	2.25E-15	2.97E-14	24.27455666
TMEM202-AS1|lncRNA	-0.709335447	-3.500719323	-8.89823084	2.26E-15	2.98E-14	24.27064234
PIGC|protein_coding	-0.609106084	-2.002872386	-8.895014438	2.30E-15	3.04E-14	24.25221394
SAE1|protein_coding	-0.506851419	-1.409644767	-8.894553711	2.31E-15	3.04E-14	24.24957435
NME8|protein_coding	-0.802810251	0.159991417	-8.894443125	2.31E-15	3.04E-14	24.24894079
FERMT2|protein_coding	0.626209808	-3.007193614	8.892729221	2.33E-15	3.07E-14	24.23912191
RRP8|protein_coding	-0.645668366	-1.209720773	-8.892195955	2.34E-15	3.08E-14	24.23606697
AP005233|lncRNA	0.587886331	-0.959829995	8.891597942	2.35E-15	3.09E-14	24.23264116
VARS|protein_coding	-0.780564166	0.534107553	-8.889980658	2.37E-15	3.12E-14	24.22337664
ANKRD11|protein_coding	-0.249195846	2.330978013	-8.88984488	2.37E-15	3.12E-14	24.22259887
POP7|protein_coding	0.515392055	1.310473595	8.888588878	2.39E-15	3.14E-14	24.2154043
FGF17|protein_coding	0.638504614	-2.390060099	8.887529915	2.41E-15	3.16E-14	24.20933862
STX18|protein_coding	-0.482343742	0.263755841	-8.886804957	2.42E-15	3.17E-14	24.20518622
PKD1|protein_coding	0.494067748	0.594150799	8.881424013	2.49E-15	3.27E-14	24.17436837
SNX3|protein_coding	0.275822935	1.524161885	8.880991459	2.50E-15	3.27E-14	24.17189127
[truncated: 24,197 more rows]
