# Supplementary material for: Identification of Two Long Non-Coding RNAs AC010082.1 and AC011443.1 as Biomarkers of Coronary Heart Disease Based on Logistic Stepwise Regression Prediction Model
Source: Front Genet. 2021 Nov 18;12:780431. doi: 10.3389/fgene.2021.780431 (PMC8637336; doi:10.3389/fgene.2021.780431)
Supplement: Supplementary file 2 [file DataSheet1.ZIP]

Archive with 8 entries (8 files):
- 2021-7-29 LNC  actin.sds
- 2021-7-30 AC010082.1.sds
- 2021-8-3   AC011443.1.sds
- 2021-8-4 actin.sds
- 38lnc-final.str
- limmaTab.xls
- logistic stepwise regression prediction model.xlsx
- RT-qPCR.xlsx
