# Supplementary material for: Identification of Two Long Non-Coding RNAs AC010082.1 and AC011443.1 as Biomarkers of Coronary Heart Disease Based on Logistic Stepwise Regression Prediction Model
Source: Front Genet. 2021 Nov 18;12:780431. doi: 10.3389/fgene.2021.780431 (PMC8637336; doi:10.3389/fgene.2021.780431)
Supplement: Supplementary file 2 [file DataSheet1.ZIP › logistic stepwise regression prediction model.xlsx]

## Sheet: Sheet1
ID	CHD	value	AC010082.1	AC011443.1	group	预测结果	L-CHD	L-0	value
GSM3096066	0	0.01028	0.346779	1.65788	Test	0	0.99	0.9897	0.01028
GSM3096065	0	0.004452	0.340938	1.44991	Training	0	0.996	0.9955	0.004452
GSM3096064	0	0.006969	0.345	1.55914	Training	0	0.993	0.993	0.006969
GSM3096063	0	0.008836	0.31714	1.68066	Training	0	0.991	0.9912	0.008836
GSM3096062	0	0.004941	0.293522	1.57772	Training	0	0.995	0.9951	0.004941
GSM3096061	0	0.07249	0.406466	2.05907	Training	0	0.928	0.9275	0.07249
GSM3096060	0	0.04021	0.507918	1.68125	Training	0	0.96	0.9598	0.04021
GSM3096059	0	0.04991	0.612718	1.51854	Training	0	0.95	0.9501	0.04991
GSM3096058	0	0.006979	0.321337	1.60964	Training	0	0.993	0.993	0.006979
GSM3096057	0	0.02529	0.258045	2.08508	Training	0	0.975	0.9747	0.02529
GSM3096056	0	0.7053	0.559301	2.62998	Test	1	0.705	0.2947	0.7053
GSM3096055	0	0.2523	0.477146	2.29176	Training	0	0.748	0.7477	0.2523
GSM3096054	0	0.00459	0.211632	1.73173	Test	0	0.995	0.9954	0.00459
GSM3096053	0	0.0176	0.368744	1.75384	Training	0	0.982	0.9824	0.0176
GSM3096052	0	0.04349	0.665029	1.37005	Training	0	0.957	0.9565	0.04349
GSM3096051	0	0.002353	0.281308	1.40894	Training	0	0.998	0.9976	0.002353
GSM3096050	0	0.000339	0.149252	1.18158	Test	0	1	0.9997	0.000339
GSM3096049	0	0.004988	0.33338	1.49581	Training	0	0.995	0.995	0.004988
GSM3096048	0	0.006559	0.337185	1.55973	Training	0	0.993	0.9934	0.006559
GSM3096047	0	0.003434	0.255982	1.56169	Training	0	0.997	0.9966	0.003434
GSM3096046	0	0.006678	0.398823	1.43396	Training	0	0.993	0.9933	0.006678
GSM3096045	0	0.1964	0.854955	1.40754	Test	0	0.804	0.8036	0.1964
GSM3096044	0	0.002222	0.348461	1.25182	Training	0	0.998	0.9978	0.002222
GSM3096043	0	0.002705	0.334527	1.33278	Training	0	0.997	0.9973	0.002705
GSM3096042	0	0.002317	0.342285	1.27577	Test	0	0.998	0.9977	0.002317
GSM3096041	0	0.01726	0.425816	1.62778	Test	0	0.983	0.9827	0.01726
GSM3096040	0	0.02025	0.453485	1.61183	Training	0	0.98	0.9797	0.02025
GSM3096039	0	0.0214	0.349391	1.84695	Training	0	0.979	0.9786	0.0214
GSM3096038	0	0.002556	0.449982	1.07348	Training	0	0.997	0.9974	0.002556
GSM3096037	0	0.000928	0.232175	1.26937	Training	0	0.999	0.9991	0.000928
GSM3096036	0	0.0006936	0.192043	1.2782	Test	0	0.999	0.9993	0.0006936
GSM3096035	0	0.01068	0.335279	1.69219	Training	0	0.989	0.9893	0.01068
GSM3096034	0	0.004791	0.3299	1.49257	Training	0	0.995	0.9952	0.004791
GSM3096033	0	0.06479	0.447882	1.93984	Test	0	0.935	0.9352	0.06479
GSM3096032	0	0.003956	0.176887	1.76625	Training	0	0.996	0.996	0.003956
GSM3096031	0	0.0316	0.402535	1.83902	Training	0	0.968	0.9684	0.0316
GSM3096030	0	0.002467	0.345928	1.28456	Test	0	0.998	0.9975	0.002467
GSM3096029	0	0.0006499	0.279059	1.07695	Training	0	0.999	0.9994	0.0006499
GSM3096028	0	0.01109	0.487134	1.38064	Training	0	0.989	0.9889	0.01109
GSM3096027	0	0.001942	0.200373	1.52997	Test	0	0.998	0.9981	0.001942
GSM3096026	0	0.0005798	0.126805	1.36944	Training	0	0.999	0.9994	0.0005798
GSM3096025	0	0.008652	0.227583	1.86474	Training	0	0.991	0.9913	0.008652
GSM3096024	0	0.005677	0.278325	1.64638	Test	0	0.994	0.9943	0.005677
GSM3096023	0	0.007158	0.226175	1.81777	Training	0	0.993	0.9928	0.007158
GSM3096022	0	0.001636	0.140286	1.61227	Training	0	0.998	0.9984	0.001636
GSM3096021	0	0.1392	0.249842	2.58066	Training	0	0.861	0.8608	0.1392
GSM3096020	0	0.1745	0.302817	2.53852	Training	0	0.826	0.8255	0.1745
GSM3096019	0	0.2627	0.384752	2.50155	Training	0	0.737	0.7373	0.2627
GSM3096018	1	0.9575	1.16325	1.93725	Training	1	0.957	0.04252	0.9575
GSM3096017	1	0.02072	0.235223	2.08009	Training	0	0.979	0.9793	0.02072
GSM3096016	1	0.09638	0.449013	2.05027	Test	0	0.904	0.9036	0.09638
GSM3096015	1	0.9851	1.14814	2.25156	Test	1	0.985	0.01486	0.9851
GSM3096014	1	0.9629	0.862961	2.61007	Training	1	0.963	0.03711	0.9629
GSM3096013	1	0.999	1.08246	3.10368	Test	1	0.999	0.0009848	0.999
GSM3096012	1	0.6729	0.322971	3.09068	Test	1	0.673	0.3271	0.6729
GSM3096011	1	0.9999	1.31459	3.11625	Training	1	1	0.0001433	0.9999
GSM3096010	1	0.9832	0.950737	2.63758	Training	1	0.983	0.01675	0.9832
GSM3096009	1	0.977	0.89555	2.66938	Test	1	0.977	0.02305	0.977
GSM3096008	1	0.9989	1.09265	3.06183	Training	1	0.999	0.001064	0.9989
GSM3096007	1	0.9994	1.13535	3.10661	Training	1	0.999	0.0006347	0.9994
GSM3096006	1	0.9762	0.866088	2.72327	Training	1	0.976	0.02379	0.9762
GSM3096005	1	0.9902	0.779133	3.14192	Test	1	0.99	0.009837	0.9902
GSM3096004	1	0.8816	0.575167	2.89298	Test	1	0.882	0.1184	0.8816
GSM3096003	1	0.9352	0.811379	2.56577	Test	1	0.935	0.06484	0.9352
GSM3096002	1	0.9888	0.956706	2.73286	Training	1	0.989	0.01115	0.9888
GSM3096001	1	0.9791	0.710931	3.08653	Training	1	0.979	0.02089	0.9791
GSM3096000	1	0.9987	0.90498	3.40457	Training	1	0.999	0.001311	0.9987
GSM3095999	1	0.9991	0.978131	3.3565	Training	1	0.999	0.0008716	0.9991
GSM3095998	1	0.9973	0.949249	3.1257	Training	1	0.997	0.002658	0.9973
GSM3095997	1	0.04062	0.244006	2.24281	Test	0	0.959	0.9594	0.04062
GSM3095996	1	0.9913	1.13748	2.4168	Training	1	0.991	0.008662	0.9913
GSM3095995	1	0.9978	0.976866	3.11333	Training	1	0.998	0.002229	0.9978
GSM3095994	1	1	1.65168	3.19945	Training	1	1	6.799e-06	1
GSM3095993	1	0.9999	1.35896	3.14035	Training	1	1	9.125e-05	0.9999
GSM3095992	1	0.9947	0.912816	3.02331	Test	1	0.995	0.005269	0.9947
GSM3095991	1	0.9876	0.946176	2.72776	Training	1	0.988	0.01237	0.9876
GSM3095990	1	0.9998	1.45786	2.75555	Test	1	1	0.0001785	0.9998
GSM3095989	1	1	1.56632	2.99863	Training	1	1	2.926e-05	1
GSM3095988	1	1	2.27162	2.84226	Test	1	1	1.759e-07	1
GSM3095987	1	0.9649	1.06149	2.20505	Training	1	0.965	0.03508	0.9649
GSM3095986	1	1	1.863	2.55125	Training	1	1	1.466e-05	1
GSM3095985	1	1	1.65149	3.35976	Training	1	1	3.688e-06	1
GSM3095984	1	0.9997	1.19745	3.21623	Training	1	1	0.0002525	0.9997
GSM3095983	1	0.9859	0.83636	2.92472	Test	1	0.986	0.01414	0.9859
GSM3095982	1	0.9997	1.20849	3.18852	Training	1	1	0.0002567	0.9997
GSM3095981	1	1	1.5704	3.6041	Test	1	1	2.793e-06	1
GSM3095980	1	0.9997	0.954503	3.67129	Test	1	1	0.0003167	0.9997
GSM3095979	1	1	1.08906	3.8766	Test	1	1	4.857e-05	1
GSM3095978	1	0.9989	0.875359	3.50561	Training	1	0.999	0.001132	0.9989
GSM3095977	1	1	1.25013	3.84129	Test	1	1	1.509e-05	1
GSM3095976	1	1	1.58704	3.68796	Training	1	1	1.771e-06	1
GSM3095975	1	0.9989	1.63942	1.89779	Training	1	0.999	0.001091	0.9989
GSM3095974	1	1	1.7549	3.28903	Test	1	1	2.092e-06	1
GSM3095973	1	0.9999	1.16856	3.59813	Training	1	1	7.403e-05	0.9999
GSM3095972	1	0.999	1.10536	3.05616	Training	1	0.999	0.0009811	0.999
GSM3095971	1	0.9993	1.16707	3.01542	Training	1	0.999	0.0006958	0.9993
GSM3095970	1	1	1.74474	3.97253	Training	1	1	1.663e-07	1
GSM3095969	1	0.9941	1.06375	2.67426	Test	1	0.994	0.005894	0.9941
GSM3095968	1	0.9964	1.16517	2.5899	Test	1	0.996	0.003588	0.9964
GSM3095967	1	1	1.85583	2.79939	Training	1	1	6.013e-06	1
GSM3095966	1	0.9999	1.08044	3.76536	Test	1	1	7.972e-05	0.9999
GSM3095965	1	1	1.57308	3.70136	Training	1	1	1.884e-06	1
GSM3095964	1	0.9999	1.0417	3.70129	Training	1	1	0.0001394	0.9999
GSM3095963	1	0.9999	1.22481	3.53024	Training	1	1	6.086e-05	0.9999
GSM3095962	1	1	1.62695	4.03082	Training	1	1	3.453e-07	1
GSM3095961	1	1	1.77343	3.73206	Test	1	1	3.306e-07	1
GSM3095960	1	0.9996	1.20482	3.07291	Training	1	1	0.0004115	0.9996
GSM3095959	1	0.9998	0.995023	3.66162	Test	1	1	0.0002367	0.9998
GSM3095958	1	0.9998	1.39401	2.89882	Test	1	1	0.0001731	0.9998
GSM3095957	1	1	2.03024	2.76724	Training	1	1	1.656e-06	1
GSM3095956	1	0.9993	1.27997	2.76646	Training	1	0.999	0.0007228	0.9993
GSM3095955	1	0.9996	1.28764	2.88756	Training	1	1	0.0004275	0.9996
GSM3095954	1	0.9923	0.997011	2.7455	Training	1	0.992	0.007692	0.9923
GSM3095953	1	0.994	0.844556	3.13467	Test	1	0.994	0.005977	0.994
GSM3095952	1	0.9997	1.18734	3.17729	Test	1	1	0.000318	0.9997
GSM3095951	1	1	2.06404	3.29855	Training	1	1	1.65e-07	1
GSM3095950	1	0.8186	1.25642	1.31991	Test	1	0.819	0.1814	0.8186
GSM3095949	1	0.9999	1.60555	2.62844	Training	1	1	8.778e-05	0.9999
GSM3095948	1	0.9983	1.15077	2.81761	Training	1	0.998	0.001691	0.9983
GSM3095947	1	0.9996	1.4374	2.61798	Training	1	1	0.0003565	0.9996
GSM3095946	1	0.9998	1.05644	3.58536	Training	1	1	0.0001927	0.9998
GSM3095945	1	0.9597	0.667167	3.00208	Training	1	0.96	0.04031	0.9597
GSM3095944	1	1	1.68407	3.47913	Training	1	1	1.794e-06	1
GSM3095943	1	0.9965	1.05971	2.81931	Training	1	0.996	0.003505	0.9965
GSM3095942	1	1	1.68421	3.16318	Training	1	1	6.003e-06	1
GSM3095941	1	1	1.58256	3.38771	Training	1	1	5.792e-06	1
GSM3095940	1	0.9999	1.37341	3.07252	Test	1	1	0.0001052	0.9999
GSM3095939	1	0.9988	1.00379	3.22185	Test	1	0.999	0.001185	0.9988
GSM3095938	1	1	1.47732	3.55562	Training	1	1	7.145e-06	1
GSM3095937	1	1	2.15347	3.50068	Training	1	1	3.69e-08	1
GSM3095936	1	0.9934	0.942844	2.89861	Training	1	0.993	0.006648	0.9934
GSM3095935	1	0.9992	1.39463	2.51367	Test	1	0.999	0.000751	0.9992
GSM3095934	1	0.9999	1.25734	3.27655	Training	1	1	0.0001234	0.9999
GSM3095933	1	1	1.72606	3.28123	Training	1	1	2.723e-06	1
GSM3095932	1	0.9999	1.32012	3.22889	Training	1	1	8.908e-05	0.9999
GSM3095931	1	1	1.61519	3.44491	Training	1	1	3.573e-06	1
GSM3095930	1	1	1.58837	3.36782	Training	1	1	5.963e-06	1
GSM3095929	1	1	1.50171	3.45016	Training	1	1	8.779e-06	1
GSM3095928	1	1	1.32945	3.91938	Training	1	1	5.886e-06	1
GSM3095927	1	1	0.981989	4.3996	Training	1	1	1.564e-05	1
GSM3095926	1	0.9991	0.746058	3.82902	Training	1	0.999	0.0009366	0.9991

## Sheet: all
id	CHD	value	AC010082.1	AC011443.1	分组	预测结果	L-CHD	L-0	value
GSM3096066	0	0.01028	0.346779	1.65788	2_测试	0	0.99	0.9897	0.01028
GSM3096065	0	0.004452	0.340938	1.44991	1_培训	0	0.996	0.9955	0.004452
GSM3096064	0	0.006969	0.345	1.55914	1_培训	0	0.993	0.993	0.006969
GSM3096063	0	0.008836	0.31714	1.68066	1_培训	0	0.991	0.9912	0.008836
GSM3096062	0	0.004941	0.293522	1.57772	1_培训	0	0.995	0.9951	0.004941
GSM3096061	0	0.07249	0.406466	2.05907	1_培训	0	0.928	0.9275	0.07249
GSM3096060	0	0.04021	0.507918	1.68125	1_培训	0	0.96	0.9598	0.04021
GSM3096059	0	0.04991	0.612718	1.51854	1_培训	0	0.95	0.9501	0.04991
GSM3096058	0	0.006979	0.321337	1.60964	1_培训	0	0.993	0.993	0.006979
GSM3096057	0	0.02529	0.258045	2.08508	1_培训	0	0.975	0.9747	0.02529
GSM3096056	0	0.7053	0.559301	2.62998	2_测试	1	0.705	0.2947	0.7053
GSM3096055	0	0.2523	0.477146	2.29176	1_培训	0	0.748	0.7477	0.2523
GSM3096054	0	0.00459	0.211632	1.73173	2_测试	0	0.995	0.9954	0.00459
GSM3096053	0	0.0176	0.368744	1.75384	1_培训	0	0.982	0.9824	0.0176
GSM3096052	0	0.04349	0.665029	1.37005	1_培训	0	0.957	0.9565	0.04349
GSM3096051	0	0.002353	0.281308	1.40894	1_培训	0	0.998	0.9976	0.002353
GSM3096050	0	0.000339	0.149252	1.18158	2_测试	0	1	0.9997	0.000339
GSM3096049	0	0.004988	0.33338	1.49581	1_培训	0	0.995	0.995	0.004988
GSM3096048	0	0.006559	0.337185	1.55973	1_培训	0	0.993	0.9934	0.006559
GSM3096047	0	0.003434	0.255982	1.56169	1_培训	0	0.997	0.9966	0.003434
GSM3096046	0	0.006678	0.398823	1.43396	1_培训	0	0.993	0.9933	0.006678
GSM3096045	0	0.1964	0.854955	1.40754	2_测试	0	0.804	0.8036	0.1964
GSM3096044	0	0.002222	0.348461	1.25182	1_培训	0	0.998	0.9978	0.002222
GSM3096043	0	0.002705	0.334527	1.33278	1_培训	0	0.997	0.9973	0.002705
GSM3096042	0	0.002317	0.342285	1.27577	2_测试	0	0.998	0.9977	0.002317
GSM3096041	0	0.01726	0.425816	1.62778	2_测试	0	0.983	0.9827	0.01726
GSM3096040	0	0.02025	0.453485	1.61183	1_培训	0	0.98	0.9797	0.02025
GSM3096039	0	0.0214	0.349391	1.84695	1_培训	0	0.979	0.9786	0.0214
GSM3096038	0	0.002556	0.449982	1.07348	1_培训	0	0.997	0.9974	0.002556
GSM3096037	0	0.000928	0.232175	1.26937	1_培训	0	0.999	0.9991	0.000928
GSM3096036	0	0.0006936	0.192043	1.2782	2_测试	0	0.999	0.9993	0.0006936
GSM3096035	0	0.01068	0.335279	1.69219	1_培训	0	0.989	0.9893	0.01068
GSM3096034	0	0.004791	0.3299	1.49257	1_培训	0	0.995	0.9952	0.004791
GSM3096033	0	0.06479	0.447882	1.93984	2_测试	0	0.935	0.9352	0.06479
GSM3096032	0	0.003956	0.176887	1.76625	1_培训	0	0.996	0.996	0.003956
GSM3096031	0	0.0316	0.402535	1.83902	1_培训	0	0.968	0.9684	0.0316
GSM3096030	0	0.002467	0.345928	1.28456	2_测试	0	0.998	0.9975	0.002467
GSM3096029	0	0.0006499	0.279059	1.07695	1_培训	0	0.999	0.9994	0.0006499
GSM3096028	0	0.01109	0.487134	1.38064	1_培训	0	0.989	0.9889	0.01109
GSM3096027	0	0.001942	0.200373	1.52997	2_测试	0	0.998	0.9981	0.001942
GSM3096026	0	0.0005798	0.126805	1.36944	1_培训	0	0.999	0.9994	0.0005798
GSM3096025	0	0.008652	0.227583	1.86474	1_培训	0	0.991	0.9913	0.008652
GSM3096024	0	0.005677	0.278325	1.64638	2_测试	0	0.994	0.9943	0.005677
GSM3096023	0	0.007158	0.226175	1.81777	1_培训	0	0.993	0.9928	0.007158
GSM3096022	0	0.001636	0.140286	1.61227	1_培训	0	0.998	0.9984	0.001636
GSM3096021	0	0.1392	0.249842	2.58066	1_培训	0	0.861	0.8608	0.1392
GSM3096020	0	0.1745	0.302817	2.53852	1_培训	0	0.826	0.8255	0.1745
GSM3096019	0	0.2627	0.384752	2.50155	1_培训	0	0.737	0.7373	0.2627
GSM3096018	1	0.9575	1.16325	1.93725	1_培训	1	0.957	0.04252	0.9575
GSM3096017	1	0.02072	0.235223	2.08009	1_培训	0	0.979	0.9793	0.02072
GSM3096016	1	0.09638	0.449013	2.05027	2_测试	0	0.904	0.9036	0.09638
GSM3096015	1	0.9851	1.14814	2.25156	2_测试	1	0.985	0.01486	0.9851
GSM3096014	1	0.9629	0.862961	2.61007	1_培训	1	0.963	0.03711	0.9629
GSM3096013	1	0.999	1.08246	3.10368	2_测试	1	0.999	0.0009848	0.999
GSM3096012	1	0.6729	0.322971	3.09068	2_测试	1	0.673	0.3271	0.6729
GSM3096011	1	0.9999	1.31459	3.11625	1_培训	1	1	0.0001433	0.9999
GSM3096010	1	0.9832	0.950737	2.63758	1_培训	1	0.983	0.01675	0.9832
GSM3096009	1	0.977	0.89555	2.66938	2_测试	1	0.977	0.02305	0.977
GSM3096008	1	0.9989	1.09265	3.06183	1_培训	1	0.999	0.001064	0.9989
GSM3096007	1	0.9994	1.13535	3.10661	1_培训	1	0.999	0.0006347	0.9994
GSM3096006	1	0.9762	0.866088	2.72327	1_培训	1	0.976	0.02379	0.9762
GSM3096005	1	0.9902	0.779133	3.14192	2_测试	1	0.99	0.009837	0.9902
GSM3096004	1	0.8816	0.575167	2.89298	2_测试	1	0.882	0.1184	0.8816
GSM3096003	1	0.9352	0.811379	2.56577	2_测试	1	0.935	0.06484	0.9352
GSM3096002	1	0.9888	0.956706	2.73286	1_培训	1	0.989	0.01115	0.9888
GSM3096001	1	0.9791	0.710931	3.08653	1_培训	1	0.979	0.02089	0.9791
GSM3096000	1	0.9987	0.90498	3.40457	1_培训	1	0.999	0.001311	0.9987
GSM3095999	1	0.9991	0.978131	3.3565	1_培训	1	0.999	0.0008716	0.9991
GSM3095998	1	0.9973	0.949249	3.1257	1_培训	1	0.997	0.002658	0.9973
GSM3095997	1	0.04062	0.244006	2.24281	2_测试	0	0.959	0.9594	0.04062
GSM3095996	1	0.9913	1.13748	2.4168	1_培训	1	0.991	0.008662	0.9913
GSM3095995	1	0.9978	0.976866	3.11333	1_培训	1	0.998	0.002229	0.9978
GSM3095994	1	1	1.65168	3.19945	1_培训	1	1	6.799e-06	1
GSM3095993	1	0.9999	1.35896	3.14035	1_培训	1	1	9.125e-05	0.9999
GSM3095992	1	0.9947	0.912816	3.02331	2_测试	1	0.995	0.005269	0.9947
GSM3095991	1	0.9876	0.946176	2.72776	1_培训	1	0.988	0.01237	0.9876
GSM3095990	1	0.9998	1.45786	2.75555	2_测试	1	1	0.0001785	0.9998
GSM3095989	1	1	1.56632	2.99863	1_培训	1	1	2.926e-05	1
GSM3095988	1	1	2.27162	2.84226	2_测试	1	1	1.759e-07	1
GSM3095987	1	0.9649	1.06149	2.20505	1_培训	1	0.965	0.03508	0.9649
GSM3095986	1	1	1.863	2.55125	1_培训	1	1	1.466e-05	1
GSM3095985	1	1	1.65149	3.35976	1_培训	1	1	3.688e-06	1
GSM3095984	1	0.9997	1.19745	3.21623	1_培训	1	1	0.0002525	0.9997
GSM3095983	1	0.9859	0.83636	2.92472	2_测试	1	0.986	0.01414	0.9859
GSM3095982	1	0.9997	1.20849	3.18852	1_培训	1	1	0.0002567	0.9997
GSM3095981	1	1	1.5704	3.6041	2_测试	1	1	2.793e-06	1
GSM3095980	1	0.9997	0.954503	3.67129	2_测试	1	1	0.0003167	0.9997
GSM3095979	1	1	1.08906	3.8766	2_测试	1	1	4.857e-05	1
GSM3095978	1	0.9989	0.875359	3.50561	1_培训	1	0.999	0.001132	0.9989
GSM3095977	1	1	1.25013	3.84129	2_测试	1	1	1.509e-05	1
GSM3095976	1	1	1.58704	3.68796	1_培训	1	1	1.771e-06	1
GSM3095975	1	0.9989	1.63942	1.89779	1_培训	1	0.999	0.001091	0.9989
GSM3095974	1	1	1.7549	3.28903	2_测试	1	1	2.092e-06	1
GSM3095973	1	0.9999	1.16856	3.59813	1_培训	1	1	7.403e-05	0.9999
GSM3095972	1	0.999	1.10536	3.05616	1_培训	1	0.999	0.0009811	0.999
GSM3095971	1	0.9993	1.16707	3.01542	1_培训	1	0.999	0.0006958	0.9993
GSM3095970	1	1	1.74474	3.97253	1_培训	1	1	1.663e-07	1
GSM3095969	1	0.9941	1.06375	2.67426	2_测试	1	0.994	0.005894	0.9941
GSM3095968	1	0.9964	1.16517	2.5899	2_测试	1	0.996	0.003588	0.9964
GSM3095967	1	1	1.85583	2.79939	1_培训	1	1	6.013e-06	1
GSM3095966	1	0.9999	1.08044	3.76536	2_测试	1	1	7.972e-05	0.9999
GSM3095965	1	1	1.57308	3.70136	1_培训	1	1	1.884e-06	1
GSM3095964	1	0.9999	1.0417	3.70129	1_培训	1	1	0.0001394	0.9999
GSM3095963	1	0.9999	1.22481	3.53024	1_培训	1	1	6.086e-05	0.9999
GSM3095962	1	1	1.62695	4.03082	1_培训	1	1	3.453e-07	1
GSM3095961	1	1	1.77343	3.73206	2_测试	1	1	3.306e-07	1
GSM3095960	1	0.9996	1.20482	3.07291	1_培训	1	1	0.0004115	0.9996
GSM3095959	1	0.9998	0.995023	3.66162	2_测试	1	1	0.0002367	0.9998
GSM3095958	1	0.9998	1.39401	2.89882	2_测试	1	1	0.0001731	0.9998
GSM3095957	1	1	2.03024	2.76724	1_培训	1	1	1.656e-06	1
GSM3095956	1	0.9993	1.27997	2.76646	1_培训	1	0.999	0.0007228	0.9993
GSM3095955	1	0.9996	1.28764	2.88756	1_培训	1	1	0.0004275	0.9996
GSM3095954	1	0.9923	0.997011	2.7455	1_培训	1	0.992	0.007692	0.9923
GSM3095953	1	0.994	0.844556	3.13467	2_测试	1	0.994	0.005977	0.994
GSM3095952	1	0.9997	1.18734	3.17729	2_测试	1	1	0.000318	0.9997
GSM3095951	1	1	2.06404	3.29855	1_培训	1	1	1.65e-07	1
GSM3095950	1	0.8186	1.25642	1.31991	2_测试	1	0.819	0.1814	0.8186
GSM3095949	1	0.9999	1.60555	2.62844	1_培训	1	1	8.778e-05	0.9999
GSM3095948	1	0.9983	1.15077	2.81761	1_培训	1	0.998	0.001691	0.9983
GSM3095947	1	0.9996	1.4374	2.61798	1_培训	1	1	0.0003565	0.9996
GSM3095946	1	0.9998	1.05644	3.58536	1_培训	1	1	0.0001927	0.9998
GSM3095945	1	0.9597	0.667167	3.00208	1_培训	1	0.96	0.04031	0.9597
GSM3095944	1	1	1.68407	3.47913	1_培训	1	1	1.794e-06	1
GSM3095943	1	0.9965	1.05971	2.81931	1_培训	1	0.996	0.003505	0.9965
GSM3095942	1	1	1.68421	3.16318	1_培训	1	1	6.003e-06	1
GSM3095941	1	1	1.58256	3.38771	1_培训	1	1	5.792e-06	1
GSM3095940	1	0.9999	1.37341	3.07252	2_测试	1	1	0.0001052	0.9999
GSM3095939	1	0.9988	1.00379	3.22185	2_测试	1	0.999	0.001185	0.9988
GSM3095938	1	1	1.47732	3.55562	1_培训	1	1	7.145e-06	1
GSM3095937	1	1	2.15347	3.50068	1_培训	1	1	3.69e-08	1
GSM3095936	1	0.9934	0.942844	2.89861	1_培训	1	0.993	0.006648	0.9934
GSM3095935	1	0.9992	1.39463	2.51367	2_测试	1	0.999	0.000751	0.9992
GSM3095934	1	0.9999	1.25734	3.27655	1_培训	1	1	0.0001234	0.9999
GSM3095933	1	1	1.72606	3.28123	1_培训	1	1	2.723e-06	1
GSM3095932	1	0.9999	1.32012	3.22889	1_培训	1	1	8.908e-05	0.9999
GSM3095931	1	1	1.61519	3.44491	1_培训	1	1	3.573e-06	1
GSM3095930	1	1	1.58837	3.36782	1_培训	1	1	5.963e-06	1
GSM3095929	1	1	1.50171	3.45016	1_培训	1	1	8.779e-06	1
GSM3095928	1	1	1.32945	3.91938	1_培训	1	1	5.886e-06	1
GSM3095927	1	1	0.981989	4.3996	1_培训	1	1	1.564e-05	1
GSM3095926	1	0.9991	0.746058	3.82902	1_培训	1	0.999	0.0009366	0.9991

## Sheet: trian
id	CHD	value
GSM3096065	0	0.004452
GSM3096064	0	0.006969
GSM3096063	0	0.008836
GSM3096062	0	0.004941
GSM3096061	0	0.07249
GSM3096060	0	0.04021
GSM3096059	0	0.04991
GSM3096058	0	0.006979
GSM3096057	0	0.02529
GSM3096055	0	0.2523
GSM3096053	0	0.0176
GSM3096052	0	0.04349
GSM3096051	0	0.002353
GSM3096049	0	0.004988
GSM3096048	0	0.006559
GSM3096047	0	0.003434
GSM3096046	0	0.006678
GSM3096044	0	0.002222
GSM3096043	0	0.002705
GSM3096040	0	0.02025
GSM3096039	0	0.0214
GSM3096038	0	0.002556
GSM3096037	0	0.000928
GSM3096035	0	0.01068
GSM3096034	0	0.004791
GSM3096032	0	0.003956
GSM3096031	0	0.0316
GSM3096029	0	0.0006499
GSM3096028	0	0.01109
GSM3096026	0	0.0005798
GSM3096025	0	0.008652
GSM3096023	0	0.007158
GSM3096022	0	0.001636
GSM3096021	0	0.1392
GSM3096020	0	0.1745
GSM3096019	0	0.2627
GSM3096018	1	0.9575
GSM3096017	1	0.02072
GSM3096014	1	0.9629
GSM3096011	1	0.9999
GSM3096010	1	0.9832
GSM3096008	1	0.9989
GSM3096007	1	0.9994
GSM3096006	1	0.9762
GSM3096002	1	0.9888
GSM3096001	1	0.9791
GSM3096000	1	0.9987
GSM3095999	1	0.9991
GSM3095998	1	0.9973
GSM3095996	1	0.9913
GSM3095995	1	0.9978
GSM3095994	1	1
GSM3095993	1	0.9999
GSM3095991	1	0.9876
GSM3095989	1	1
GSM3095987	1	0.9649
GSM3095986	1	1
GSM3095985	1	1
GSM3095984	1	0.9997
GSM3095982	1	0.9997
GSM3095978	1	0.9989
GSM3095976	1	1
GSM3095975	1	0.9989
GSM3095973	1	0.9999
GSM3095972	1	0.999
GSM3095971	1	0.9993
GSM3095970	1	1
GSM3095967	1	1
GSM3095965	1	1
GSM3095964	1	0.9999
GSM3095963	1	0.9999
GSM3095962	1	1
GSM3095960	1	0.9996
GSM3095957	1	1
GSM3095956	1	0.9993
GSM3095955	1	0.9996
GSM3095954	1	0.9923
GSM3095951	1	1
GSM3095949	1	0.9999
GSM3095948	1	0.9983
GSM3095947	1	0.9996
GSM3095946	1	0.9998
GSM3095945	1	0.9597
GSM3095944	1	1
GSM3095943	1	0.9965
GSM3095942	1	1
GSM3095941	1	1
GSM3095938	1	1
GSM3095937	1	1
GSM3095936	1	0.9934
GSM3095934	1	0.9999
GSM3095933	1	1
GSM3095932	1	0.9999
GSM3095931	1	1
GSM3095930	1	1
GSM3095929	1	1
GSM3095928	1	1
GSM3095927	1	1
GSM3095926	1	0.9991

## Sheet: test
id	CHD	value
GSM3096066	0	0.01028
GSM3096056	0	0.7053
GSM3096054	0	0.00459
GSM3096050	0	0.000339
GSM3096045	0	0.1964
GSM3096042	0	0.002317
GSM3096041	0	0.01726
GSM3096036	0	0.0006936
GSM3096033	0	0.06479
GSM3096030	0	0.002467
GSM3096027	0	0.001942
GSM3096024	0	0.005677
GSM3096016	1	0.09638
GSM3096015	1	0.9851
GSM3096013	1	0.999
GSM3096012	1	0.6729
GSM3096009	1	0.977
GSM3096005	1	0.9902
GSM3096004	1	0.8816
GSM3096003	1	0.9352
GSM3095997	1	0.04062
GSM3095992	1	0.9947
GSM3095990	1	0.9998
GSM3095988	1	1
GSM3095983	1	0.9859
GSM3095981	1	1
GSM3095980	1	0.9997
GSM3095979	1	1
GSM3095977	1	1
GSM3095974	1	1
GSM3095969	1	0.9941
GSM3095968	1	0.9964
GSM3095966	1	0.9999
GSM3095961	1	1
GSM3095959	1	0.9998
GSM3095958	1	0.9998
GSM3095953	1	0.994
GSM3095952	1	0.9997
GSM3095950	1	0.8186
GSM3095940	1	0.9999
GSM3095939	1	0.9988
GSM3095935	1	0.9992
