# Supplementary material for: Identification of Two Long Non-Coding RNAs AC010082.1 and AC011443.1 as Biomarkers of Coronary Heart Disease Based on Logistic Stepwise Regression Prediction Model
Source: Front Genet. 2021 Nov 18;12:780431. doi: 10.3389/fgene.2021.780431 (PMC8637336; doi:10.3389/fgene.2021.780431)
Supplement: Supplementary file 2 [file DataSheet1.ZIP › RT-qPCR.xlsx]

## Sheet: final
Type	Position	Sample	Ct	Sample	Ct	Sample	Ct	B CTC122	△T	△△T	-△△T	2^(-△△T)		AC010082.1	△T	△△T	-△△T	2^(-△△T)
Normal	D6	B actin	14.9445	AC010082.1	25.9095	AC011443.1	29.3029		14.3584	-0.420473	0.420473	1.33837			10.9651	-0.391485	0.391485	1.31174
Normal	D7	B actin	15.4744	AC010082.2	26.5338	AC011443.2	29.2441		13.7697	-1.00915	1.00915	2.01272			11.0595	-0.297097	0.297097	1.22867
Normal	D8	B actin	16.2978	AC010082.3	28.8036	AC011443.3	30.8694		14.5716	-0.20726	0.20726	1.15449			12.5059	1.14932	-1.14932	0.450837
Normal	D10	B actin	17.6149	AC010082.4	28.2294	AC011443.4	31.9072		14.2923	-0.486623	0.486623	1.40116			10.6144	-0.742122	0.742122	1.67263
Normal	D11	B actin	15.8957	AC010082.5	27.1957	AC011443.5	29.9078		14.0121	-0.766795	0.766795	1.70149			11.3	-0.056576	0.056576	1.03999
Normal	E2	B actin	17.3127	AC010082.6	29.4215	AC011443.6	31.5403		14.2276	-0.551273	0.551273	1.46538			12.1089	0.752311	-0.752311	0.593652
Normal	E3	B actin	16.0876	AC010082.7	28.9403	AC011443.7	31.6016		15.514	0.735125	-0.735125	0.600766			12.8528	1.49621	-1.49621	0.354483
Normal	E4	B actin	14.5718	AC010082.8	25.5764	AC011443.8	29.8416		15.2698	0.490953	-0.490953	0.711555			11.0046	-0.351942	0.351942	1.27628
Normal	E5	B actin	14.3129	AC010082.9	25.7403	AC011443.9	29.4471		15.1342	0.355349	-0.355349	0.781681			11.4274	0.070864	-0.070864	0.952068
Normal	E6	B actin	14.7172	AC010082.10	28.1288	AC011443.10	31.2866		16.5695	1.79058	-1.79058	0.289056			13.4116	2.05509	-2.05509	0.240634
Normal	E7	B actin	16.9705	AC010082.11	28.2665	AC011443.11	31.7439		14.7734	-0.00551818	0.00551818	1.00383			11.296	-0.060593	0.060593	1.04289
Normal	E8	B actin	14.9737	AC010082.12	26.5884	AC011443.12	29.9397		14.966	0.187154	-0.187154	0.878337			11.6147	0.258171	-0.258171	0.836148
Normal	E9	B actin	15.0293	AC010082.13	26.3889	AC011443.13	30.4021		15.3728	0.593899	-0.593899	0.66255			11.3596	0.00303002	-0.00303002	0.997902
Normal	E10	B actin	25.068	AC010082.14	35.8149	AC011443.14	38.9865		13.9185	-0.860348	0.860348	1.81548			10.747	-0.609596	0.609596	1.52583
Normal	E11	B actin	16.9195	AC010082.15	27.7806	AC011443.15	31.8202		14.9007	0.121804	-0.121804	0.919038			10.8611	-0.495466	0.495466	1.40978
Normal	E12	B actin	14.6007	AC010082.16	25.3693	AC011443.16	29.5462		14.9455	0.166628	-0.166628	0.890923			10.7686	-0.587947	0.587947	1.50311
Normal	F1	B actin	23.0371	AC010082.17	33.6131	AC011443.17	37.97		14.9329	0.154041	-0.154041	0.89873			10.576	-0.780556	0.780556	1.71779
Normal	F2	B actin	18.6432	AC010082.18	28.8675	AC011443.18	32.6509		14.0077	-0.771206	0.771206	1.7067			10.2243	-1.13226	1.13226	2.19202
Normal	F3	B actin	18.5424	AC010082.19	28.9066	AC011443.19	33.0162		14.4739	-0.305004	0.305004	1.23542			10.3642	-0.992315	0.992315	1.98937
Normal	F4	B actin	16.7256	AC010082.20	28.3538	AC011443.20	31.6579		14.9324	0.153494	-0.153494	0.899071			11.6283	0.271741	-0.271741	0.828319
Normal	F5	B actin	16.6962	AC010082.21	28.1309	AC011443.21	31.3493		14.653	-0.125841	0.125841	1.09114			11.4347	0.078149	-0.078149	0.947272
Normal	F6	B actin	16.6065	AC010082.22	28.1561	AC011443.22	31.3551		14.7486	-0.0303132	0.0303132	1.02123			11.5496	0.193074	-0.193074	0.87474
Normal	F7	B actin	14.2582	AC010082.23	25.1513	AC011443.23	28.8111		14.553	-0.225924	0.225924	1.16953			10.8931	-0.463399	0.463399	1.37879
Normal	F8	B actin	14.1932	AC010082.24	24.8693	AC011443.24	28.7791		14.5858	-0.193055	0.193055	1.14318			10.6761	-0.680446	0.680446	1.60264
Normal	F9	B actin	20.5705	AC010082.25	32.0847	AC011443.25	35.7015		15.1309	0.352033	-0.352033	0.783479			11.5141	0.157594	-0.157594	0.896519
Normal	F10	B actin	18.5028	AC010082.26	30.3957	AC011443.26	33.8161		15.3133	0.534458	-0.534458	0.690418			11.893	0.536413	-0.536413	0.689483
Normal	F11	B actin	19.0238	AC010082.27	30.7238	AC011443.27	33.8816		14.8578	0.0788788	-0.0788788	0.946793			11.7	0.343416	-0.343416	0.788173
Normal	F12	B actin	15.7942	AC010082.28	27.1684	AC011443.28	30.4521		14.6578	-0.121045	0.121045	1.08752			11.3742	0.01761	-0.01761	0.987868
Normal	G1	B actin	15.5905	AC010082.29	27.0299	AC011443.29	30.6512		15.0607	0.281851	-0.281851	0.822535			11.4394	0.082816	-0.082816	0.944213
Normal	G2	B actin	15.746	AC010082.30	27.2785	AC011443.30	30.6084		14.8625	0.0835808	-0.0835808	0.943712			11.5325	0.175995	-0.175995	0.885157	1.1053
								Average	14.7789	0	0	0		Average	11.3565
CHD	A1	A actin	16.4005	AC010082.1	26.2945	AC011443.30	30.0956		13.6951	-1.08381	1.08381	2.11962			9.89403	-1.46252	1.46252	2.75589
CHD	A2	A actin	15.8546	AC010082.2	27.227	AC011443.31	30.0508		14.1962	-0.582648	0.582648	1.4976			11.3724	0.015895	-0.015895	0.989043
CHD	A3	A actin	16.5718	AC010082.3	27.5135	AC011443.32	29.7276		13.1558	-1.62312	1.62312	3.0804			10.9417	-0.414897	0.414897	1.3332
CHD	A4	A actin	15.3046	AC010082.4	27.433	AC011443.33	29.5705		14.2659	-0.513024	0.513024	1.42704			12.1284	0.771856	-0.771856	0.585664
CHD	A5	A actin	17.7837	AC010082.5	29.106	AC011443.34	32.3099		14.5263	-0.252601	0.252601	1.19135			11.3223	-0.034248	0.034248	1.02402
CHD	A6	A actin	17.6686	AC010082.6	28.4655	AC011443.35	31.6585		13.9899	-0.788994	0.788994	1.72787			10.7969	-0.559634	0.559634	1.4739
CHD	A7	A actin	17.5665	AC010082.7	28.826	AC011443.36	31.5879		14.0213	-0.757549	0.757549	1.69062			11.2595	-0.097053	0.097053	1.06959
CHD	A8	A actin	15.2268	AC010082.8	25.3821	AC011443.37	29.6704		14.4436	-0.33528	0.33528	1.26162			10.1554	-1.20119	1.20119	2.29929
CHD	A9	A actin	15.6242	AC010082.9	25.827	AC011443.38	29.9181		14.2938	-0.485037	0.485037	1.39962			10.2028	-1.15375	1.15375	2.22492
CHD	A10	A actin	15.8862	AC010082.10	27.0562	AC011443.39	30.5838		14.6976	-0.0812792	0.0812792	1.05796			11.17	-0.186518	0.186518	1.13801
CHD	A11	A actin	16.3793	AC010082.11	26.6759	AC011443.40	30.4066		14.0273	-0.751621	0.751621	1.68368			10.2966	-1.05999	1.05999	2.08492
CHD	A12	A actin	14.9516	AC010082.12	26.8573	AC011443.41	29.8295		14.878	0.0990898	-0.0990898	0.933622			11.9058	0.549236	-0.549236	0.683382
CHD	B1	A actin	15.2869	AC010082.13	26.5384	AC011443.42	29.9917		14.7048	-0.0740972	0.0740972	1.0527			11.2515	-0.105062	0.105062	1.07554
CHD	B2	A actin	15.769	AC010082.14	25.7847	AC011443.43	29.8106		14.0415	-0.737338	0.737338	1.6671			10.0157	-1.34088	1.34088	2.53306
CHD	B3	A actin	15.5495	AC010082.15	26.8085	AC011443.44	30.4494		14.8999	0.121035	-0.121035	0.919528			11.2589	-0.097607	0.097607	1.07
CHD	B5	A actin	15.0444	AC010082.16	26.6538	AC011443.45	29.9946		14.9503	0.17137	-0.17137	0.887999			11.6094	0.252898	-0.252898	0.839209
CHD	B7	A actin	15.2136	AC010082.17	25.9791	AC011443.46	29.953		14.7395	-0.0394012	0.0394012	1.02769			10.7656	-0.590981	0.590981	1.50627
CHD	B9	A actin	15.3021	AC010082.18	26.5851	AC011443.47	29.7693		14.4672	-0.311693	0.311693	1.24116			11.283	-0.073531	0.073531	1.05229
CHD	B10	A actin	15.7254	AC010082.19	26.6175	AC011443.48	30.5509		14.8255	0.0466088	-0.0466088	0.96821			10.8921	-0.464421	0.464421	1.37976
CHD	C1	A actin	15.9694	AC010082.20	26.165	AC011443.49	30.8823		14.9129	0.134021	-0.134021	0.911288			10.1956	-1.16093	1.16093	2.23602
CHD	C2	A actin	15.5604	AC010082.21	26.9522	AC011443.50	30.438		14.8776	0.0987058	-0.0987058	0.93387			11.3918	0.035249	-0.035249	0.975863
CHD	C5	A actin	16.2279	AC010082.22	26.989	AC011443.51	30.4664		14.2386	-0.540312	0.540312	1.45429			10.7611	-0.595409	0.595409	1.5109
CHD	C7	A actin	21.8413	AC010082.23	32.7386	AC011443.52	36.5324		14.6911	-0.0877712	0.0877712	1.06273			10.8973	-0.459235	0.459235	1.37481
CHD	C8	A actin	16.5144	AC010082.24	26.7645	AC011443.53	30.5475		14.0331	-0.745775	0.745775	1.67688			10.2501	-1.10642	1.10642	2.15311
CHD	C10	A actin	15.9324	AC010082.25	26.5006	AC011443.54	30.2494		14.3169	-0.461965	0.461965	1.37742			10.5682	-0.788344	0.788344	1.72709
CHD	C11	A actin	25.0599	AC010082.26	34.838	AC011443.55	38.2128		13.1528	-1.62604	1.62604	3.08665			9.77807	-1.57848	1.57848	2.98655
CHD	D1	A actin	15.2599	AC010082.27	26.3013	AC011443.56	29.9493		14.6894	-0.0895052	0.0895052	1.06401			11.0414	-0.315108	0.315108	1.2441
CHD	D3	A actin	15.7016	AC010082.28	26.9801	AC011443.57	30.6157		14.9141	0.135192	-0.135192	0.910549			11.2785	-0.078095	0.078095	1.05562
CHD	D4	A actin	15.4635	AC010082.29	27.2408	AC011443.58	30.4869		15.0235	0.24459	-0.24459	0.844056			11.7774	0.42082	-0.42082	0.747
CHD	D5	A actin	15.8483	AC010082.30	26.5079	AC011443.59	30.7448		14.8965	0.117645	-0.117645	0.921691	1.36929		10.6596	-0.696954	0.696954	1.62108	1.49167
											P-value	0.0205291						0.00948659
