# Supplementary material for: Identification of Two Long Non-Coding RNAs AC010082.1 and AC011443.1 as Biomarkers of Coronary Heart Disease Based on Logistic Stepwise Regression Prediction Model
Source: Front Genet. 2021 Nov 18;12:780431. doi: 10.3389/fgene.2021.780431 (PMC8637336; doi:10.3389/fgene.2021.780431)
Supplement: Supplementary file 3 [file DataSheet2.ZIP]

Archive with 1 entries (1 files):
- geneMatrix.txt
