# Supplementary material for: Identification of Two Long Non-Coding RNAs AC010082.1 and AC011443.1 as Biomarkers of Coronary Heart Disease Based on Logistic Stepwise Regression Prediction Model
Source: Front Genet. 2021 Nov 18;12:780431. doi: 10.3389/fgene.2021.780431 (PMC8637336; doi:10.3389/fgene.2021.780431)
Supplement: Supplementary file 3 [file DataSheet2.ZIP › geneMatrix.txt]

geneNames	GSM3095926	GSM3095927	GSM3095928	GSM3095929	GSM3095930	GSM3095931	GSM3095932	GSM3095933	GSM3095934	GSM3095935	GSM3095936	GSM3095937	GSM3095938	GSM3095939	GSM3095940	GSM3095941	GSM3095942	GSM3095943	GSM3095944	GSM3095945	GSM3095946	GSM3095947	GSM3095948	GSM3095949	GSM3095950	GSM3095951	GSM3095952	GSM3095953	GSM3095954	GSM3095955	GSM3095956	GSM3095957	GSM3095958	GSM3095959	GSM3095960	GSM3095961	GSM3095962	GSM3095963	GSM3095964	GSM3095965	GSM3095966	GSM3095967	GSM3095968	GSM3095969	GSM3095970	GSM3095971	GSM3095972	GSM3095973	GSM3095974
A1BG	-2.623195339	-1.916820113	-2.047375553	-2.082347003	-1.656042003	-1.490186578	-1.003206181	-1.604017419	-1.395943422	-1.32176881	-1.109528622	-0.088767962	-0.569836023	-1.193971045	-1.171660325	-0.721806279	-1.535480872	-2.024484371	-1.24024886	-1.106744747	-1.164257842	-0.761222205	-1.230324091	-1.061661733	-1.886702316	-1.084829349	-0.886999612	-1.296596389	-1.458990286	-0.800722845	-0.793465194	-1.656398213	-1.271486251	-1.535609915	-1.690061753	-0.71414241	-0.962225421	-1.502693033	-1.917163417	-1.07937103	-1.264715773	-0.708127865	-0.759846482	-1.534549051	-1.391425628	-1.608074698	-1.725643135	-1.811662801	-1.719206322
A1BG-AS1	0.123521400333333	0.343065805333333	0.552307006	-0.0277773646666667	0.201371068	0.0856758256666667	0.287365344666667	0.13815513	0.478512710666667	0.298624072333333	0.306182682333333	0.597129486333333	0.481565290666667	0.534735507333333	0.611067839	0.579176874333333	0.622787810666667	0.282359607666667	0.594469798666667	0.491841211333333	0.227138926333333	0.187764248333333	-0.0057194143333333	0.52255862	0.127553899333333	0.627961002666667	0.639681623	0.672027283666667	0.547072938	0.559237508666667	0.607339868666667	0.231050033	0.451513609666667	0.522029641	0.431629304333333	0.786173994	0.455801245	0.989950699	0.400685789333333	0.660103484666667	0.683709755	0.493636173666667	0.360321143666667	0.247129097	0.416787921	0.388248249333333	0.111688232	0.457485691333333	0.538837717666667
A1CF	-3.457170822	-2.025732659	-2.4703042	-2.822491549	-3.420335537	-3.339585408	-3.201716208	-4.033849609	-3.939116421	-4.405898077	-3.234239938	-3.560380491	-2.969663033	-2.336797019	-1.748319227	-3.941803807	-3.19316662	-3.630119838	-3.470657755	-1.796858563	-2.451353809	-3.740829559	-2.663050338	-3.156662556	-3.232097489	-3.646678937	-2.238051886	-3.75045002	-2.919161849	-3.680337575	-4.114972378	-4.05891242	-2.92018319	-3.955589336	-3.507118614	-2.577474468	-3.288539741	-1.535639064	-2.707996897	-3.127159459	-2.687726334	-3.284348108	-2.000018268	-4.002723294	-3.135306656	-3.906387461	-2.913662075	-2.783751505	-3.052548581
A2M	3.030214161	1.832483441	5.07323943	4.073423277	2.920214754	5.257354266	3.442783712	4.004243855	4.123877015	3.514019846	4.568394065	4.358608167	5.167993817	5.297712188	3.727380753	3.149029398	4.562885459	5.659342683	2.918847761	3.73072556	2.398054544	3.112611694	2.752112436	4.00437685	4.423029748	2.515185201	3.410085295	4.065987172	4.496879038	4.098261292	3.469828326	5.593775069	5.101835685	5.399485876	3.254628103	3.283470758	4.19807935	2.859482609	6.082143956	4.780105713	4.843245149	3.745018825	2.897414566	4.212488312	3.61128867	4.841531683	2.736150348	3.815741077	3.510574866
A2M-AS1	3.008782083	1.848045066	4.11684566	4.184306159	2.85082929	4.023112789	3.331120737	3.679448408	2.870997477	2.940060419	3.429541051	2.695422906	3.18823422	4.309270715	2.507773994	2.723241074	2.935431541	3.523083805	3.298330116	3.430078276	2.477761761	3.399563461	2.863191825	3.173651338	2.619625758	2.477498829	3.440832168	3.248607949	3.05079684	2.676503957	1.610591705	3.699479739	4.018540961	3.672551066	1.559812581	2.504107672	3.190349566	2.119504714	4.216587983	2.840611781	2.988372672	3.651774064	2.985644529	3.797240221	2.810538881	2.893683971	2.290837849	3.816974939	3.571472682
A2ML1	-3.2178399725	-3.8319062345	-4.153200366	-3.343218439	-3.3952660775	-3.8942298475	-3.6120176975	-3.4381835495	-3.943082514	-3.5013702785	-3.824588609	-3.5466912755	-3.9117018615	-3.6341228965	-3.636061973	-4.00587468	-4.148664563	-4.125710771	-3.2162906195	-3.5887307775	-2.9161077285	-3.1967007655	-2.702813784	-3.258569981	-3.9334044795	-3.1513823375	-3.313117001	-3.7770710265	-4.0404274775	-3.9995750135	-4.0372917915	-3.8771235265	-3.30570572	-3.5449264265	-3.528786867	-3.4520418715	-3.788180414	-3.343105299	-4.265102343	-3.9861812285	-4.126656993	-3.096852386	-3.29927607	-3.196704578	-3.1481330165	-3.1475811185	-3.132281021	-3.093510816	-3.039070134
A2ML1-AS1	-3.405208343	-2.432811105	-2.843293346	-3.273066341	-3.294299286	-2.853255315	-2.129842025	-3.182858675	-2.655049275	-3.557897389	-2.997998081	-3.406513123	-2.837892495	-3.461441648	-2.4838762	-2.614878207	-2.641801363	-2.926900245	-2.34796568	-2.345542742	-3.555084524	-2.655462477	-3.457347469	-3.004947516	-2.144765543	-3.713262105	-4.533402931	-4.014690264	-2.438101012	-2.992411021	-3.008221172	-3.42627657	-3.036393048	-3.545414281	-3.43061681	-2.251972751	-2.719589402	-2.586786964	-2.938262428	-3.02071504	-3.290555173	-2.81481346	-2.459069804	-2.555547804	-2.621578674	-2.943318003	-4.141591317	-3.800143266	-3.774627575
A2ML1-AS2	-3.77710969	-3.411534618	-4.02060239	-4.171053736	-4.250818234	-4.212656844	-4.594957945	-4.53513181	-5.106375534	-4.61427619	-4.729960285	-5.013146915	-4.746775192	-5.658498221	-5.065019227	-3.488849155	-4.212413497	-3.300855449	-3.954450102	-4.059384086	-4.198444235	-3.827866929	-3.700553947	-4.515292417	-4.698748305	-4.128347849	-4.806010474	-4.397703214	-4.706318021	-5.401332039	-5.19929347	-5.093432385	-4.940398717	-5.066550528	-5.109784157	-5.155425331	-5.537931577	-3.563405414	-4.419220181	-5.788489397	-5.212622186	-4.375368564	-4.87392574	-4.54653525	-4.084856458	-3.929713738	-4.769313857	-4.669652155	-4.983804003
A4GALT	1.167908217	1.154071905	0.949954388	0.544579103	0.40212796	0.31872665	1.128517042	0.610276536	0.756009858	1.786328444	1.738249283	1.836137637	2.365827005	1.594514432	1.507753007	1.170154337	1.830592607	1.706362631	1.328534496	1.176820411	0.753918289	1.170928032	1.004435134	1.144923324	1.672946184	1.036281154	1.15167264	1.175418704	1.655009583	1.450437502	1.513812374	1.431661137	1.330142527	1.788322308	1.650656053	1.739789771	1.65925098	1.765156357	1.582123435	1.588381842	1.625671375	1.260923349	1.15569243	1.06305536	1.301774918	1.515215513	0.704903084	0.983120379	1.308283326
A4GNT	-3.260782535	-4.451352483	-5.299676982	-4.961096884	-5.074982351	-5.742539332	-5.309762661	-4.736024622	-5.26332452	-4.387889471	-5.118598055	-4.908135508	-4.136015285	-5.673727972	-4.850329535	-5.047359582	-5.786007642	-5.845944294	-3.854987707	-3.989955701	-3.84791787	-3.799824442	-3.598245386	-4.338122474	-4.584029338	-4.647688646	-4.674243487	-4.708268956	-5.908003343	-5.647956959	-5.387741962	-4.55497656	-4.862507536	-4.977467038	-4.865918987	-4.598412588	-5.540767474	-4.361634137	-5.944966764	-5.736791009	-4.988369919	-4.766451675	-4.821680982	-3.694096245	-4.223213958	-3.911373731	-4.607493442	-4.63176255	-4.983804003
AA06	-2.230825923	-2.466123676	-2.838638776	-2.406474508	-2.308405704	-3.135334953	-3.434966165	-2.659279021	-3.627631497	-3.614188832	-2.860144903	-3.728106744	-3.817035595	-3.433001549	-3.20687056	-2.242286629	-2.711560463	-3.572059727	-3.604623224	-3.154583409	-3.659653875	-3.310084207	-3.289532105	-3.805608248	-4.218558083	-2.764624849	-3.299510148	-3.467577991	-3.875526649	-3.543598511	-3.534660238	-3.398370303	-4.015123587	-3.629278496	-4.373452263	-2.804822086	-3.527197815	-3.109073271	-3.441948024	-3.737996633	-3.485771121	-3.115995022	-3.994621651	-3.647122165	-3.925637023	-3.773705329	-3.250724082	-3.793509663	-3.209440928
AACS	-3.238009121	-2.360856832	-2.812121973	-2.448645415	-2.780034632	-3.222143125	-2.903761878	-2.543996062	-2.79709837	-2.59002959	-2.601997646	-2.742763428	-3.210939489	-2.70853626	-2.861309781	-3.066804346	-3.405955294	-3.202583441	-3.114812793	-3.282905846	-2.581859355	-1.482941422	-2.173625946	-2.032783601	-2.983468996	-2.527183453	-2.520136847	-2.839533996	-3.323779167	-2.962771698	-2.761293163	-3.277758699	-2.783618777	-2.276845083	-3.000837459	-2.573525091	-2.083185394	-0.870086966	-2.837277148	-3.211767301	-2.926687248	-2.613507724	-2.693804462	-0.886253405	-2.717997241	-1.531070577	-2.518622201	-2.498104987	-2.482767557
AACSP1	5.707731945	5.979027485	6.608655461	6.091787169	5.594842941	6.289812388	6.151798975	6.166194454	6.722579072	6.169586867	6.257860137	6.085271161	6.068377756	6.247348939	6.271306463	5.993478221	6.182141781	6.058861793	5.721650373	5.715018056	5.736653734	6.022983766	5.362162742	6.198093286	5.395605931	4.98208047	5.320663611	5.741826673	6.079495283	6.128321204	6.028804695	6.229568685	5.89139913	6.369759626	6.074069613	6.047744814	6.027047725	5.983925038	6.499547163	6.214104853	6.431470631	6.113978301	6.400977971	5.682561191	6.137172953	6.130866045	5.126595598	5.466492169	5.625558145
AADAC	-4.679043352	-5.370669177	-5.495004271	-5.419144452	-5.102557601	-5.856055225	-4.836398542	-5.067164029	-5.225410136	-4.505673311	-5.910947158	-4.9302389	-5.631755026	-5.724573703	-5.849509366	-5.597502281	-5.792962639	-5.80121363	-3.78076872	-3.881774414	-3.839584926	-3.74646357	-3.568944957	-4.441877946	-4.621273116	-4.288277593	-4.598334123	-4.924615468	-6.012359016	-5.696256648	-5.3401042	-5.340287857	-4.894493979	-5.021267678	-4.9451027	-5.24798292	-5.159471444	-5.085419247	-5.917797666	-5.633564262	-5.308397732	-4.6628292	-4.815620109	-4.465309001	-3.770141216	-3.91962134	-4.68883659	-4.294749422	-4.983804003
AADACL2	-3.544800259	-2.802519335	-3.912194917	-3.545239369	-3.90189305	-4.531029161	-4.009497211	-3.762797905	-4.690523987	-4.750386405	-3.132898177	-4.963656745	-5.062117093	-5.822408566	-5.780282094	-3.985079718	-3.30769197	-4.928655313	-3.787844319	-3.929249531	-3.868793955	-3.714689638	-3.439112746	-4.464259941	-4.725403868	-4.387260039	-4.670095149	-5.004160344	-5.225420983	-5.230155033	-4.750120014	-5.378880964	-3.981324014	-3.987296974	-5.166852433	-4.927986139	-4.948542799	-4.785130843	-5.909370734	-5.031444145	-5.313853162	-4.702387584	-4.497975217	-4.535214781	-4.272035581	-4.005314211	-4.708224933	-4.29865913	-4.983804003
AADACL3	-0.271482842	-0.0116336854999997	0.294731321	-0.316155084	-0.417443001	-0.1458541805	-0.3059910715	-0.213308318	0.1652747585	0.4230894365	-0.140340877	0.00707108400000012	0.0190901210000001	0.481903097	0.4607498575	0.123015377	0.428335454	0.404133239	0.2529222545	0.2398280445	0.1637371395	0.0752358525000001	0.349225125	0.314133542	0.539276314	-0.0842504325000002	-0.1797448675	-0.243394811	0.269028558	0.1538347545	0.2754958865	0.3794683575	0.1075992045	0.3357440965	0.796269146	0.0651343329999996	-0.3828701135	0.7144276715	0.146637022	0.2566172905	0.0363384314999999	0.0314357080000001	-0.1128743885	0.124711404	0.3155748645	1.0794102435	0.0425193104999999	0.4450600275	0.53037462
AADACP1	-0.352120101	-0.51266839	-0.35795647	-0.506598477	-0.825983954	-0.295266298	-1.0381984	-0.486181847	-0.676902728	-1.001756298	-0.96531899	-1.538531141	-1.207785504	-1.108678941	-1.205366573	-0.910462024	-0.789221139	-0.820994081	-1.176839794	-1.180619669	-1.113514945	-1.038408121	-0.779921942	-1.051804165	-1.921797042	-0.913894293	-0.770233652	-0.435518937	-1.119897841	-1.057224205	-1.136649892	-1.084368364	-1.24789456	-1.1042607	-1.249209433	-0.755544958	-0.893288383	-0.289199719	-0.769272026	-1.162596421	-0.949658036	-1.365360494	-1.264598108	-1.02759779	-1.51032443	-1.442462294	-1.46157397	-1.693975451	-1.432639148
AADAT	-5.19559727	-4.832828826	-5.674183063	-5.24451258	-5.204129419	-5.823125638	-5.456997026	-5.317250658	-5.468186431	-4.668946062	-6.001424255	-5.023690701	-5.722746781	-5.935290241	-4.547124978	-5.816670381	-6.045793527	-5.886129788	-3.961052431	-4.146462232	-4.17888583	-3.891384795	-3.733944496	-4.629243869	-4.788951144	-4.34650859	-4.823219129	-5.059731277	-6.102804103	-5.86503032	-5.43309515	-5.469633332	-5.01569736	-5.140787876	-5.209935083	-5.460352262	-5.631741357	-5.413503706	-6.05405063	-5.774096706	-5.541320647	-4.304356758	-4.495573015	-4.576809235	-4.561602799	-4.037394955	-4.813516955	-4.727990892	-4.983804003
AAGAB	0.097121613	0.110361552	0.500331812	0.933762063	0.441000379	0.902514877	0.641812168	0.733607651	0.559037253	0.852105218	0.383958513	0.644858848	0.393024281	0.599333195	0.059094689	-0.13196806	-0.203903744	0.320867067	0.275758206	0.289658021	0.736752874	0.524145702	0.466551123	0.497378505	0.425425214	0.244966724	0.182418743	0.156324188	0.410705072	0.35923588	0.244808099	0.612708004	0.438010416	0.625637645	0.63346143	-0.139165552	0.299232671	0.164209817	0.604556179	-0.309926048	0.297377732	-0.081893471	0.494262166	0.26489092	-0.761164117	-0.586129279	-0.381917787	0.113864805	1.02617929
AAK1	2.6695055228	3.3722754954	3.1563817724	3.1286681154	3.1061119716	3.080088362	3.2051409116	2.9809854668	3.0067034116	3.3019602558	3.2625068286	2.6271882236	2.9276037412	3.1920027934	3.1972908932	2.7574180384	3.263020928	3.139629088	2.9941823268	3.4639985528	2.9467126878	3.2733079092	3.4247959456	3.2793571608	3.4041815092	2.485697893	3.0548285232	3.4275468584	3.199472576	3.023895074	3.2469036084	3.1219260874	3.0821351388	3.037975999	3.3064541342	3.1234803878	2.9496693304	2.9297747226	3.3649865152	3.2246637246	3.0133556122	3.3030614122	3.2282077188	3.6017523398	3.2118844746	3.2286549808	3.5165325258	3.7489388862	3.1943347538
AAMP	-0.469134175	-0.271622621	0.052680844	-0.026501718	-0.174791576	-0.547308336	-0.707312453	-0.154307266	0.440539618	-0.020610238	-0.206318692	-0.300178799	-0.774796022	-0.936586098	-0.766978727	-0.358283009	0.480107593	-0.090575995	-0.063952238	-0.58014891	-1.033650296	-0.325989549	-0.328904427	-0.45754475	0.654027868	-0.226696002	-0.27631255	0.030077329	-0.016042536	0.352606925	0.168857756	0.056800375	0.038254889	0.11428824	-0.149366473	-0.315716605	-0.486043365	0.004568253	-0.32836686	0.194014475	0.271090766	-0.429097013	-0.372005884	-0.576159944	-0.843120726	0.416839834	-0.155916301	-0.210381331	0.170047011
AANAT	0.298134644	0.435988199	0.084585145	0.33393182	0.281379951	-0.275660862	-0.072004417	-0.060387962	0.058160184	-0.086690071	0.079259526	0.277427126	0.04554338	-0.036074266	-0.065997125	0.293511496	0.55318582	0.098170719	0.449670492	0.232435798	0.508780414	-0.11611909	0.113717346	-0.331787328	-1.130793359	0.563049035	0.456331843	0.274048763	-0.161161	-0.030386014	-0.068269104	-0.225076903	-0.266180945	-0.035619281	-0.351952591	0.313369549	0.330282071	0.102518271	-0.18797159	-0.229579679	-0.171249815	-0.219143014	-0.097977942	-0.224167416	-0.003867479	-0.156814419	-0.067042131	0.301417087	0.01687861
AAR2	-0.456388471	-0.383199408	-0.577732868	-0.303265086	-0.301782181	-0.439441572	-0.592047622	-0.026244413	-0.285821277	-0.009968648	-0.804571322	-0.555541281	-0.745721479	-0.606871152	-0.405605195	-0.770824562	-0.852642205	-0.673668558	-0.483376039	-0.3652468	-0.48683311	-0.172755135	-0.74964765	-0.582723799	-0.634723107	-0.579885968	-0.577368773	-0.557621965	-0.632411255	-0.577146072	-0.626619744	-0.547144849	-0.466776995	-0.523224355	-0.55967463	-0.710185915	-0.609935045	-0.177534839	-0.337004135	-0.518273926	-0.619585154	-0.535720379	-0.70080744	-0.275973331	-0.518525015	-0.457777968	0.051884359	-0.715542656	-0.698340118
AARD	-5.183820788	-4.670019851	-5.256987161	-5.09108904	-5.109932952	-5.647560382	-5.212652149	-5.025658582	-5.049709538	-4.475292303	-5.868747334	-4.902115489	-5.604105245	-5.492435316	-5.782040393	-5.30439694	-5.683906976	-5.711539608	-3.748111476	-3.866129082	-3.68293724	-3.645906492	-3.168428537	-4.076259901	-4.262320665	-4.485487289	-4.506554271	-4.745384475	-5.962859969	-5.656833225	-5.329231328	-5.351432759	-4.849097853	-4.958985781	-4.90387994	-5.165558589	-5.334118017	-5.246378211	-5.81323818	-5.573299241	-5.199976319	-4.584858119	-4.775985475	-4.3760214	-3.259813868	-3.812609628	-4.603776472	-4.495358463	-4.983804003
AARS	-0.40499838	-0.074753636	-0.130484349	0.766342176	0.462318156	1.210596056	1.095413326	0.434312609	0.654526242	0.624380054	0.453907221	0.692938962	0.814081192	0.683864294	0.63751361	0.714354413	0.086425076	0.379135357	0.483903889	0.432059625	0.349884216	1.27625471	1.165690396	0.860366534	0.672788377	0.754674351	0.450974613	0.616350386	0.814117496	0.720362403	0.572659386	0.566540565	1.173434749	0.643109037	0.543473605	0.753531458	0.305768577	-0.137161495	0.242712066	0.351664777	0.215077917	0.70259133	0.526192687	0.562833091	0.986761963	0.772126807	0.613757509	0.637178022	0.839568404
AARS2	-1.546084889	-0.887334291	-0.6550048	-0.569831223	-1.200982881	-0.496966557	-0.352393438	-0.51991156	-0.496698737	-0.409107347	-0.401971819	-0.342680478	-0.407463882	-0.420534445	-0.96664764	-1.3530921	-0.647321756	-0.589707714	-0.934321911	-0.393305616	-0.641102221	-1.600554429	-1.333932771	-0.285463663	-1.671801261	-1.039222125	-0.986460819	-0.562722859	-0.596122836	-0.656757738	-0.742684279	-0.83642388	-0.708828111	-0.983085982	-1.000845895	-0.600606368	-0.826365135	-1.252572209	-0.794029486	-0.817814686	-0.840123621	-0.136991257	-0.599209834	-0.704005553	-0.477630785	-0.532507356	-1.411130548	-1.176577215	-1.598010996
AASDH	-0.80053788	-0.556078454	-0.52489333	-0.458110259	-0.029170292	-0.079489478	0.018110274	-0.257565167	-0.435282439	-0.134656402	0.11340814	-0.041101818	0.115876802	-0.112274002	-0.352117974	-0.230445312	-0.609143715	-0.384459684	-0.586124608	-0.191478802	-0.024581817	-0.458385731	0.122497842	0.011465306	0.357736139	-0.288317472	-0.353835772	-0.001073316	-0.355185471	-0.032531067	-0.019858538	0.074105298	-0.350372723	-0.493012748	0.103581128	-0.506238648	-0.21410416	-0.566173449	-0.696963015	-0.293839547	-0.650098725	-0.01245302	-0.035150202	-0.359311495	-0.550648168	-0.279426572	-0.399464162	-0.189450783	-0.465471359
AASDHPPT	-1.382871841	-0.869288783	-1.340275264	-0.705918075	-0.899123472	-0.531388417	-0.521953388	-0.421268524	-1.060114859	-1.007186678	-1.114395349	-0.523543613	-0.877983643	-0.849804558	-1.219510196	-0.765959807	-1.177850658	-0.765538384	-0.591586519	-0.571485342	-1.063328182	-0.289342845	-0.239911693	-0.530542528	-0.430170574	-0.963788514	-1.103077134	-1.022106719	-1.120767127	-1.062694118	-0.814528763	-1.175872263	-0.547807304	-0.859979798	-0.731501281	-0.820998228	-0.637170282	-1.520163197	-1.19483579	-1.146907809	-0.913624858	-0.700676252	-0.56981566	-0.770526603	-0.680749242	-0.845239702	-0.225978684	-0.765463346	-0.53759792
AASS	-1.805866778	-2.162033857	-1.907121371	-1.384385963	-1.239548149	-1.645503752	-1.809501434	-1.578753327	-1.847303439	-2.092961376	-1.951587839	-2.317570939	-1.827873997	-1.63632952	-1.820618778	-2.124690882	-2.35465911	-1.490371998	-1.746525611	-2.214213159	-1.540523423	-3.191909603	-1.714553554	-1.818632138	-1.660143577	-2.143964576	-2.294576252	-2.709393371	-1.920874984	-1.982970891	-1.783460195	-2.143102365	-2.332128517	-2.216983345	-2.277118971	-3.016884621	-2.955627128	-1.578444625	-2.394801778	-2.054128522	-2.471249088	-2.063554692	-2.647101549	-2.70153214	-2.294050486	-1.408022242	-2.367081569	-2.419986485	-2.715998971
AATBC	-0.2284078866	0.0185419188	-0.00649260120000004	0.502720574	0.383914018	0.733446363	0.2574818832	0.9945069384	1.0664792618	0.3370429572	-0.3012721482	1.0074737434	-0.0920411778	-0.2603172824	0.3088583844	0.394494836	0.1218208652	0.5535871666	0.8203043644	0.3887138716	0.2443319386	0.6293194672	0.331603553	0.4286363888	0.6185185324	0.442860086	0.1007811732	0.1879455188	0.4204614196	0.5628574544	0.257169809	0.5573172202	0.3063167072	1.005221425	0.6179441868	0.4861223366	0.708225239	0.216086438	0.0849015722	0.560239991	0.6780575654	0.4436646902	0.8864080314	-0.1447261716	0.6647992948	0.403567329	-0.4016931306	-0.29968136	0.5602442486
AATF	1.022775263	1.027721116	0.993180254	1.555098249	1.464429646	1.669748146	1.597121251	1.824388056	1.474906396	1.640465776	1.245759318	1.863712903	1.431569287	1.42153372	1.293970746	1.203966831	1.120538494	1.228447082	1.42177491	1.36798939	1.130049713	1.550125143	1.281631312	1.456497855	1.626470821	1.383238148	1.443477657	1.437045724	1.261657187	1.379301628	1.321108241	1.425414669	1.629250954	1.622549815	1.155892979	1.156062671	1.348472376	0.455629903	1.214847283	1.294928129	1.18122102	1.277945678	1.141163234	1.406153548	1.275727037	1.284524138	1.533112667	1.322556138	1.636388204
AATK	0.200137864	-2.4868402875	-2.456286603	-1.8988222035	-1.750976429	-1.915330683	-1.5119162965	-1.371139343	-1.545313361	-1.6679003295	-0.983939894	-0.945656033	-2.7512434025	-2.2258874135	-3.1447720585	-1.906443641	-2.4905913315	-2.6422697655	-1.7741787465	-2.1590240875	-1.9189793435	-1.7707410565	-2.1850759895	-2.5412430115	-1.8570258955	-2.7979762715	-2.105105108	-2.9858313575	-2.1264405715	-3.391713954	-3.142608759	-2.3282223525	-2.6793653525	-1.9639074635	-2.6975353895	-3.024921529	-2.561683675	-3.208043127	-3.0404409815	-3.138622428	-2.7420622995	-2.9815526855	-1.861545195	-2.8905782325	-1.1417454	-2.1843546015	-3.086166633	-2.837709118	-0.7959547895
AB015752.1	-5.220319244	-5.365695004	-5.73441182	-5.430101352	-5.281649165	-6.0547852	-5.504227988	-5.368070874	-5.519366927	-4.700048041	-6.05084618	-5.086329434	-5.771509716	-5.992550104	-5.532065245	-5.859182706	-6.005610442	-5.746692061	-3.996886611	-4.176945745	-4.245303228	-3.912249022	-3.763568331	-4.520574207	-4.803804772	-4.702637867	-4.810331189	-5.057521095	-5.95592545	-5.883082655	-5.408570016	-5.510652409	-5.063435482	-5.168887267	-5.274651072	-5.47222668	-5.578767142	-4.07041336	-5.794780146	-5.760410899	-5.533741118	-4.422268338	-4.939926808	-4.605519129	-4.591502539	-4.088899233	-4.809872752	-4.733920103	-4.983804003
ABAT	0.010507812	-1.095335856	-0.6099878105	-0.7598703385	-0.2208498595	-0.65447704	-0.583068374	0.1922955025	-0.8328226245	-0.5296129725	-0.8439859125	-0.553614678	-1.5448338125	-0.9943924705	-0.911727675	-0.772455312	-0.9457998175	-0.9227159795	-0.3618074205	-0.9847303275	-0.311910454	-0.5195737635	-0.608140394	-0.7579079825	-0.4824944005	-0.4568591365	-0.768815936	-0.8097407145	-1.063947763	-0.7003435715	-0.8492050965	-0.490615562	-0.4219694595	-0.7208030565	-1.0236161475	-0.738569519	-0.820100316	-0.661140121	-1.0525546875	-0.6513671445	-0.581586458	-0.7024304825	-0.381020671	-0.6001435575	-0.6474767195	-0.200612561	-0.349624426	-0.4619225935	-0.3952320085
ABCA1	2.046102849	-0.366428758	-0.277139383	0.000130866999999979	-0.1857130695	0.636846089	0.8947410905	0.0739864474999999	1.183550509	0.624739629	0.3578853765	-0.109343072	-0.1192963645	0.2351140075	0.0914840365	0.217222285	-0.626256992	0.2467086445	1.2060444335	-0.3587182465	0.4817447195	0.625881198	0.4849208875	-1.5427537695	0.9397451185	1.00015638	0.2718411845	-1.0954883205	-0.237108478	-1.205020773	0.2504839635	-0.5030881795	0.2983581855	1.835458876	-0.4852382335	-0.328969895	1.195152337	0.3534646045	-0.7357277585	-0.847435397	0.106593998	-0.2870147795	0.5196596605	-0.4367132975	0.4064775405	-0.5924759285	-0.0612597724999999	-0.0592714169999999	1.323678041
ABCA10	-2.853456873	-2.189156781	-2.513883499	-2.809006119	-2.642796774	-2.358181506	-2.70496874	-3.420884777	-3.084180943	-3.320847191	-2.668832545	-3.048255855	-2.597860312	-2.897339613	-2.812618513	-2.900620698	-2.459216951	-3.067917199	-3.578707	-2.885005392	-2.79688869	-2.961423357	-3.594371168	-2.940889738	-4.213885871	-4.002641252	-3.262866245	-3.926703481	-2.689468028	-3.080973966	-2.73151289	-4.05162221	-2.752728861	-4.319035565	-4.190906965	-3.640776058	-4.209531989	-1.876494199	-3.307615609	-3.273392862	-3.454090425	-3.068510584	-3.413215741	-4.491087248	-4.438473639	-3.397258428	-4.17750995	-3.984480282	-2.857224734
ABCA12	-5.212091509	-5.366814463	-5.357459567	-5.470640101	-5.162138278	-5.804039021	-5.355343487	-5.148644051	-5.256603693	-4.409188411	-5.879202244	-4.946755986	-4.799884797	-5.390747976	-5.588155731	-5.569737368	-5.677338962	-4.55254355	-3.908727379	-4.03408439	-3.808163639	-3.834856387	-3.6784536	-4.112038986	-4.649335464	-4.674335429	-4.683487426	-4.92016362	-5.142759511	-5.702802912	-5.457715665	-4.887961353	-4.869413644	-5.003648747	-4.879624464	-5.036380897	-5.650565641	-2.840143605	-4.668600361	-5.788129947	-4.482728549	-4.790014004	-4.870208524	-4.454389612	-4.44560074	-3.933009901	-4.750794047	-4.669308315	-4.983804003
ABCA13	-5.24228838	-4.113904671	-2.521006153	-3.678792688	-2.57207484	-4.124855979	-4.697162067	-5.001719295	-2.483573656	-4.539349302	-4.380020892	-3.964529296	-5.32670749	-5.39855185	-5.522481206	-4.708865782	-4.3928773	-4.829166097	-3.985414751	-4.154329256	-4.207580513	-2.791649615	-3.771214491	-4.610155454	-4.775816962	-4.706106576	-4.157704235	-4.916643114	-5.160179671	-5.846102434	-5.378167896	-4.215023348	-5.033500451	-5.140489694	-5.231868908	-5.453892555	-4.705212929	-3.84930477	-5.0195077	-5.728014034	-5.169400618	-4.563652168	-3.33171541	-4.593128276	-4.574748295	-4.075424085	-2.86218423	-4.730883553	-4.983804003
ABCA2	1.128572518	0.834467502	1.046018854	1.314006245	0.668703879	0.766491971	0.871033578	0.9973143	0.610095955	0.930849099	0.674581255	0.763435491	0.887654279	1.009743299	1.070027198	1.10254046	1.030766228	1.103998567	1.078179705	1.591156983	1.202175926	0.991320828	1.20132762	1.046633762	0.656816828	1.156476958	1.292629973	1.210123787	1.033400826	0.959812768	0.47581468	1.014841042	1.164174653	0.866660015	0.634269058	1.28094278	0.95609896	0.511804677	1.274575036	1.029893921	0.890036504	1.205251527	1.113501536	1.235762333	0.682172461	0.834005188	0.921370927	1.207054005	0.804811847
ABCA3	-0.405008756	-0.882485028	-0.40135725	-0.765125731	-0.966739107	-0.69265069	-0.467263587	-0.590256971	-0.951910505	-0.476978554	-0.692798894	-0.774328918	-0.164937628	-0.004576972	-0.442918801	-1.0416842	-0.663571619	-0.471524646	-0.65394722	-0.630215733	-0.520611515	-0.642878491	-0.228187484	-0.357400328	-1.123569189	-0.808296273	-0.916009674	-0.773257706	-0.615789405	-0.636111165	-0.758808832	-0.60208802	-0.26523803	-0.832232064	-0.59929798	-0.557646067	-0.771173258	-0.850179251	-0.584362607	-0.806294831	-0.972592423	-0.402376184	-0.270929918	-0.114762701	-0.18279119	-0.445405386	-0.37771139	-0.258945651	-0.26344789
ABCA4	-1.375237565	-1.427172592	-1.618888314	-1.757151123	-1.122379286	-2.115138903	-1.848802285	-1.736602702	-2.291747185	-2.151667793	-1.694411934	-2.089046733	-1.640193326	-1.574062081	-1.656515925	-1.416324683	-1.616439502	-1.690703694	-1.742629086	-1.56266841	-1.873870554	-2.880683472	-1.803078777	-2.319449897	-2.86638604	-1.776012823	-1.943975104	-1.866421616	-2.121111113	-2.309923222	-2.134524855	-2.406142275	-2.39069646	-2.346876075	-2.4267508	-1.7043077	-2.007436798	-1.388586542	-2.4434633	-2.253731836	-2.628591666	-2.504564594	-2.523994227	-2.261240236	-2.055170255	-2.700658052	-1.799317366	-1.950992993	-1.931344743
ABCA6	-2.699748479	-2.023226875	-2.400032067	-2.489757573	-2.54683248	-3.18986581	-3.658201256	-3.653894934	-3.32310825	-3.275027541	-3.659138151	-3.79747078	-3.839613438	-3.269778074	-2.648176514	-2.831136171	-2.88978482	-2.367728059	-2.774450276	-3.218971642	-2.704866551	-3.510829236	-2.124412245	-3.508807299	-3.96137414	-3.287679933	-2.957391238	-3.461006125	-3.294131504	-3.304659402	-3.812059739	-4.392803079	-3.540804677	-2.996512343	-4.235721488	-2.952291552	-2.659693546	-2.075412292	-3.080886162	-3.689578438	-4.187435746	-3.604146122	-3.849917376	-3.489855285	-2.784433683	-3.215830901	-2.772800713	-3.073912775	-3.263156015
ABCA7	1.001448117	0.176415683	0.884722374	0.402054583	0.47174288	0.953179965	1.162347051	0.629598124	0.916194531	0.174776398	1.095386036	0.999604847	1.365317827	0.980707887	1.094119677	0.879286004	1.03857478	0.852737979	0.445688502	0.089725954	0.595335817	0.640866994	0.148603772	1.200037243	0.963863442	0.051550898	0.107325646	0.852262457	1.148387064	1.006860796	1.09394852	1.070334354	0.870396477	1.136897986	0.882566433	0.820492407	-0.146904989	0.817020286	0.769360827	0.982153952	0.698950564	0.285860315	0.397579043	0.407037464	0.892967116	1.486795437	0.266198922	0.410389382	0.508202886
ABCA8	-5.013890347	-4.570141324	-4.86184272	-4.8690396785	-4.9517891805	-5.6343792475	-5.311891837	-5.1512405465	-5.236696369	-4.5024438935	-5.542062816	-4.927733181	-5.387271405	-5.151334625	-5.290433036	-5.2576447415	-5.882001126	-4.964949858	-3.8567628305	-3.5395628095	-3.79997744	-3.770040778	-3.6453317495	-4.3352935225	-4.665445316	-4.7449736605	-4.667347602	-4.9119895905	-5.122158332	-5.227003078	-5.406892699	-5.350329212	-4.8763935195	-4.977582654	-4.8344553025	-5.107301735	-5.630331299	-2.89646671	-5.434366814	-5.205948493	-5.219852026	-4.6499747815	-4.6624744165	-4.46705675	-4.4457410645	-3.9119032195	-4.7373883555	-4.357250416	-4.983804003
ABCA9	6.585632002	6.653967133	6.693109554	6.743588337	6.409941431	6.631858627	6.701048631	6.757464492	6.538764888	6.758080828	6.844246096	7.109151393	6.961192808	6.828625628	6.692560535	6.673319981	6.902749812	6.766159302	6.929218447	6.570784135	6.691241988	6.917631784	6.795883535	6.716025842	6.098712076	6.633303953	6.500323707	6.637558254	7.006568602	6.94318728	6.751499625	6.72043006	6.937980029	6.87739638	6.829270722	6.942568976	6.723008712	7.011783308	7.12608924	6.900044545	6.766129707	6.889253478	6.810813725	6.976536395	7.127524377	6.880173104	6.715283283	6.724882558	6.382732247
ABCA9-AS1	-5.173529342	-4.894300263	-5.532722589	-5.399869422	-5.195044001	-5.6558012	-5.406166594	-5.233689885	-5.003649715	-4.543730445	-5.925470886	-4.986075586	-5.690288433	-5.840479214	-5.547095632	-5.736714957	-5.921640454	-5.841087304	-3.906919287	-4.080469714	-3.998734156	-3.85003631	-3.716066611	-4.497602235	-4.70658208	-4.668499366	-4.744619085	-4.908174364	-6.020522221	-5.783443348	-5.393290337	-5.288068802	-4.929741875	-5.069516431	-4.818060339	-5.387345228	-5.582194419	-3.923191433	-5.989961591	-5.735625045	-5.48153556	-4.79559971	-4.88784082	-4.529711353	-4.504391397	-3.973996424	-4.762934926	-4.704826136	-4.552387344
ABCB1	-1.05544361866667	-1.66012671366667	-1.14716022166667	-1.21065810766667	-1.55242324366667	-1.05416716533333	-1.28921316766667	-0.966939144333333	-1.587732841	-0.755245002666667	-1.510754975	-1.71945775266667	-1.48661353966667	-1.18648606166667	-1.479415659	-2.02322949433333	-1.68164708166667	-1.37244016	-0.991233837666667	-1.16241594466667	-0.493320544	-1.202985025	-0.960495843333333	-1.011236634	-1.463938971	-1.51531451266667	-1.505183248	-1.31949813533333	-1.42503266333333	-1.07869163666667	-2.437705956	-1.517710335	-0.635684766333333	-1.391145244	-1.49733280866667	-1.402587487	-1.80255924	-0.929819739	-1.32484275433333	-1.70405495933333	-1.53473224666667	-1.14444993233333	-1.11360254466667	-1.341837254	-1.36181585033333	-0.596295187666667	-1.47164331733333	-1.39735348133333	-1.29633111
ABCB11	-4.804242575	-4.095388753	-5.023606863	-3.320132763	-4.498502895	-4.48137159	-5.305275077	-4.84259426	-4.466929334	-4.501491496	-4.085717476	-4.931506455	-5.57433097	-4.575984701	-5.376078928	-5.05011252	-5.567028536	-4.220010415	-3.855211266	-3.951506332	-3.856158954	-3.785119301	-3.552606948	-4.307732047	-4.667372541	-4.636905076	-4.637928159	-4.543726168	-5.529370324	-5.665992646	-5.328030642	-5.310143122	-4.928923023	-4.970501185	-4.613089834	-5.32976597	-4.716748403	-3.875801349	-5.393569169	-5.643944695	-5.297016057	-4.738230431	-4.853496946	-4.441608357	-4.429674456	-3.758070503	-4.73391059	-4.617967391	-4.983804003
ABCB4	-2.460934639	-2.927709824	-2.949828749	-3.823119869	-3.154491606	-2.777812511	-2.763900921	-3.141270692	-3.309453094	-3.293266347	-2.884124283	-4.03382656	-2.950574064	-3.025083715	-2.994802261	-2.535915481	-3.443768723	-3.29180962	-3.817795815	-4.042125605	-3.345256689	-2.750512806	-3.768726146	-2.462130167	-3.867257894	-2.833338001	-2.78406471	-4.206089771	-3.103281692	-3.074901841	-2.715871039	-2.671629134	-3.489597583	-3.718901931	-4.034892966	-2.817706173	-2.663174781	-2.905701531	-3.67264959	-3.385155855	-3.681609894	-2.699774582	-3.939291933	-2.835051614	-3.112344108	-3.266082997	-2.281996603	-2.730807596	-2.624976209
ABCB5	-4.78420898266667	-4.308053867	-4.919273776	-4.58152221666667	-5.019456496	-4.72542461633333	-4.62221316833333	-4.276915724	-4.633589063	-4.40584286933333	-4.922363852	-4.51056466566667	-5.12589618633333	-4.75396324533333	-4.77562734466667	-4.32542406666667	-4.23014699766667	-4.64053972766667	-3.91598431433333	-4.11396373133333	-3.723769085	-3.588214539	-3.58475394966667	-4.49598666966667	-4.04478328933333	-4.52773315066667	-4.75950975933333	-4.65820824533333	-4.88041695233333	-5.16097946133333	-5.05940860566667	-4.66710590466667	-4.94110711033333	-5.104051523	-4.61536668666667	-5.13634506033333	-4.81915548	-3.01210058166667	-6.00878311433333	-5.05048579366667	-4.85508405533333	-4.68598414866667	-4.87696641333333	-4.55528785266667	-4.40283401533333	-3.99627494466667	-4.78750428033333	-4.60921063533333	-4.72757244666667
ABCB7	0.243655709	0.521232202	0.554117509	0.725567362	0.729268716	1.057435018	0.963659342	1.119030888	0.848591661	1.129607375	1.120206375	0.803444957	1.0803399	1.054664454	1.542472342	0.944039399	0.688504332	0.848193312	0.872807569	0.678598599	0.841326506	1.446827749	1.101189088	1.159559043	1.590896839	0.993746327	0.850445045	0.76983924	1.288723158	1.243939233	1.248269002	1.272162527	1.327963609	1.344247961	1.526349188	0.847284243	0.971317219	1.096372823	1.188634295	1.264819856	1.036486152	1.197147908	1.33591134	1.162965928	0.953005118	0.950680985	0.966256974	1.433207753	1.658814913
ABCB9	-0.30600779025	-0.46257012225	-0.28977528	-0.375210085	-0.330755985	-0.57774561675	-0.87373389375	-0.54324477325	-0.62847254125	-0.6425549205	-0.55711314	-0.41850635225	-0.805509119	-0.51707120525	-0.7573827965	-0.512195366	-0.7155594775	-0.597078495	-0.43616616725	-0.53984176225	-0.37831393625	-0.0251715207499998	-0.0747358679999999	-0.66015007125	-0.82552697825	-0.4216502225	-0.49853763775	-0.18668418575	-0.9843437175	-0.669931169	-0.71705365775	-0.82462907725	-0.79935614325	-0.43372021275	-0.810441538500001	-0.30294852675	-0.7165752425	-0.6340634895	-0.938943385	-0.77132997975	-0.522988317	-0.5890601955	-0.756855818	-0.0839457147500005	-0.456952565	0.106046501	-0.47489805925	-0.44936193325	-0.7882773795
ABCC1	1.130225844	1.937551542	1.993818687	1.769878657	1.58540239	1.561607945	1.962772525	1.713765671	2.104939239	1.69251106	1.532010506	1.363218763	1.419907625	1.06210466	1.64105172	1.623570175	1.255510031	1.153704374	1.542001816	1.800035116	1.507686102	1.707035416	1.445386535	1.763268762	1.673403197	1.28937472	1.591978388	1.865572777	1.168229671	1.483076358	1.948041761	1.347719806	1.860343778	1.293830085	1.035927384	1.701632486	1.698723196	1.09121748	1.403163345	1.887564969	1.631699689	2.0221421	1.554951068	1.882759027	1.527388488	0.986703939	1.903649161	1.083289173	1.4998283
ABCC10	1.20387115366667	1.50134053733333	1.577061114	1.66861690833333	1.67487198066667	1.86854679666667	1.72543044	1.69320603266667	1.633876979	2.07926387633333	2.27052515866667	2.03692860833333	2.342334251	1.840011273	1.80850627833333	1.79202809133333	2.20705280166667	2.29019178633333	1.74452324566667	1.879053229	1.77708316033333	1.9106722	2.01260230066667	2.15504467433333	2.385014286	1.95750360266667	1.87204980166667	2.137907034	2.25256784966667	2.30262678866667	2.342302107	2.49691136566667	2.01817361933333	2.208720976	2.205939652	1.84510767666667	1.85611783433333	1.800631961	2.13283446533333	2.21685756	1.96375528466667	1.87169285433333	1.897738078	1.83605388733333	1.96235279333333	2.43403467466667	1.89645971133333	1.93936814033333	1.849398756
ABCC11	-5.22231182	-5.515497188	-5.191027548	-4.807607959	-5.021817044	-5.710819898	-5.381417362	-5.150774611	-5.288052096	-4.555666029	-5.593476981	-5.006784752	-5.16987522	-5.754467995	-5.658436564	-5.674451886	-5.400326218	-5.891478843	-3.925441705	-4.059763615	-4.072081507	-3.791354584	-3.69155327	-4.432937594	-4.658507654	-4.689932255	-4.451043271	-5.042493916	-6.009815951	-5.760665439	-5.308385032	-5.381363223	-4.9045898	-4.960657872	-5.018877994	-5.416025004	-5.616901797	-3.176577713	-4.596958006	-5.079913196	-5.44294305	-4.700441033	-4.831695388	-4.514939736	-4.490802634	-3.944362935	-4.724807739	-4.665715439	-4.518006573
ABCC12	-4.771075961	-5.328667964	-5.170948347	-4.227343929	-4.669281787	-3.61668588	-5.07840017	-4.455968414	-4.224693868	-4.413217424	-4.412951163	-4.567233838	-4.31016692	-3.698134427	-4.375876767	-4.970662568	-4.853251268	-4.269070915	-3.852255624	-3.977182177	-3.759795257	-3.71007627	-3.177680474	-3.85233324	-4.337783456	-3.480617752	-3.237050484	-3.534614971	-4.415224936	-3.729864353	-4.253531103	-4.447120544	-4.636002505	-4.690763599	-4.389378205	-4.507340215	-4.377214041	-5.557122981	-5.221163063	-4.127941659	-4.572142312	-4.590761037	-3.926692326	-3.358028877	-3.931581794	-3.467249221	-4.216334465	-3.721081512	-4.517143396
ABCC2	-2.6109671335	-2.928571115	-3.1377326075	-3.1006157945	-2.698957078	-2.9534052815	-2.9798094795	-3.076925499	-3.442363083	-3.0034940705	-3.285111568	-3.20250278	-3.7554636345	-3.69891557	-3.7321072955	-3.3510473055	-3.4393789165	-4.1496409175	-2.669297087	-2.7536512985	-2.787163581	-2.479361035	-2.4316515175	-3.223947267	-3.414110456	-3.0828467525	-2.9407354305	-3.2714983505	-3.4689004735	-3.3814428225	-3.62086384	-3.5257197565	-3.5886148035	-3.624429696	-3.450132962	-3.610699619	-3.188928908	-2.301806735	-3.1820366315	-3.6351587455	-3.7819493715	-3.492756544	-3.5086780315	-3.5237406165	-3.2666367265	-3.039823255	-2.944224633	-2.982750779	-3.1135017975
ABCC3	-0.4701257935	-0.7317403055	0.83642008	0.7889775965	0.3176509635	0.0277949225	-0.675088227	-0.1638612945	-0.031551986	-0.2102811165	0.159461133	1.855228687	0.4798119545	0.7406736795	1.137931913	0.3241085845	-0.2608942935	0.39141666	0.443500005	1.3666391405	0.7389092405	-1.202113702	-0.890564476	1.0596130275	1.4084145525	-1.3968372415	0.2446931345	-0.503929994	-0.308912257	0.82988609	-0.521490157	0.3230848025	1.671021964	0.2076605525	1.523501316	-0.2528148535	-1.0201161325	0.292365659	0.1689671335	0.8102015145	2.3029560745	0.415210031	1.190494299	0.3466664585	0.1585343375	0.8272051125	0.1209233855	-0.0721225969999999	0.4517271075
ABCC5	-0.813166709	-0.7872856245	-0.7957103005	-0.759126483	-0.715677595	-0.6239109405	-0.558843738	-0.518869483	-0.837235654	-0.8189276475	-0.867944031	-0.4663511785	-0.762483324	-1.014436029	-0.7096549365	-0.575347268	-0.976565716	-0.8765421365	-0.6679897555	-0.5566163185	-0.6059987045	-1.3033231905	-1.0143827635	-0.6888203395	-0.613524628	-1.128861972	-0.7765716125	-0.6480475555	-0.7711880595	-0.6755321965	-0.604168873	-0.66166049	-0.776123364	-0.778012994	-0.7397471165	-0.715209954	-0.812606106	-0.71299787	-0.84015932	-0.553886071	-0.771630616	-0.650072989	-0.686729215	-0.9979590345	-0.6699861765	-0.9153088245	-1.0412963	-1.267759885	-1.1703930905
ABCC5-AS1	-1.905092661	-1.544137778	-2.041346137	-1.888539696	-2.198536515	-2.250240719	-1.981443602	-2.261841169	-2.212849401	-2.772033252	-2.278510893	-2.015923023	-2.266378955	-2.045199872	-2.094313626	-2.087900723	-2.170694607	-2.242375206	-1.947546705	-1.865741577	-1.9637416	-2.258249537	-2.155286415	-1.714689673	-3.226200016	-2.162550165	-1.749133488	-1.84046536	-2.117607042	-2.272487081	-2.654967019	-2.729464669	-2.025755723	-2.453572735	-2.63734156	-1.690722162	-1.873770453	-1.413644727	-2.053644336	-2.414657957	-2.088586535	-1.835433352	-2.364782031	-2.274876516	-2.248603945	-2.462964207	-2.276594857	-2.272726869	-2.167030222
ABCC6P1	-1.9250064	-2.460270361	-2.65389159775	-2.74403340875	-1.96676189425	-2.3675319565	-2.54304221475	-1.8671110255	-2.54159052325	-2.454136793	-2.50797453175	-1.402684755	-2.18926286175	-2.95234227675	-2.44176552325	-1.87159190475	-2.533350968	-2.650692756	-1.9209683985	-2.179083786	-2.02709037	-2.027434001	-1.8461602055	-2.13952860575	-2.57248318675	-2.40235083575	-2.59104224675	-2.3525707825	-2.4325712605	-2.76560422825	-2.477801794	-2.121098513	-2.37113772075	-2.35374407975	-2.57314413875	-2.65447023675	-2.41363781625	-1.77442045325	-2.678067157	-2.60918302475	-2.4542228635	-2.41690616575	-2.18965860875	-2.436852173	-2.253781385	-2.03243505	-2.62791396075	-2.529523751	-2.53233918475
ABCC9	-5.1063888145	-5.0701631875	-4.7153205035	-5.4064890495	-5.0311826275	-5.8496690395	-5.4006862245	-5.191910065	-5.37918326	-4.035810821	-5.310407444	-4.995308738	-5.7010441075	-5.685646133	-5.81707074	-5.501805718	-5.629155341	-5.801723846	-3.548654654	-3.5207033455	-3.871990821	-3.8352215145	-3.669851875	-4.4347132465	-4.7140505335	-4.643122055	-4.725477943	-5.003190662	-5.40839182	-5.8016043095	-5.41748571	-5.426250339	-4.9643134375	-5.094684306	-5.0985919545	-5.3824255125	-5.2097113865	-3.9898984945	-6.011301469	-5.7470854855	-5.419257885	-4.665723169	-4.711709647	-4.4622564235	-4.495610014	-3.988790923	-4.765681612	-4.56580641	-4.983804003
ABCD1	-0.00182732549999998	-0.0812574585	-0.334656608	0.069931117	0.205056669	-0.219703103	-0.3726315455	0.274696605	0.2479990055	0.642179537	-0.4036484585	0.6696526225	-0.0302951265	-0.3032800425	0.023161821	0.106443988	0.061806358	-0.0918421845	0.3878259635	0.212256243	0.300432395	0.418881729	-0.038243725	0.075854034	-0.0554719835	0.292745335	0.215428672	-0.2920202175	-0.5626158495	-0.1622270715	-0.2210321825	0.0201368335	-0.120582476	0.6519202755	-0.3398390705	-0.1184323985	0.4301288525	-0.320593721	-0.226248916	-0.222468779	0.000669428500000013	0.075421367	0.645288055	-0.000776278500000005	0.109089903	-0.306302717	0.091333126	0.106281693	0.7022266915
ABCD1P2	1.81783736	1.70776007	1.419679562	1.49990832	1.804488865	1.909450997	1.546334207	1.274293849	1.896232651	1.372833885	1.185837695	1.942592725	1.190734381	1.217422423	1.473918255	1.686118723	1.702527142	1.82798123	1.753812636	1.604269724	1.913007894	1.720363494	1.272047483	1.434062899	1.525382983	2.196469361	1.845984552	1.922280153	1.438004332	1.39866679	1.661502816	1.360003647	1.917391863	1.98684021	1.900272676	2.080264601	2.004409314	1.590602319	1.299457025	1.292601018	1.916010601	1.411613576	1.442131582	1.297696924	1.555543086	1.535986785	1.414336385	1.971251744	1.795535982
ABCD2	-1.121983049	-0.208970271	-0.58102498	0.189350331	-0.345330309	-0.059738484	0.318307584	-0.963693028	-0.995062467	-0.158421041	-0.184096502	-0.9251716	-0.154490949	-0.324441551	-0.008935357	-0.284224221	-0.581942965	-0.519835273	-0.38142512	0.394301173	-0.743939273	0.383400298	0.516156356	0.521382675	-0.265987415	0.02291173	-0.050489598	0.244266002	0.112779499	-0.447183108	0.322432889	-0.425029707	0.142617534	-0.855486409	-0.212567388	0.403499537	-0.320889774	-0.20980723	-0.472901006	-0.55659351	-0.945029668	0.421822433	0.269004823	-0.391888366	-0.487578346	-0.586293102	-0.039239192	0.300189078	-0.443891982
ABCD3	1.788741184	1.520657	3.951874934	0.910011483	0.783861378	3.44340615	2.733155264	2.783879133	3.637933992	2.142603909	3.703136699	3.452482294	4.028968298	3.724642758	3.695700526	3.719956343	4.143159863	3.726024998	1.68074994	2.591970073	2.207981642	1.437808187	0.478448269	2.929083904	1.689265666	-0.071120587	0.899864897	1.743573527	2.973310406	3.514325279	3.594990352	3.867125997	2.536187246	3.717180591	3.5777019	3.393984425	3.01847718	3.750944812	4.030569474	4.421816086	4.527893356	3.204621972	2.032126634	1.816010044	3.08578698	3.178654089	0.48940968	0.277948854	0.846878023
ABCD4	-1.7052040255	-1.034034792	-0.858262303	-0.829584304	-1.319713974	-1.156135674	-0.940952929	-1.213002659	-1.060191035	-0.6624410105	-1.0162240055	-0.852499248	-0.929500366	-1.1265858465	-0.949840099	-1.2048075015	-1.2551359065	-1.1342596755	-1.116685593	-0.9724230585	-1.7406470055	-0.74843806	-0.3335628275	-1.217045077	-0.478444682	-0.7981812795	-0.7287367055	-0.8379193225	-0.782398016	-0.779710245	-0.5877682755	-0.9491145045	-0.888583959	-0.7485536455	-0.955705829	-1.0080018495	-0.9355224085	-1.3425512695	-1.0331280585	-0.90901285	-1.237463549	-0.944244694	-0.899019369	-0.5155395	-0.351570074	-0.6500378015	-0.6717580175	-0.8090929345	-0.951010335
ABCE1	1.4573595335	1.3128508965	1.308724825	1.3638188155	1.4207871085	1.239599849	1.342400326	1.5651803925	1.6240210345	1.976152224	1.126387807	0.967936457	1.0103752125	1.497335964	1.215482793	0.7857426575	1.2245895335	0.9440441255	1.241189586	1.372421229	0.8823840475	1.557598299	1.3483787965	1.3347715685	0.994121602	0.880381999	1.2106292725	1.44609552	1.506557304	0.945821287	1.3792828035	1.175723874	1.446614786	1.132197956	1.245952156	1.0770796985	1.092559634	1.108587811	1.3126899635	1.236420899	0.833844332	1.207340905	1.2100342725	1.4406729385	0.999611228	1.087853561	1.4027490435	1.3223676685	1.23951962
ABCF1	1.415217803	0.578863235	0.665103041	0.90837605	0.646514365	0.649468733	1.083710329	0.813904433	1.148607546	1.237874875	0.663337083	1.077621845	0.998230882	1.131688861	1.086528736	0.823046304	0.766817171	0.565297347	0.852765764	0.99027542	0.715940224	1.479079588	1.042232163	1.026277235	0.988017417	0.91696177	0.861517119	0.446081429	0.615850561	0.708122857	0.581572023	0.651619157	1.42671555	1.144558943	0.564928968	0.571155163	0.733528089	0.267507744	0.781892788	0.650018328	0.652066375	1.385090067	1.291617162	1.016389261	1.261318967	0.604042538	1.06466931	0.887624901	1.295855416
ABCF2	0.017061013	-0.136497669	-0.503658103	0.225847752	0.202228661	0.055257475	0.033880339	0.966792804	-0.069475823	-0.219106629	-0.031104482	-0.078247543	-0.012147634	-0.121822177	-0.234571414	0.421962479	-0.187554441	0.187153266	0.314004663	0.261542148	-0.022321336	0.236725375	0.189651852	-0.083899587	1.174233267	0.10437366	-0.097981881	-0.153870841	0.822167004	0.234326927	0.245202482	0.049396576	0.180596771	0.159932467	0.216777932	0.083805072	-0.218121632	-0.138204437	-0.056497953	-0.006028084	-0.040600981	0.011662936	0.423663904	-0.112910021	-0.619085394	-0.201083559	0.038564767	0.062087944	0.172802118
ABCF3	1.239319418	0.847990376	0.883524334	0.968082463	1.037217874	0.316942809	0.886347103	0.875749347	0.958238875	0.774408042	0.029170848	0.832511618	0.648416925	0.607149732	0.916100695	0.798237487	0.699439453	0.819542776	0.883009512	1.428533443	1.258152526	1.44644261	1.520928973	1.059176539	0.471226331	1.231949962	1.241022948	1.106700398	0.759185083	0.753207675	0.812364974	0.888942477	1.526893737	1.125027526	0.666460564	0.925515531	1.158334418	0.037089191	0.483033043	0.672934982	0.63664559	1.494622945	1.266796907	1.421852029	1.134010244	1.227088113	1.541015509	1.636909511	1.393198069
ABCG1	-1.369211781	-1.826079676	-3.819559395	-2.111314402	-1.894359862	-2.527504843	-1.615653475	-2.066685732	-3.093328749	-2.023551747	-2.229342379	-2.821491224	-1.98152078	-2.572997984	-2.314667792	-2.039431621	-2.451448026	-2.030829145	-2.444371048	-2.41447813	-3.108388644	-1.782718027	-1.519699808	-2.634264847	-2.285848108	-1.655945669	-1.905073862	-1.901509732	-1.855541195	-2.577466739	-1.569780458	-2.258810357	-2.223550779	-1.904857078	-2.274881247	-2.184408256	-1.474954691	-1.193929735	-2.828033754	-2.691035025	-2.31699679	-2.722182739	-2.249785641	-2.79686813	-2.647227963	-1.779279178	-1.340376273	-2.048629896	-1.395152636
ABCG2	-5.187054037	-4.798773827	-4.993639122	-4.713576899	-4.762982522	-5.024500866	-4.91931648	-5.062324492	-5.019106876	-4.39643913	-5.215059102	-3.633151334	-4.103654464	-4.69508903	-5.05680273	-4.47358311	-3.841394699	-4.896026129	-3.491310793	-3.606655223	-3.722781905	-3.014637025	-3.559360671	-3.438004781	-4.533856622	-4.681984215	-4.145193874	-4.51706449	-5.170879173	-3.846279775	-3.865626205	-3.547056678	-4.248103303	-4.566965784	-4.826045827	-4.505318367	-3.866925076	-3.055654222	-4.694939138	-5.657494019	-5.320539183	-4.602944123	-4.770972326	-4.346765323	-4.330994291	-3.767912398	-4.636061726	-4.482139561	-4.662726164
ABCG4	-3.008839586	-3.143434398	-3.004454588	-2.369280955	-3.103656177	-2.313597677	-3.104255517	-2.736226254	-2.853527775	-2.979223261	-2.952359611	-3.610999815	-3.464371052	-4.109439609	-3.571899716	-4.155931377	-2.90466404	-2.985897277	-3.110027607	-3.389862898	-2.350861287	-3.53771886	-3.340311917	-3.379455481	-4.705405529	-2.818141413	-3.115880323	-4.305216762	-5.234172681	-3.897297744	-4.19873023	-4.071974847	-4.133126723	-4.038938846	-4.876852602	-3.885342515	-3.930286058	-3.911275143	-4.71541765	-4.682819867	-4.552851604	-4.770702461	-4.516450466	-4.447732208	-4.147923848	-3.998223739	-3.989026006	-4.443600723	-4.755466034
ABCG5	-5.199339176	-5.34514238	-5.273667759	-5.279618891	-5.108564757	-5.723717922	-5.27784385	-5.102243495	-5.182077103	-4.41820995	-5.864637047	-4.897320854	-5.640719363	-5.669137577	-5.533538759	-5.521011563	-5.793138848	-5.785678583	-3.864174423	-3.431572299	-3.791728407	-3.76213977	-3.593274845	-4.225072665	-4.614599509	-4.642241436	-4.629735254	-4.866467531	-5.95430596	-5.705995709	-5.456728848	-5.388787652	-4.834486451	-4.978604759	-4.904428847	-5.317043923	-5.574221759	-4.028613571	-5.87626984	-5.729837833	-5.384510865	-4.702938497	-4.784021081	-4.399082366	-4.375392744	-3.821591478	-4.689120142	-4.600516733	-4.983804003
ABCG8	0.875650452	1.252898302	0.326118591	1.465637015	1.055911401	0.404054381	0.69010421	1.044731425	0.586849518	0.505778684	0.559204922	0.790238445	0.285079073	0.64968206	0.468601024	0.527851857	0.484539345	0.595995173	0.760092501	0.772510131	0.735142272	0.417033061	0.728932764	0.181561584	-0.583771737	0.937183162	1.116136109	0.630382329	0.207638755	0.295511339	0.245167875	0.142515234	0.735560442	0.721859332	0.376803731	0.93277273	0.424936006	0.270226831	0.604664854	0.566787191	0.558655584	0.875701436	0.947552942	1.173443929	0.919560997	0.388771328	1.449655612	1.48278742	0.930910075
ABHD1	-2.590193424	-2.33642356	-2.481106418	-2.934347466	-2.890185548	-2.226177452	-2.108521333	-2.059121855	-2.554786422	-1.881619145	-2.204025052	-2.093305514	-1.945495074	-2.008513352	-2.402777138	-2.373711236	-2.457082274	-2.231662543	-2.416760326	-1.962546555	-2.344276692	-1.88776284	-2.338328967	-1.901967428	-1.793866993	-2.072426449	-2.463129701	-2.396020262	-2.103409493	-2.401129204	-2.212410798	-2.331586632	-2.089071312	-2.086647913	-2.108367346	-2.357547826	-2.005436899	-2.891085475	-2.350770334	-2.09220281	-1.951933489	-2.451169663	-2.18262983	-2.41664017	-2.289997517	-2.385654191	-4.080213331	-3.477521889	-2.262235772
ABHD11	0.728219517333333	0.354279701333333	0.166838735333333	0.517772991	0.471332713	0.415398910666667	0.452719846	0.552354508	0.723787187666667	0.691815146666667	-0.00314923966666666	0.653796285666667	0.489542891666667	0.244155635333333	0.610029689	0.418973266	0.220560773	0.399533624666667	0.151199339333333	0.528254554333333	0.385130431666667	0.409495737666667	0.446409601	0.617812708666667	0.165843772	0.846907993	0.466343165666667	0.603980168666667	0.462333812333333	0.615020290333333	0.582943123666667	0.588809375333333	0.723309351333333	0.925077757	0.378891789333333	0.763432483	0.428530585666667	0.0777142183333333	0.457272540333333	0.148309281666667	0.426640109333333	0.503399511666667	0.427143265	0.297211374	0.561902774	0.762905797666667	0.316726292	0.486833843666667	0.377692425666667
ABHD11-AS1	-0.434896645	-1.004741114	-0.771755919	-1.443522265	-1.57953327	-1.505570781	-1.508091213	-1.612174021	-1.238926055	-1.656856523	-1.72269595	-1.583071061	-1.421986286	-1.124395935	-1.417569817	-1.308867844	-1.181179749	-1.654504791	-1.266595653	-1.722988388	-1.593792704	-2.694507692	-2.391108416	-1.619690088	-2.694358396	-1.607645211	-1.638232032	-1.861036161	-1.809280903	-1.376286965	-1.584001159	-1.350697562	-1.285786164	-1.207185014	-1.597206294	-0.883606924	-1.221180104	-1.027654481	-1.129416375	-1.191394461	-0.918144485	-1.482629433	-1.632125919	-1.565278236	-1.209869914	-1.417835065	-1.622264286	-1.246967015	-1.277464922
ABHD12	-0.205459687	0.438914415	0.641389278	1.139015528	0.658875259	0.598586722	0.884664304	0.811670798	1.389694422	1.092384954	0.681469574	0.738379985	0.462035816	0.719529454	0.668168847	0.581142937	0.447621666	0.44211869	0.318561524	0.602067209	0.691565166	0.316747154	0.47033504	0.68874864	1.132185308	0.313090952	0.635932871	0.667147127	0.412997868	0.710239747	0.390746824	0.58055221	1.094729958	0.842860033	0.397514187	0.638647535	0.712676866	0.147087519	0.805542348	0.63976814	0.718847767	0.928503408	0.983639771	0.635230126	0.78707521	0.208870807	0.265273734	0.254537297	0.421877497
ABHD12B	-1.521672165	-3.832327658	-3.059676362	-3.8062504415	-3.316849765	-3.08315877	-3.0526604225	-2.4017912025	-3.77512345	-4.429884711	-3.472746186	-2.11565058	-3.193423795	-4.8556563915	-4.260987417	-3.6942134845	-4.489133273	-3.857953953	-3.7379510285	-3.87543555	-3.797932621	-2.5091141975	-3.594984601	-3.8915676625	-2.05225416	-4.3282658375	-4.560945993	-4.14812475	-3.1912540045	-3.564234104	-3.387708535	-3.2154174765	-4.779416102	-3.4161727485	-3.998801413	-3.635332888	-3.446413569	-3.1001230495	-4.0005112865	-4.2601922945	-3.797417863	-4.440326971	-3.1924705805	-4.4731938265	-3.238658685	-3.7289625805	-4.2976268715	-4.4154439225	-4.4289315125
ABHD14A	0.645908894	0.879945039	0.534818171	0.8555985005	0.730851103	0.849874576	0.915762217	0.6045488005	0.262693907	0.3461294575	0.4374547245	0.2118632595	0.3201995675	0.6821568785	0.500643528	0.4020252795	0.465572524	0.5982947905	0.4347019525	0.93885076	0.8504777095	0.782718115	1.0238804625	0.648350765	-0.462483795	0.438797083	0.478410028	0.5000521145	0.3711881585	0.3635316285	0.5554037445	0.212010264	0.9114167715	0.1476114035	0.3655165945	0.65689572	0.3555096775	0.9690369375	0.3243308655	0.207991198	0.218214892	1.046512811	0.7872128095	1.2433825535	0.9020340905	1.172008376	0.971681587	0.9442341845	1.2268203505
ABHD14B	0.12952575	0.121364687	0.21635033	0.08417609	0.161446377	-0.043549864	0.527734783	0.167996525	0.115356452	-0.145958773	-0.28309071	0.234264648	0.11766374	-0.109728677	-0.084012816	-0.149633045	-0.352394207	-0.254698759	-0.611145961	-0.051625527	-0.410040982	0.231725884	0.0547327	0.26234728	0.231146657	-0.491680383	-0.325741004	-0.371987648	0.040303864	0.158243623	0.128666335	0.205594759	0.096606404	-0.312809106	0.381200258	0.013294617	-0.417039158	-0.517718403	-0.133538753	-0.213557197	-0.110556454	-0.200376988	-0.339144892	0.216766751	-0.084330942	0.598196639	0.463991387	-0.004001799	-0.079524777
ABHD15	-1.517082326	-1.182956986	-0.955681446	-0.819955796	-0.915170961	-0.695976808	-0.508996715	-0.739697626	-0.866026451	-0.860507874	-0.678762202	-1.110620828	-1.178538874	-0.98110767	-1.024388641	-0.650433413	-0.973687396	-1.135482378	-1.09844393	-1.060212483	-0.520373762	-1.576439923	-1.377113981	-1.013077862	-0.448018762	-1.560768141	-1.340896456	-0.923959963	-0.986415745	-1.139128771	-1.124621874	-0.584087896	-0.674425767	-1.015502143	-1.137990188	-1.287553513	-1.290442859	-1.819001477	-1.080590301	-0.983543558	-1.287498021	-0.883277623	-1.01255106	-0.954255956	-1.084718062	-1.38820865	-1.514740374	-1.527202158	-1.251985005
ABHD15-AS1	0.090382457	0.298449873	-0.069965308	0.188776471	0.064491973	0.119248519	-0.015912439	-0.086063037	-0.180905204	0.144743105	0.159322294	0.074844745	0.040643511	-0.012548027	0.294674713	0.151323939	0.349123038	0.314941244	0.24955396	0.536172789	0.844388618	0.459635625	0.614693247	0.397533615	0.086785318	0.621091351	0.68810262	0.412313287	0.230499229	0.116413479	-0.088576763	0.102275678	0.135224096	0.039820779	0.050193818	0.269835205	0.204498976	-0.106947597	0.086337199	0.182655931	0.020375433	0.174407783	0.081997486	-0.11379343	0.071657752	0.101866221	-0.015048989	-0.042329074	-0.000888393
ABHD16B	-3.171480317	-3.216202262	-4.130723	-4.48639609	-4.213613934	-5.094377509	-4.190888845	-4.090019157	-3.702321778	-4.068033707	-3.546361252	-3.580361757	-3.593173125	-4.248952715	-3.598547145	-3.274646669	-3.095748491	-4.127091154	-3.680715836	-3.761728695	-3.562890332	-3.492788782	-3.035840251	-3.976018419	-2.840400759	-3.310741412	-3.544489566	-3.748835449	-3.867219625	-3.47951205	-4.419278379	-4.79883574	-4.125953972	-4.535017202	-3.316078703	-3.609870646	-4.606261879	-3.861739218	-3.246625764	-3.92948099	-3.811238556	-4.434746216	-4.180524665	-4.385115714	-4.294757837	-3.60198625	-4.127812117	-4.044242515	-3.591988388
ABHD17A	0.475697444	0.4839614605	0.6166097585	1.141477652	0.6254880795	0.7306828205	0.668351913	0.750972957	0.446634174	0.788333356	0.35870376	0.6496949205	0.7207526585	0.8681757685	0.674020676	0.361309609	0.4808010405	0.948810354	0.258635549	0.6829778625	0.4028292935	0.893592806	0.962608555	0.9165227005	0.7585963275	1.0564030985	1.061467328	0.884520744	0.651320503	0.6840424535	0.3089161585	0.706216982	0.8591500845	0.8538704065	0.6646970885	0.6335822285	0.604390892	0.332042492	0.8450376165	0.437561982	0.412650019	0.8197544745	0.560055072	0.8619732725	0.650988293	0.7801286285	0.583084351	0.9149162395	0.817574434
ABHD17AP4	1.005450949	0.903285056	1.139446163	2.12270863	1.418881751	1.525539835	1.297640391	1.480028689	1.463485786	1.953644321	0.926407234	1.205024926	1.010989537	1.563217461	1.172802129	0.929785801	0.879215653	1.292168578	0.570726354	1.287385002	1.048615923	1.463596939	1.616071551	1.594514391	1.710383795	1.51822841	1.791051577	1.629845286	1.17693185	1.025971559	0.788391084	1.307815006	1.668088517	1.333643874	1.449632341	0.991007579	1.16212511	0.665887933	1.348467523	1.119732139	1.414919147	1.375666644	1.163031657	1.862473739	1.305172514	1.328143551	1.663648616	1.651383492	1.67824715
ABHD17AP6	1.197937669	1.369260172	1.618503934	1.835261222	1.265309345	1.23369298	1.308956387	1.218802966	1.349745774	1.841084318	1.034181072	1.467329402	1.48669504	1.737065707	1.617848476	1.574846853	1.645451427	2.181973159	1.44218504	2.0851899	1.569386411	1.609957336	1.915899406	1.76339864	2.038131145	1.565886995	1.814133327	2.157180639	1.839440279	1.695556986	1.379296031	1.747590014	2.252598115	1.893776171	2.119962154	1.547509363	1.447316562	1.622177682	1.709718125	1.387024105	1.630638055	1.765418771	1.744935874	2.139815072	1.486457713	2.750363101	1.816614201	2.098931587	1.908413941
ABHD17B	-2.0677030625	-2.2880198425	-1.865814585	-1.317412764	-1.633084941	-0.898423725	-1.064088204	-1.485238327	-1.835988944	-1.3012198375	-1.250180167	-2.0064067945	-1.544746203	-1.398697435	-2.0226295325	-1.5400688685	-1.2065788135	-1.201677479	-2.2421358995	-1.843580365	-1.305515615	-1.639920621	-1.901831177	-1.946012302	-1.0887564675	-2.515277173	-2.023866109	-1.8572858995	-1.452755135	-1.776964892	-1.520348575	-1.1197780925	-1.8101310945	-1.5338442	-1.1631458745	-2.3233339975	-1.930741344	-1.641027821	-1.389506217	-1.5089033055	-1.8225429375	-1.7674909385	-1.594567655	-1.5932679065	-2.0127897095	-1.586090908	-2.188595393	-2.968013726	-1.513417208
ABHD17C	-2.5957499835	-3.1334603535	-2.9011273355	-2.2550405515	-2.644940209	-3.053933239	-2.9571006945	-2.3513800155	-2.642699535	-2.749833029	-3.328550832	-2.9981052885	-3.4944463745	-2.3669188485	-2.7917890415	-3.5001460465	-3.6937192955	-3.361979304	-2.7662502095	-2.168317427	-2.4442143245	-1.8246435225	-2.396084448	-2.928853864	-3.623843676	-2.8158546905	-2.5019565975	-2.9014992105	-3.71796293	-3.5138744775	-3.171920131	-2.9592112315	-2.6153997685	-2.813929171	-3.4113237335	-3.127356298	-3.3758900915	-3.3927132405	-3.7609483115	-3.6654213675	-3.433450781	-2.776497699	-3.1091557375	-2.399386191	-3.127060396	-2.8189921285	-2.9187174925	-3.00145711	-3.235744296
ABHD18	1.314407305	1.613573993	1.19124221	1.622347281	1.636899014	1.468282179	1.590467376	1.477086158	1.174668602	1.562977556	1.228313484	1.437304309	1.504646733	1.366050615	1.264579494	1.496393047	1.262915856	1.257697176	1.535385124	1.875002128	1.962106451	2.224092012	2.165619019	1.890008644	1.716324965	1.909186972	1.851427967	1.772725108	1.255383229	1.328690555	1.476993616	1.46573312	1.500457417	1.443935025	1.340395558	1.695908375	1.775718147	1.17512053	1.205294205	1.290925082	1.123062946	2.008434599	1.907515277	1.496589308	1.486486422	0.939100091	1.582284108	1.943067901	1.901492548
ABHD2	3.155393385	2.060791991	2.075371681	2.473062175	2.379484858	2.71449978	2.644810009	3.374914317	2.757664191	2.870594902	2.070024132	2.641287349	1.984440154	2.706537144	2.494500517	2.491345388	2.37412332	2.166458051	2.54120811	2.553793089	2.773770109	2.800067333	2.423365603	2.437306879	2.861287659	2.255006707	2.345398025	2.38900295	2.27247657	2.268148166	2.331800006	2.490893226	2.781940225	3.135536436	2.405106046	2.306991947	2.757093796	1.767075602	2.641932303	2.435175629	2.505613292	2.681708139	2.791760129	2.687979328	2.819706964	2.070660279	2.548379692	2.444924753	2.96783414
ABHD4	1.619261335	0.646087807	0.931259496	0.731684109	0.790609087	0.412364711	0.524144345	0.618066281	0.554312111	0.800090728	0.610691055	1.729392847	0.823204533	0.927626015	1.072721042	0.518037163	0.940049112	1.040592734	0.803183342	1.432489374	1.428712004	0.765437756	1.050615235	1.07246959	0.743778545	0.663618937	1.21092352	0.742533857	0.764598695	1.13806231	0.692008321	0.969371811	0.981541103	1.028146087	0.889783399	0.530001867	1.142387853	0.753800616	0.741577626	0.679894606	1.57423579	1.35632949	1.202867623	1.561989117	0.81180397	1.311308476	0.92958807	1.078321661	1.213084009
ABHD5	1.591436308	0.197903908	0.650671977	0.789229663	0.800742579	0.901625584	0.77068295	1.523648998	0.926636729	0.190138424	0.726701928	0.992424022	-0.055882424	0.265153016	0.443822613	0.391890443	0.169672903	0.561415195	0.876474778	0.626840382	1.141808234	1.123860287	0.294599096	0.145264147	2.704059557	0.443336381	0.299835211	0.313891273	1.655610929	0.819785702	1.266846502	1.589797876	0.897079384	0.958702528	1.589971092	0.206299793	0.61802426	0.604398942	1.044387494	1.381533187	1.422507019	0.081801666	0.776817798	0.467842632	0.232206806	0.043657216	0.352533042	0.588628023	1.200845284
ABHD6	-4.764243844	-4.176656307	-4.436417602	-3.058362218	-3.857208859	-2.315979662	-3.349467055	-3.257143805	-3.981663666	-2.933551044	-3.799131009	-3.305508146	-3.81245047	-3.276638332	-3.541730051	-4.044107337	-4.62373698	-4.1347056	-3.580570106	-3.032950842	-3.26790338	-3.232946037	-3.425495131	-3.617465189	-3.880435469	-3.729309708	-4.021529182	-4.724109213	-4.001501776	-3.890055958	-3.604804151	-3.056419395	-2.718470162	-2.894770046	-4.82072723	-3.751212598	-3.822579698	-4.747101335	-3.931790422	-3.803512678	-4.612143761	-2.168654304	-2.497147027	-3.957047056	-3.584673182	-2.739813849	-4.185681461	-3.499731815	-3.187537674
ABHD8	0.015735725	-0.090490848	-0.132984391	-0.189751311	-0.240910081	-0.489482889	-0.277397289	0.232110994	-0.050442946	-0.186036176	-0.574530353	-0.062312116	-0.5222303	-0.363276021	-0.308490506	-0.367563777	-0.360605022	-0.602885692	0.141557742	-0.40259374	-0.231731098	0.143177899	-0.290765254	-0.226246028	-0.787971514	-0.019391585	-0.220032406	-0.51418854	-0.768774643	-0.465811822	-0.416902976	-0.470671643	-0.338120069	-0.147913274	-0.728375459	-0.450581548	-0.20264101	-0.298188812	-0.595380003	-0.581299862	-0.339569745	-0.186088105	-0.18636035	0.062765867	0.222137762	-0.192153316	0.738976587	0.064773121	0.50402807
ABI1	-0.292617539	-0.849342806	-0.572478402	0.112811511	-0.074368581	0.231264903	-0.056797779	0.08649207	-0.212290175	-0.345883284	-0.033149553	-0.114000984	-0.623147322	-0.288473111	0.265219304	-0.223985341	-0.754947673	-0.37691032	-0.453898861	-0.036018486	-0.173400818	-0.006264614	-0.298010286	0.111511203	1.412455005	-0.417492372	-0.578072265	-0.187650943	0.169899982	0.162318111	0.864950658	0.162196706	-0.195021145	-0.336710522	0.532689386	-0.501380664	-0.345925259	0.382892672	-0.333124401	0.710372344	-0.156420376	-0.387428693	-0.125271318	0.178581964	-0.3917112	-0.031029055	0.13703492	-0.430007876	-0.232440537
ABI2	-3.419008497	-3.165938213	-3.494729876	-2.867923468	-3.710483161	-2.565531205	-3.244078993	-2.373984568	-4.024028382	-2.072333247	-3.639289347	-3.284257548	-5.314643877	-4.145402283	-4.148020764	-3.305359009	-3.347694396	-4.252606885	-3.334376972	-3.901458342	-3.261363071	-2.584559962	-3.477352105	-3.982726089	-4.693917875	-3.659501157	-4.719408611	-4.032262348	-4.016125071	-4.350907716	-3.745090094	-3.981897061	-3.90236083	-4.626433381	-3.945003518	-3.623297491	-3.922480738	-3.71964746	-4.087194708	-4.290008146	-4.54669666	-4.730955195	-3.880213394	-4.488530624	-3.5432912	-3.915572377	-3.443612941	-4.236799291	-4.207109422
ABI3BP	-3.66442235333333	-3.85782737433333	-4.09227847033333	-3.989157995	-3.98325479066667	-4.14455262066667	-4.90547365266667	-4.38476804033333	-4.304179227	-4.29652301933333	-4.848124643	-4.37037271733333	-4.869346858	-5.064731115	-4.839846739	-4.39355326133333	-4.901520851	-4.580061684	-3.495043619	-3.72260277566667	-3.79764704466667	-3.612377538	-3.46653359333333	-3.938623745	-4.65686048733333	-4.560691905	-4.47755000966667	-4.78144168833333	-4.83412892866667	-5.289712634	-4.47027882733333	-5.046205108	-4.52409353766667	-4.94127667	-4.792737583	-4.67856081433333	-4.88527311033333	-3.19925848933333	-4.94326769333333	-5.084889831	-4.78536754866667	-4.43387592733333	-4.43632007533333	-4.47093609966667	-4.21344011933333	-3.70809158066667	-4.12070664566667	-4.19085285133333	-4.315547024
ABL1	1.2313025165	1.464214026	1.400810679	1.6705695635	1.5185593795	1.3917761765	1.4032466115	1.563322078	1.680560573	1.867215608	1.4399302305	1.764047668	1.5136360605	1.5681750065	1.6239230915	1.3373884085	1.4560072115	1.41690194	1.760853474	1.827560085	1.866813182	2.047784768	1.7485162535	1.7414191245	1.515440072	1.747994886	1.8558885285	1.572740552	1.29855369	1.557765789	1.3853926345	1.4697370895	1.8165761865	1.869916452	1.345368445	1.5511630825	1.7835885605	1.1514732975	1.602963857	1.6060570545	1.4586697535	1.8690905145	1.8320968115	1.8744777705	1.5533681955	1.251492544	1.8927436005	1.914269417	2.0345488235
ABL2	-1.388644214	-1.04391519525	-1.483010794	-1.277687285	-1.22963756175	-1.1814860905	-1.27942175875	-1.001538896	-1.480263831	-1.1506492995	-1.36849515875	-1.92932969	-1.531950887	-1.429725277	-1.63975767075	-1.3953999885	-1.38352145175	-1.40288106675	-1.5783763055	-1.35488682475	-1.71211308375	-1.14357592575	-1.64941163625	-1.6799505905	-0.9674093945	-1.07657499	-1.24565032025	-1.21377303875	-1.6883237735	-1.56040591675	-1.42298530025	-1.4525540175	-1.18611406825	-1.333488953	-1.58570976975	-1.4957366035	-1.27063358975	-1.608128548	-1.513738583	-1.17028850925	-1.45851391675	-1.672749443	-1.2714184175	-1.0447098925	-1.4709602055	-1.67690369525	-0.96854052975	-1.01668999525	-1.11304473875
ABLIM1	0.9099863995	2.184476323	1.348167812	0.7734963915	1.714464212	1.344378946	1.7205739955	0.6743084445	1.1418180505	1.558765075	2.063718873	1.3448307405	1.863116907	1.824731431	2.0327056885	1.80185503	1.648034849	1.4392484455	1.5631839625	2.0921947025	1.6839717775	2.284140058	2.359559935	1.933574478	1.9898534335	1.961351329	1.975546211	1.898119039	1.7664956635	1.92670356	2.1558372175	1.678549927	1.5208862635	0.8639461465	2.1477495105	1.9260314605	1.6958795945	2.216063679	1.4972185135	1.4520909405	1.54086906	2.029511154	1.8711601965	1.9971606185	1.9234375715	1.43487772	2.724648329	2.2523402275	1.780925458
ABLIM2	-2.88684466266667	-3.08408503766667	-2.98311655733333	-3.22179892133333	-2.90922154966667	-3.179108857	-2.66894263966667	-3.31340319633333	-3.33501912	-3.15477681166667	-3.11339800466667	-3.818032221	-3.090185411	-3.44805954866667	-3.58377363	-2.87009836933333	-3.013847095	-2.80645785533333	-3.09669906866667	-3.06091905366667	-3.26367143	-3.415489956	-2.61337618833333	-3.11410840233333	-3.708146879	-3.21053854066667	-3.44539912566667	-3.56025481066667	-3.910638923	-3.94574716166667	-3.872429879	-3.603387437	-3.92750591766667	-3.41518531133333	-4.36797274233333	-3.941126352	-3.76983570933333	-3.54906575933333	-3.99584957433333	-4.06717448166667	-4.049300816	-3.56980537833333	-3.56515910233333	-3.415514683	-3.07400060433333	-3.50494498833333	-3.184388499	-3.427953183	-3.31326248133333
ABLIM3	0.635994009	0.00230646900000003	1.533024714	1.145553756	0.9488212665	0.846758447	-0.116186583	0.39061108	0.549070847	0.689168193	0.8302385675	1.555601838	1.020217729	0.7894479105	1.404198784	1.2529620295	0.1712970995	1.510651707	1.1805100025	2.027907835	1.3801815505	-0.214191965	1.1247066135	1.4054744185	0.8940160535	-0.7174333615	1.3483217825	0.6836452125	0.2694750045	1.7157972955	0.578071127	0.9692495655	1.8610954735	0.6284652995	1.6531536675	0.2837319635	0.781790814	0.732720463	0.152009658	1.0958421385	1.9852823635	1.4555620925	1.611106017	1.832207122	0.7626495725	0.976785541	0.7754495905	0.5730875735	0.8716849235
ABO	-3.64838355	-3.993539986	-2.904706026	-3.396527844	-2.2917475305	-3.2305562635	-4.9583393555	-3.7850991335	-2.7547476525	-3.883254501	-4.3555764275	-2.6324407825	-1.5452006575	-4.7715354155	-4.123917568	-3.2284473325	-3.538171926	-3.8370135985	-3.404523701	-2.678712463	-3.7367897305	-3.139589848	-1.944139779	-3.4968053875	-2.9625614645	-4.2381578655	-3.979789676	-4.345194011	-3.0988566895	-3.8141267935	-2.4806244785	-2.9312540905	-3.650762193	-3.451133808	-5.025488719	-4.614887341	-5.340159399	-2.7816719715	-3.1214798525	-3.211712338	-4.101963245	-3.330402471	-3.829133688	-3.67554412	-4.333306124	-3.255421467	-3.4959433745	-3.4056329465	-3.542642709
ABR	3.173681479	2.8015691235	3.068375893	3.4674178895	3.4017896205	3.486269399	3.132676833	3.6657034615	3.44483471	3.3189391725	2.7642323755	3.1515693355	2.641997334	2.660031863	2.8564322195	2.682575284	2.410854461	3.042916331	3.2469172345	2.8437178045	3.0316685315	3.3595546685	3.006443062	3.0099105365	3.488038794	3.0408278165	2.930161359	2.9274504455	3.061892355	3.1063676665	2.9939814295	3.0829494585	3.1825581885	3.4557922085	3.253382073	2.696296612	2.8140462725	2.4341681695	3.1006834415	3.083970162	3.0895296885	2.744885288	3.0303348895	3.3400244895	3.0610896525	3.2771362115	3.2974195775	3.111271264	3.3647385415
ABRA	-4.538529673	-4.992751476	-4.144244771	-4.420367489	-4.653980687	-4.062566166	-4.164166561	-4.900192705	-4.465795735	-3.674779637	-4.793108558	-4.933518143	-3.661013436	-5.391706513	-5.320089971	-2.816729171	-4.986862547	-3.990555629	-3.887150817	-4.036613917	-3.77473672	-3.820974114	-3.656628706	-4.105246848	-3.001060493	-4.737914585	-4.776979945	-4.577262357	-3.396826904	-3.739653224	-3.19972055	-4.362305955	-4.860147365	-4.946238845	-3.185735982	-3.729228642	-4.628265043	-2.768251519	-4.269921289	-3.734015056	-3.25735792	-4.736091696	-4.369164398	-4.496515917	-3.91638063	-3.946776425	-3.17878142	-4.382091849	-4.752727221
ABRACL	2.129117177	2.60885751	2.525505786	2.790257472	2.411739932	2.605501732	2.838185655	2.628039132	2.900791704	2.749361716	2.274614557	2.670419514	2.336460703	2.486873177	2.81184541	2.716927786	2.35594357	2.129685862	2.751706732	2.740405831	2.43959065	3.179593043	2.995653702	2.545934344	2.725039852	2.74107227	2.597404473	2.483670033	2.300974487	2.343041978	2.278856833	2.521402808	2.630982405	2.803841523	2.459741846	2.460108628	2.635971657	1.889457915	1.91172242	2.426413153	2.427143838	2.71266487	3.27657253	2.83675182	2.868560086	2.940229538	3.189862943	2.993844296	3.152310904
ABRAXAS1	-0.608356543	-0.558476653	-1.325779665	-0.747434871	-0.314575449	-0.742862268	-0.709323555	-0.722525786	-1.06547609	-0.953909186	-1.180942222	-1.131247164	-1.140810228	-1.178999128	-1.096539144	-0.761906573	-1.181061598	-1.490270797	-1.097861201	-0.885831648	-1.13784354	-0.717028169	-0.711317061	-0.963805552	-1.086468755	-0.556175476	-0.581514428	-0.771461081	-1.022240478	-1.227236114	-1.425786241	-1.449989313	-1.132489406	-1.074118499	-1.347424717	-1.1229554	-0.712643051	-1.923058653	-1.214725533	-1.377971782	-1.231963848	-0.764110693	-0.647646595	-0.578512679	-0.757808499	-1.270446915	0.024033506	-0.193416055	-0.652182727
ABRAXAS2	-3.906567727	-3.001674238	-3.0115311	-2.644655143	-2.809542099	-2.303664182	-2.314986931	-2.01656054	-2.444668386	-2.663924241	-2.551775014	-2.485028833	-2.235890373	-2.580009507	-2.433202679	-2.532737773	-2.955784506	-2.937576965	-3.114485861	-3.019470454	-3.153060464	-2.946174949	-3.608216485	-2.685864412	-2.098002419	-3.314878233	-3.164730545	-2.929534538	-2.694695764	-2.70961322	-2.344191929	-2.179187404	-2.587707864	-2.753190659	-2.944810923	-2.80885732	-2.614621044	-3.471332381	-2.80573671	-2.743354825	-2.870161447	-2.740399656	-2.398778733	-2.411152889	-3.154846857	-3.036097132	-3.150654913	-3.820965937	-3.3631912
ABT1	-1.847834095	-1.017980112	-1.785189045	-1.349630257	-1.444179405	-1.387166073	-1.340971433	-1.161617817	-1.497638178	-1.445983269	-1.247100342	-1.302476702	-1.260374654	-1.299630563	-1.970436935	-0.931946568	-1.249647908	-1.648180222	-1.869791416	-1.566179712	-1.566137151	-1.273093781	-2.12019264	-1.236457683	0.13766925	-1.548879954	-1.373987948	-1.228347781	-1.075581554	-1.178117578	-0.750709165	-1.084256011	-1.0637333	-1.11911924	-0.965284256	-1.095332637	-0.924961107	-1.292092347	-1.849075628	-1.67108701	-1.770554486	-2.230597495	-1.854115192	-1.633171218	-2.160210395	-2.11661744	-1.506857181	-1.916800277	-2.072723003
ABTB1	2.804176171	1.850225683	1.511099281	1.746879177	1.692502632	1.853291795	1.893142291	1.842691931	1.51552823	1.445343921	1.374970243	1.88211208	1.570499969	1.290081369	1.568023921	1.716049513	1.464577595	1.394401445	1.670486067	1.60926627	1.883714369	1.722760896	1.992958293	1.397663199	1.104894806	1.732053372	1.649227577	1.389264049	1.594398801	1.386726704	1.265133025	1.3301465	1.579028361	1.404781631	1.337572195	1.685174897	1.609771209	1.605654946	1.250983508	1.141108958	1.55737191	1.273516323	1.742712649	1.596237341	1.852261115	1.723318292	1.971693684	2.202304382	1.965940462
ABTB2	-1.701265416	-1.564863962	-2.21502881	-2.102915575	-1.940349015	-2.187094464	-2.003238534	-2.150052549	-1.958108767	-2.52147587	-2.072477943	-2.057948271	-1.985815701	-1.886305931	-1.943253201	-1.545593249	-1.497415809	-1.947038407	-1.971225128	-1.426082418	-1.963989785	-2.087888213	-1.711037241	-1.544616877	-2.71586645	-1.443088214	-1.63510866	-2.096577977	-1.882200445	-1.934362137	-1.796733322	-1.921433079	-1.729201788	-1.999363215	-1.873163242	-1.742612716	-1.566947974	-1.673852349	-2.225382417	-1.705557427	-2.26972532	-1.614472739	-2.044981274	-1.846268578	-1.649804279	-1.750243944	-1.69496549	-1.781044943	-1.621078362
AC000032.1	-0.724915164	-0.155204105	-0.658986852	-0.841167367	-0.437795016	-1.221023292	-1.358771016	-0.705878702	-1.051877375	-0.269399676	-0.499106177	-0.4601361	0.317021116	-0.744983365	-0.982449144	-0.914643661	-0.386740977	-0.869263686	-0.724327341	-0.582447019	-0.89117392	-0.382370665	0.21245113	-0.485755266	-0.539111226	-0.015427983	-0.165496727	-0.686923616	-0.514956399	-0.528350271	-0.567532064	-1.405683163	-1.298299669	-1.283601406	-1.262450328	0.157634315	-0.517347434	-0.267894228	-0.936811966	-0.676733838	-0.920382486	-0.966317081	-0.511243973	-0.487157638	-0.312029168	-1.493963218	-0.905894405	0.150434488	-0.956399587
AC000036.1	-3.554614643	-3.421064795	-3.683419661	-3.317988631	-3.201956797	-2.720213794	-3.60497931	-3.837940356	-4.03498547	-3.488774188	-2.758431332	-3.484396893	-2.714959002	-3.138537421	-3.250152818	-3.223011968	-3.032786933	-3.564932663	-3.716996745	-3.611967517	-3.08086366	-3.249562032	-2.656680599	-3.325259928	-4.017773569	-1.962652056	-2.837254493	-3.095802244	-3.342397229	-3.562488782	-3.517986537	-4.167421265	-3.633636226	-3.331629552	-3.511422166	-3.556347915	-2.984719124	-2.575321529	-3.592177357	-3.616308981	-3.438686939	-3.25195345	-3.411243626	-3.004599514	-2.903993958	-3.438133146	-2.781766324	-2.49846453	-2.890935422
AC000058.1	-4.8341788085	-4.319285509	-4.8290024525	-4.597625585	-4.812785768	-5.1925659745	-4.827909104	-4.9959651465	-4.157318018	-4.5190750255	-5.0370658965	-4.8995400935	-5.051491304	-5.514441008	-4.985324287	-5.156146466	-5.489335391	-4.9823752545	-3.8014053675	-3.849183109	-3.859164396	-3.656896479	-3.3135711115	-4.2542350015	-4.3958933635	-4.470834181	-4.523968845	-4.554245126	-5.5643066705	-5.2136254825	-5.2953171195	-5.2493732725	-4.541140676	-4.9700060585	-4.516039644	-5.1565377815	-5.3289291895	-4.0762803405	-5.5233762945	-5.1883362255	-4.8179429275	-4.608355007	-4.7859357455	-4.4479818905	-4.416430182	-3.6553512455	-4.616107342	-4.5636062035	-4.5541929265
AC000061.1	-2.5481257705	-2.463161343	-2.375104613	-2.802309806	-2.891321756	-3.2406535685	-3.315757025	-2.645945313	-3.1104305775	-3.436898773	-3.1074177985	-3.2002228365	-3.3525456515	-3.2124853	-3.676201344	-2.9302252005	-2.583225186	-2.861106958	-3.1263234955	-2.840607786	-3.107766167	-3.259019636	-3.2646192745	-3.4699345935	-3.9438575595	-3.7712428525	-2.935510883	-3.3742722785	-3.0148178335	-3.80909585	-3.632545164	-4.0197251405	-2.996207344	-2.799660589	-3.9725468105	-3.04430293	-2.9946003285	-1.8689284325	-3.431935798	-3.228070462	-2.902201804	-2.951306988	-3.2947871155	-2.939928411	-3.22846871	-3.3722099785	-3.534020429	-3.6368217615	-3.557819008
AC000067.1	-4.855837907	-4.597294729	-5.12852773	-5.227847534	-5.067843278	-5.605153203	-5.143515933	-5.013434338	-4.779714755	-4.281673965	-5.808337111	-4.851970943	-5.576656462	-5.545068651	-5.400096605	-4.854430614	-5.214156218	-5.699023562	-3.765579622	-3.748064862	-3.389822248	-3.678864375	-3.519897813	-4.046945222	-4.474538473	-4.513086416	-4.294393244	-4.691252512	-5.822660056	-5.198238676	-5.359122236	-5.177292145	-4.737258397	-4.594810307	-4.732626614	-5.06617546	-4.948206473	-5.193503978	-5.867542366	-5.386059793	-5.275388722	-4.608302266	-3.967909484	-4.349005228	-4.31084432	-3.683289666	-4.601486038	-4.502020796	-4.983804003
AC000068.2	-1.351830397	-1.73847207	-1.547649049	-2.277203393	-1.776226179	-1.59753055	-1.518912178	-1.855103978	-1.481799529	-1.606582722	-1.2378859	-1.925578257	-1.524789647	-1.834914533	-2.062698868	-1.811364691	-1.084955498	-1.448053994	-1.703190038	-2.424902836	-2.018747901	-2.675722491	-2.318582111	-2.269686942	-1.177669984	-2.169611639	-1.590502016	-1.461570335	-2.017599492	-2.132630874	-1.855869284	-2.268525463	-2.525832482	-1.526442793	-1.830914222	-2.105248221	-1.959565538	-1.902583206	-1.197245255	-1.62112952	-1.696807793	-1.867159736	-1.914411611	-1.882550357	-1.713651967	-2.311007296	-2.075802348	-2.467799888	-1.867192661
AC000099.1	-5.037250913	-5.3397048515	-5.36721254	-5.0947996175	-5.0687779335	-5.4169238155	-5.2866879685	-5.145866085	-5.2787343235	-4.5027054325	-5.8770116605	-4.8998519075	-5.4263374245	-5.568160325	-5.538399685	-4.8244504495	-5.1582555865	-5.758413311	-3.820176595	-3.992971224	-3.918485444	-3.7654846925	-3.554079906	-4.2287204885	-4.4368361975	-4.7004936045	-4.741292732	-4.92744412	-5.806801672	-5.6107823025	-5.1392220775	-5.3255090915	-4.8731436355	-4.9848681585	-4.94574974	-5.303126767	-5.5353779165	-4.985634236	-5.9400259625	-5.6346761065	-5.393467627	-4.7325934805	-4.806890784	-4.4686564495	-4.440219727	-3.9382534085	-4.7117369885	-4.593930525	-4.983804003
AC000120.1	0.629485475	0.758386474	0.61993984	0.761637934	0.900182144	0.922162464	0.959035667	0.640476779	0.740630283	0.824687217	0.98833641	0.684615342	0.898843176	0.702339016	0.748356115	0.739375032	1.303062633	1.156146396	0.773950095	0.776559535	0.69278984	0.976744049	0.75528524	0.913861122	1.6564782	0.469404715	0.589537897	0.591582561	1.407768633	0.784347375	1.756563743	1.284532174	0.679158607	0.521437974	1.444769891	0.779998315	0.654124336	1.222739733	0.9316945	1.180388188	0.892210234	0.868309113	0.983450889	0.612704	0.839564613	1.488692135	0.877229881	0.519401603	1.747852228
AC000120.2	-0.617381638	-1.15167206	-1.401642907	-1.484799149	-0.869980874	-1.088168003	-1.02570036	0.21385797	-0.521254695	-1.2135931	-1.540459685	-1.216135243	-1.773662218	-1.228907694	-1.803457703	-1.715102144	-1.918642146	-1.057774334	-1.8891174	-1.775007511	-1.990457874	-1.957327843	-2.207602445	-1.870449193	-1.090485855	-2.179436199	-2.04615553	-2.052744459	-1.72408036	-1.188599412	-1.453192938	-1.599697849	-1.385268185	-1.229932094	-1.556827142	-1.519707253	-1.709868993	-2.047627631	-1.244259131	-1.314307385	-1.475165549	-1.415460299	-1.374627583	-1.254534741	-1.161261886	-1.867344	-2.237164145	-2.065622442	-1.74983594
AC000123.1	-2.363414528	-1.270420974	-2.267415254	-1.886921633	-2.190047881	-1.906201861	-1.853786954	-1.699402984	-2.38519748	-2.123074235	-2.578106822	-2.417133226	-2.04167226	-2.440866797	-2.288587044	-1.441226294	-1.767647631	-1.867417895	-3.002201975	-2.196917315	-2.252129666	-3.239571254	-2.355921776	-2.696181462	-2.281334137	-2.349587685	-2.001935189	-2.199946917	-2.317262761	-2.36328922	-2.455040953	-2.265456367	-2.650867266	-3.068978031	-2.279508259	-2.397727933	-2.365598788	-1.55559805	-2.380870378	-2.335515781	-2.343550642	-1.76773541	-1.966700202	-2.626495226	-2.743297686	-3.219546688	-2.454429384	-2.416600373	-2.632733837
AC000124.1	-4.862476397	-5.3935527515	-5.354255967	-5.4236482965	-5.1538560075	-5.8765364905	-5.343689044	-5.157238724	-5.270615402	-4.516582662	-5.9180776635	-4.960561962	-5.660153357	-5.7475959795	-5.7314251665	-5.639519243	-5.8624487005	-5.8441870005	-3.864505265	-4.014531819	-3.9112774925	-3.797864548	-3.6414788125	-4.4238647075	-4.666377857	-4.6353767195	-4.682200383	-4.949312364	-6.0175985255	-5.740711274	-5.376676262	-5.3546387	-4.915985571	-5.0266225425	-4.9458657695	-5.34769364	-5.5441894665	-4.9363459595	-5.980122761	-5.7081133915	-5.3893246605	-4.7497811035	-4.855004866	-4.329286048	-4.452846612	-3.6965099895	-4.7315461675	-4.6355105525	-4.983804003
AC002044.1	2.458059476	1.97373259	2.00945069	2.388091857	2.012800792	2.241125034	2.202786742	2.813676576	2.551022639	2.409544422	1.695408854	2.22878205	1.592750504	1.659198234	1.748342523	1.732744665	1.495112245	1.627093799	2.261766392	1.883318981	2.114982764	2.357840181	2.135940204	1.74358476	2.327696002	2.188209616	1.941552094	1.856643723	1.487073028	1.798373684	1.686160946	1.940224853	2.095819532	2.471318236	1.668018808	1.566491088	1.982381815	1.139068237	2.022591187	1.797045594	1.73782416	1.94414924	2.329679817	2.423855075	2.425220063	2.205152809	2.412636858	1.981680879	2.443170143
AC002056.2	-0.777931399	-1.080147393	-1.18692314	-0.29660792	-0.734655231	-1.225583814	-1.636302844	-1.293163139	-1.549422765	-1.751875803	-1.673288118	-1.587053609	-1.93187796	-2.145772485	-1.940592566	-1.238843873	-1.2748027	-1.393682851	-1.710374428	-1.466793343	-1.293286896	-1.726772292	-2.281326074	-2.169959215	-2.968405692	-1.217581004	-1.054951772	-1.398831552	-2.054385527	-1.554294295	-1.794220043	-1.571231036	-2.229576771	-2.235573989	-2.263689944	-1.392634246	-1.428433656	-1.260966341	-2.169903913	-1.968788973	-1.786278092	-1.969434889	-2.149984874	-2.345947225	-2.300315651	-2.700539771	-2.08391128	-1.888690771	-2.641131354
AC002059.1	-5.070821999	-5.08485683	-4.987497827	-4.745195337	-5.131251121	-5.062529715	-5.3500341855	-4.9550104465	-5.2658193705	-4.481650477	-4.92354083	-4.8247499065	-5.4023270615	-5.4313169285	-5.33862364	-5.232134983	-5.8526593235	-5.562716159	-3.8863072115	-4.0368864205	-3.8690992075	-3.7918621975	-3.641817764	-3.925720597	-4.67675606	-4.476996681	-4.637020385	-4.9453724145	-5.974683694	-5.3611382945	-5.363007092	-5.347430239	-4.87268621	-5.008834798	-4.9661380315	-5.34747304	-5.1087514765	-5.443306494	-5.7058980075	-5.554464834	-5.1115487485	-4.7670545805	-4.5944392075	-4.482235481	-4.452455282	-3.922301717	-4.250481985	-4.617100012	-4.919150014
AC002064.1	-3.071026045	-3.158833715	-3.762700274	-2.369781478	-2.473497292	-3.683500697	-3.276122426	-2.961808436	-3.780703679	-3.68910657	-3.483071519	-2.968765126	-4.350366631	-4.683814413	-4.0583154	-2.572952634	-2.861334346	-3.423204613	-3.582885429	-3.689041316	-3.795774077	-3.713349197	-3.418981025	-3.913311444	-4.62841984	-3.476689694	-3.575534977	-3.90504657	-5.059374026	-5.063864875	-4.645581659	-4.760933209	-4.848725836	-4.979838155	-4.951718027	-5.343101222	-4.755927431	-4.441924614	-5.772452969	-5.639179199	-5.220010474	-4.705071566	-4.83583728	-4.507918187	-4.466550756	-3.912614363	-4.701132391	-4.481242158	-4.94414525
AC002064.2	-4.108778846	-5.156326505	-5.297574073	-5.328211457	-4.553839069	-5.986467955	-5.130980925	-5.113775301	-5.236808219	-4.677919137	-5.248286214	-4.969934972	-5.626385599	-5.705473895	-5.614151225	-5.259216696	-5.376494033	-5.882062218	-3.871593366	-4.009144034	-4.062231034	-3.722436872	-3.590357993	-4.430445827	-4.685741731	-4.645805783	-4.853777185	-5.053033768	-5.999016008	-5.77596269	-5.313261466	-5.369545446	-4.91380069	-4.953196366	-5.06919875	-5.386070867	-5.491518855	-5.679679527	-6.004052251	-5.611340214	-5.337959603	-4.692012973	-3.972144938	-4.545336986	-4.498539439	-3.922026998	-4.069849445	-4.632974874	-4.983804003
AC002066.1	-4.202838574	-4.1693003015	-4.3889499325	-4.6163800245	-4.223591069	-4.94174086	-4.59451018	-4.8354452645	-4.3888355545	-4.0447090155	-4.7486225655	-4.128504371	-4.559924599	-4.7616028805	-4.6354876485	-4.4225288255	-4.4390543985	-4.5938108685	-3.9221593305	-3.9005672335	-3.6512641855	-3.6934175595	-3.3757152305	-3.990753966	-4.4540156485	-3.6872635035	-3.9950465735	-4.418097532	-4.846222981	-4.8179767725	-4.7196318675	-4.8197702835	-4.560078204	-4.903126922	-4.581510383	-4.7091790605	-4.396310255	-3.867580449	-4.757986671	-4.983219522	-4.557741449	-4.4541660055	-4.0184908805	-4.3810516275	-3.367504059	-3.739542887	-3.9372160265	-4.2689376125	-4.2947526845
AC002070.1	-2.66666903	-2.59660320066667	-2.368465618	-2.77676653266667	-2.74225617333333	-2.86358289933333	-3.19982726333333	-2.93117190633333	-2.930177413	-2.98887357033333	-2.92220701366667	-2.40773958966667	-2.945665651	-3.22978181	-2.66325618533333	-2.86487107366667	-2.69307875466667	-2.40912566133333	-2.47419396833333	-2.272138386	-2.26694072066667	-2.82805901033333	-2.44000781666667	-2.869616644	-3.112066462	-2.74847198333333	-2.719581257	-2.74105710733333	-2.968375189	-2.29776923	-2.97470457366667	-2.84370720166667	-2.79232940133333	-3.02378581133333	-2.842533104	-2.88459745966667	-3.04545263566667	-2.35251910933333	-2.88922872066667	-2.96955608366667	-2.28505157733333	-2.185624749	-3.029544354	-2.78330905733333	-2.71881354633333	-2.402191199	-2.92299685266667	-2.87396215	-2.846771211
AC002074.1	-3.45028133166667	-2.80709548166667	-3.457358238	-3.27095388033333	-3.40354662666667	-3.66000656233333	-4.517211699	-3.91901688233333	-4.01075285833333	-4.267303645	-4.160850949	-4.36026975366667	-4.08041842366667	-4.72032290333333	-4.99410281066667	-3.47731535966667	-3.30923948033333	-3.525564157	-3.40563912166667	-3.42503186766667	-3.36097560233333	-3.53157839766667	-3.35221890533333	-3.69435060966667	-4.36914153133333	-4.23244076333333	-3.96293416633333	-3.91020644066667	-4.83584508566667	-4.82834333333333	-4.81012529066667	-4.825077908	-4.85126400966667	-4.73339308266667	-4.506918123	-5.037696409	-4.85831438866667	-2.86931318233333	-4.798106091	-5.092758861	-4.663037681	-4.39353442566667	-4.666351077	-4.47145649266667	-4.395745809	-3.91509188866667	-4.41459038266667	-3.63230328833333	-4.646294115
AC002075.2	6.326965487	6.227562005	6.801978394	6.426012448	6.20014472	6.559530034	6.454922136	6.087561481	6.635293159	6.707726823	6.611515473	6.102756794	6.331088885	6.089165354	6.302168918	6.279156034	6.408971563	6.395844149	5.974955952	6.309514845	6.12010576	6.552427428	6.545202499	6.725762029	6.506610398	6.236177417	6.128138381	6.303474622	6.483835101	6.72648783	6.515750813	6.274979731	6.453888522	6.125719901	6.460682759	6.180053205	6.385018585	6.198387954	6.472424718	6.09056161	6.269089685	5.820970825	5.859948963	6.544408697	6.372917805	6.972517497	6.68934147	6.45772391	6.107142518
AC002076.1	-0.20403314	-0.470510583	-0.927557288	-0.382115744	-0.406778634	-0.812966374	-0.675453098	-0.751274317	-1.213637893	-1.309454809	-0.728452384	-0.876975894	-0.726704377	-0.779899733	-0.826526596	-0.798692199	-1.087265075	-1.217704962	-0.927447031	-0.805566853	-0.725664253	-0.922934505	-0.648956759	-0.77050195	-2.774355665	-0.424822519	-0.405880544	-0.79125843	-1.189868487	-1.003339873	-1.281144951	-1.229969504	-0.839345818	-1.066305789	-1.367365211	-0.621021154	-0.784323335	-1.380343017	-0.963252255	-1.125482711	-1.51433406	-0.645825232	-0.771572127	-1.013143275	-0.753407542	-1.32862043	-0.522761908	-0.571710971	-0.645545291
AC002091.2	4.2995643515	3.1883066555	3.419730194	3.0000274385	3.638695913	2.5812370545	2.8177154385	3.3121328475	4.192296103	3.295118102	3.6494778105	3.430249123	2.328911911	3.371485841	3.2748075015	2.9611750165	3.1336438495	2.658913979	3.2950102715	2.886729313	2.8287136335	2.7705349725	2.08002871	2.2098188715	3.1880150275	2.3166571535	3.1108482845	3.1407577915	2.8910422885	2.697456321	3.0501260115	3.1135473725	2.6533767745	2.938653038	2.742048026	2.7599267675	2.6625373285	2.300883689	3.54786942	3.0421790185	3.837490514	2.287238096	2.4622361255	2.0700738965	3.2960652455	3.622263357	2.8786543295	3.0720390795	2.741865788
AC002094.1	1.838012925	1.207460061	1.917076525	2.155494109	1.720430074	1.999276648	1.66305777	2.336220615	2.337509995	1.742456723	1.462022738	1.608678186	1.494827652	1.494922694	2.230739014	1.607884867	2.020281419	1.944333254	1.103989458	1.987830349	1.51856663	2.445746571	2.149515404	2.409604335	2.420890087	1.550625901	1.852226919	2.098991414	2.000707185	2.141086056	1.912419621	1.927864049	2.181566299	2.334948115	1.869433658	1.416255092	1.971511888	1.299516159	1.910149262	1.622128381	1.996169567	2.071156057	1.655015699	1.766190512	1.471231415	2.163483745	1.451789257	1.928488644	1.769513425
AC002094.2	-1.549862207	-1.4755883465	-1.529159939	-1.240529309	-1.4354317215	-1.3616347125	-1.4514602285	-1.305313195	-1.230867229	-1.2122968335	-1.4987331985	-1.7703982555	-1.8638356405	-1.5467595455	-1.450354786	-1.511196875	-1.459710313	-1.525059673	-2.154378778	-1.870486862	-1.716524994	-1.4725073645	-1.6808626745	-1.846738102	-0.893201887	-1.460977229	-1.3918866915	-1.68737737	-1.1937016345	-1.4631430225	-1.637738317	-1.227869785	-1.438790584	-1.4746110745	-1.313589497	-1.9746599615	-1.7155658485	-1.626036298	-1.1345749985	-1.489911151	-1.4188974005	-1.6535517165	-1.806324477	-1.203910646	-1.627445407	-1.55552174	-1.146456825	-1.558933757	-1.4884390605
AC002094.5	-4.223368386	-3.236554475	-2.476009377	-2.718052343	-4.452768867	-2.043013058	-1.927197454	-3.20885555	-4.171455938	-2.966494387	-1.635089265	-3.067066975	-2.432699792	-1.418333826	-2.206638279	-2.498687654	-2.385890857	-2.304569709	-2.871853063	-3.697069137	-3.2616924	-2.196693455	-3.094892666	-3.145463869	-3.36771287	-2.874012773	-2.510832593	-2.903507539	-2.853174568	-2.76801626	-3.597656312	-4.141076111	-4.451304301	-3.100451764	-3.008190434	-2.728578412	-2.849786572	-3.308280112	-2.425782492	-2.777014772	-3.20691714	-2.559126041	-1.79863771	-2.428816885	-2.406255896	-3.842965466	-2.777422059	-1.74201382	-2.702687833
AC002101.1	-2.667629093	-3.12951136	-3.298293239	-2.601637205	-3.09051956	-2.943798878	-3.161666797	-3.566492791	-3.318004781	-3.184383844	-2.832603649	-3.901201781	-3.197668924	-3.509547307	-3.516803498	-2.830703984	-3.455421806	-3.239223067	-3.269277855	-3.823193694	-3.764975337	-3.295024127	-3.632815208	-4.513952191	-4.191847416	-3.240843688	-2.794921561	-3.10930097	-3.422747771	-4.016661078	-3.094338347	-4.516739791	-3.182018272	-4.314336823	-4.048797227	-3.77992042	-3.0117482	-2.421023727	-3.628109699	-3.923564942	-3.587966348	-3.996135546	-3.848358813	-3.001857088	-3.412935299	-3.997078587	-3.652470325	-3.016060038	-3.592651028
AC002115.1	-2.877173374	-3.819300572	-3.392133988	-4.270161035	-2.970772004	-4.192041845	-4.371780376	-4.809125366	-3.579234637	-4.109496626	-3.727815839	-4.263227684	-4.141586469	-3.584652492	-4.109630876	-2.7908519	-2.758393849	-3.757617636	-3.92593763	-3.291501607	-3.999141044	-2.200333477	-3.694233031	-4.502574457	-4.718721752	-3.972962752	-3.409520628	-4.179473245	-4.998095928	-4.848352695	-4.614802152	-5.029729313	-4.964277521	-4.644854135	-4.762542737	-5.372214309	-3.71496054	-3.731477883	-4.489646508	-4.089729221	-4.84669982	-4.852818408	-4.883445524	-4.507537289	-4.50518064	-3.992630643	-3.373143686	-4.720097138	-3.978138241
AC002116.2	-1.341679395	-0.969999757	-1.494427386	-1.119570532	-0.904379988	-1.53511424	-1.35541668	-1.621770176	-2.08862825	-1.828457438	-1.340343984	-2.250054459	-1.672845533	-2.47920073	-1.97382983	-1.523705935	-1.36383665	-1.21231252	-1.584487462	-2.027195113	-2.523484668	-1.087309126	-1.535430805	-1.57589999	-2.489455691	-1.556196495	-1.706037675	-1.492581182	-1.683500003	-1.499862791	-1.490500933	-1.660171527	-2.30431461	-2.538518068	-1.634913368	-1.639969812	-1.980253306	-1.914803178	-1.825653254	-1.884622442	-2.114133606	-2.183174658	-2.049696412	-1.636810517	-2.213645443	-1.71201351	-1.707274271	-1.700245333	-2.012460949
AC002127.2	-5.174249998	-5.408236111	-5.462028838	-5.282661799	-5.113510184	-5.764643322	-5.307832381	-4.575215432	-5.161301103	-4.635495445	-5.873074223	-4.905640034	-5.590278358	-5.762676145	-5.594463249	-5.641847444	-5.882512063	-5.754321892	-3.781935321	-3.917079692	-3.887360209	-3.724103611	-3.627478251	-4.348915503	-4.685837802	-4.622293739	-4.682649061	-4.826352035	-6.018995945	-5.710107226	-5.300523902	-5.337312944	-4.896071679	-5.027574963	-4.786545355	-5.256222059	-5.490953121	-3.551448251	-5.859709584	-5.574933406	-5.350968943	-4.68878374	-4.78484418	-4.526016793	-4.447035793	-3.936861336	-4.696990877	-4.655552617	-4.983804003
AC002128.1	-4.860822666	-3.149825373	-4.008285445	-3.878582991	-3.853495014	-4.706642783	-4.269431541	-4.108549255	-3.747226795	-3.914407715	-3.473317993	-4.640619247	-3.911650669	-3.446980323	-3.938073912	-4.430597622	-3.051901369	-3.146803099	-3.685371815	-3.84733211	-3.582955155	-3.090285342	-3.31995011	-4.063400956	-3.538905025	-4.3914758	-3.54116715	-3.350586927	-3.678459264	-3.651199744	-4.176469409	-4.086032991	-4.760532788	-4.186533645	-3.781528396	-4.433218747	-4.142567126	-4.523673338	-3.423308652	-3.503648342	-4.828823214	-3.52028197	-3.219196302	-3.663558478	-4.377727321	-3.414168745	-3.251014266	-3.600743252	-3.699527784
AC002310.2	-3.310078519	-3.640996055	-3.518444389	-4.578565597	-4.180344647	-3.991758271	-4.585753443	-4.692152967	-4.928957422	-4.266831087	-4.169415804	-4.034280764	-4.451299593	-3.783730918	-4.024440338	-3.48096658	-3.463881808	-3.731642621	-3.70715054	-3.732759081	-2.953327504	-3.375786349	-3.677638963	-3.631262154	-4.704817675	-3.809084504	-3.990507842	-4.377391402	-4.386925998	-4.02690313	-5.394025613	-4.33924087	-4.916643869	-4.670394244	-4.719337289	-3.849266849	-4.103386499	-3.828683814	-3.9192414	-3.891112755	-3.581519852	-3.851471354	-4.533344023	-4.175820602	-4.480413276	-3.946280604	-3.693755561	-4.679973996	-4.890596056
AC002347.1	-1.040457358	-0.354577513	-1.659236912	-0.520322376	-0.414903421	-0.142572846	0.203889969	-0.759826255	-1.042957677	-1.017823514	-0.554030758	-0.757084471	-0.93423343	-0.599055235	-0.033709613	-0.679505419	-0.947091658	-0.6799895	-0.908717395	-0.229137822	-0.266498541	0.615499658	0.478739074	-0.09534244	-1.164536976	-0.142214123	-0.2864631	-0.591505286	-0.41787379	-0.154355062	-0.054793527	-0.226313603	-0.146164088	-0.641403552	-0.348493276	-0.355575155	-0.820127458	-1.477156745	-0.94091373	-0.899259803	-0.826677064	0.207069611	0.02270292	-0.351437587	-0.296662282	-0.187741749	0.351937998	0.127357134	-0.547350941
AC002347.2	-4.486699668	-4.724511196	-5.030917813	-4.65253578	-4.877104565	-5.170237217	-5.397211346	-4.857821694	-5.065003166	-4.502068014	-4.886282509	-4.996770458	-5.327385562	-4.305144024	-5.627007507	-5.550142945	-4.444892415	-5.124389506	-3.878591079	-4.047097069	-3.857931605	-3.799157415	-3.666215627	-4.44430885	-4.471008199	-4.496000279	-4.680069696	-4.900354691	-5.262786347	-4.891776507	-5.449350739	-4.922356053	-4.827699308	-4.780549826	-4.403034646	-4.629663983	-5.04618079	-4.680729634	-5.743703961	-5.373869189	-5.42726875	-4.787282163	-4.899310408	-4.463094667	-3.680864406	-3.729845663	-4.743552099	-4.666241855	-4.983804003
AC002350.1	-4.364942804	-4.213620527	-4.597912749	-3.906393009	-4.471301639	-3.202752279	-4.291703515	-3.933124554	-4.891741949	-4.598747341	-4.105660981	-3.959660287	-4.174211722	-4.554518535	-4.109278011	-3.499672368	-3.651241764	-4.348559807	-3.964443091	-4.140974841	-4.12093616	-3.904518614	-3.733288433	-4.05312284	-4.755683276	-4.40380244	-4.224445655	-5.032860735	-4.211546956	-4.66878704	-4.084209318	-4.281372961	-5.03362059	-4.535968793	-4.478864598	-5.352580184	-4.912216487	-2.840510607	-5.36985948	-4.313831415	-4.928895036	-4.509235539	-4.943646171	-4.55847974	-4.160503216	-4.047108087	-4.799030885	-4.716888602	-4.648479138
AC002351.1	-3.66868745933333	-3.147482055	-3.772769319	-3.76564134566667	-3.94463183033333	-4.11412359566667	-4.246239039	-3.96680521466667	-4.01570921866667	-4.28428112966667	-4.203587006	-4.03792178933333	-4.15257514	-4.385675756	-3.824797707	-3.58928603066667	-3.83877965266667	-3.98860261366667	-3.07281772133333	-3.139524457	-3.38175762766667	-3.38112152533333	-3.61661413966667	-4.11765486866667	-4.65726574166667	-4.00874105466667	-3.55282395833333	-4.036302411	-4.57374973333333	-4.380057414	-4.575307664	-4.60079214566667	-3.86594830733333	-4.32488421533333	-4.27762604566667	-4.08619216133333	-4.03279676533333	-3.47772471966667	-4.69628611333333	-4.60929815533333	-4.285149992	-4.162056463	-3.97948362233333	-3.709951218	-3.809573148	-3.71673795433333	-3.78372561533333	-3.88777073266667	-4.08206747066667
AC002368.1	-0.549263052	-0.575751765	-0.673086645	-1.066017952	-0.838700776	-1.106279881	-1.031723344	-1.075011048	-0.952193984	-0.869159715	-1.010411936	-0.866612944	-1.049062637	-0.846513135	-0.866108425	-0.774320483	-0.912994185	-1.218247481	-0.840862276	-0.800907987	-0.614330045	-1.202722691	-0.705695164	-1.02924021	-1.659487944	-0.609164385	-0.74067831	-0.857708581	-1.026533606	-0.83793355	-1.034432409	-0.97495568	-1.395563909	-1.030249394	-1.48678593	-0.807651902	-0.846087844	-0.851366915	-1.123339549	-1.119266024	-0.855437214	-1.18598181	-1.311144015	-1.378682832	-1.200547448	-1.587365185	-1.059876712	-1.120151006	-1.280482105
AC002375.1	-5.059520255	-4.807762379	-5.027433054	-5.012267809	-5.045566092	-5.610264049	-5.272943095	-4.703091921	-5.184338962	-4.254682467	-4.828417472	-4.895341986	-5.375947191	-5.408733942	-5.459361432	-5.248878487	-4.635108481	-5.817617922	-3.764257771	-3.899290391	-3.56667244	-3.607935104	-3.547603797	-4.325968664	-4.618191842	-4.517481674	-4.637058918	-4.917192195	-5.27288307	-5.676675205	-4.836130465	-5.292980585	-4.486904699	-4.984568642	-4.992396356	-5.232949876	-5.406592422	-4.716333591	-5.864137683	-5.601549215	-4.703391996	-3.967204653	-4.794129537	-4.451674864	-4.407797584	-3.913447296	-4.688332498	-3.86144511	-4.983804003
AC002378.1	-2.499794764	-2.7902246945	-2.7927603395	-2.563613769	-2.580760843	-2.7797323505	-3.1403378975	-3.4211094805	-3.134931263	-2.787602335	-3.200242022	-3.2197840375	-3.2331866755	-3.2910561335	-3.8274667125	-2.8749240435	-3.216058759	-2.950553124	-3.5576047715	-3.171011443	-2.6054435345	-3.344230445	-3.1464849305	-3.8414992515	-3.8700508545	-3.121187807	-3.1483034705	-2.950831711	-3.4871340305	-4.020897612	-4.2521093565	-3.7314118565	-4.4676473295	-4.4729270575	-4.5669670625	-3.660821446	-3.7696735705	-2.0249766685	-3.2144922135	-4.0167326805	-4.268181147	-4.3242071555	-4.5089675065	-4.4023129305	-4.208814548	-3.574329455	-4.1968783355	-4.130076583	-3.987073848
AC002383.1	-3.994194261	-3.593199402	-4.378177278	-2.635338408	-3.626288518	-3.491345164	-3.806897252	-3.652322903	-5.276860522	-4.577938059	-3.83712949	-4.561629062	-4.271408247	-5.215198814	-4.306675067	-3.51781471	-4.062718099	-4.114661678	-3.797037981	-4.10139676	-3.512344001	-3.826333345	-3.667357408	-4.445225348	-4.570108348	-4.342092039	-4.573780188	-3.922411082	-4.275410872	-5.048437911	-4.849898698	-5.124118337	-4.01077622	-4.37938311	-4.906296689	-5.384397927	-5.431914195	-2.865985475	-5.671385521	-4.995258037	-5.334795409	-4.484184498	-4.873112088	-4.470232845	-4.456187107	-3.928538442	-4.650725839	-3.727556068	-4.581261494
AC002386.1	-2.9201866985	-2.4135902255	-2.8045293685	-2.5980776775	-3.479725785	-2.8013210525	-4.412601368	-3.8209332175	-3.4959111355	-3.2834779805	-3.072398904	-3.764809506	-3.5371094925	-3.092015882	-3.3715193445	-3.070745912	-3.1081255915	-3.0246545175	-3.334165797	-3.6162558175	-3.217173585	-3.325894961	-2.5010374365	-3.4175984255	-3.8257495765	-3.333324278	-3.2341683795	-2.96831601	-2.7587818275	-3.429128525	-3.928127827	-4.24130901	-3.119970941	-3.883383882	-3.7043359875	-2.9991918235	-3.372607657	-1.221685578	-3.3734765695	-3.8677500535	-3.410009925	-3.184461403	-3.0001527025	-4.277825159	-3.920209355	-3.622909476	-3.716459639	-2.660265865	-3.4915032
AC002398.2	-2.931773448	-2.987926116	-3.238250155	-2.821460728	-2.171891005	-3.25920931	-4.080500871	-4.057802019	-4.938942719	-3.442747429	-3.527246777	-4.45750595	-4.180191462	-4.277965702	-4.208153666	-3.529590976	-3.342920547	-3.975609267	-3.642386519	-3.866174342	-3.472010023	-3.68393463	-3.54891344	-3.821360741	-4.454487519	-3.563230851	-3.4337789	-3.767747434	-3.623814403	-4.043247458	-3.87068418	-4.083083068	-4.696820164	-4.410375317	-4.207957927	-3.966920533	-3.454655532	-4.341710209	-4.168888348	-4.374646477	-4.756395303	-3.738790711	-4.406090607	-4.388199969	-4.362146188	-3.812970324	-3.959200923	-4.283770827	-4.614246692
AC002401.1	-4.872995644	-5.243776532	-5.615579594	-5.121649704	-4.856786806	-5.735412778	-5.344708189	-5.317531368	-5.309801262	-4.598066758	-5.861337704	-4.791879307	-5.640043155	-5.734994104	-5.343095308	-5.628682862	-4.79702032	-5.314190482	-3.873717046	-4.042850286	-4.003105397	-3.823597786	-3.648826279	-4.42456513	-4.582656582	-4.218759923	-4.682533231	-4.994415509	-5.556244877	-4.851308094	-5.392940764	-4.94844684	-4.752291853	-4.786788204	-4.365709102	-5.366400528	-4.43480461	-4.638573429	-5.412589422	-5.269124884	-4.225460863	-4.786831306	-4.878663535	-3.676421667	-4.448978112	-3.322809573	-4.761196994	-4.6474977	-4.666701641
AC002401.2	-2.912640507	-2.470323351	-2.469644334	-2.394733541	-2.733433228	-3.156466478	-3.02788791	-3.149041636	-3.401353528	-3.817262653	-2.764388487	-3.018105282	-2.408015902	-2.734872826	-2.370278187	-2.949721893	-2.233257387	-2.145586848	-3.32274386	-3.62560318	-3.571224454	-3.118143349	-2.93328302	-3.227180504	-3.770238352	-2.811710663	-2.794292413	-2.404542093	-2.670346935	-2.690786073	-2.796893122	-2.80148278	-3.382656258	-2.650206217	-2.994092974	-2.220770261	-2.23154666	-1.508163642	-2.579979214	-2.627442405	-2.739335412	-2.859390039	-2.664562127	-2.907166009	-3.154915195	-3.210079587	-3.258006428	-2.297414804	-2.944887095
AC002428.1	-5.156757907	-5.348808601	-5.208529552	-5.396511282	-5.196485868	-5.914055162	-5.366688172	-5.208255325	-5.360726023	-4.342348404	-5.913155312	-4.972452667	-5.67736175	-5.800648416	-5.715138084	-5.670793442	-5.584420934	-5.830088823	-3.873367016	-4.047486431	-3.963503008	-3.795132929	-3.682705827	-4.390911689	-4.67202945	-4.719693312	-4.776407656	-4.912440002	-5.990138968	-4.995588126	-5.386694843	-5.404725181	-4.894500053	-5.022463987	-5.039923139	-5.380007734	-5.584450483	-3.469179167	-5.99988515	-5.72155882	-5.462026831	-4.684407478	-4.879518976	-4.505885743	-4.46986625	-3.946784142	-4.476347558	-4.644407	-4.983804003
AC002428.2	-1.214033819	-1.061561093	-1.911123144	-1.113807395	-1.454200236	-1.821109331	-1.281356645	-1.293061009	-1.677762434	-1.60036225	-1.295161791	-1.325321133	-1.554793476	-1.697147105	-1.718700004	-0.971672067	-1.062174972	-1.80137908	-1.555676334	-1.539196261	-1.198395935	-1.70909832	-1.597521717	-1.816496513	-3.064664582	-1.388748142	-1.047095907	-1.373749813	-2.006130283	-1.750070825	-2.203492142	-1.864809101	-1.619000526	-1.755640821	-1.984407032	-1.524127225	-1.313532684	-1.617251776	-2.411762473	-2.061655461	-2.040740619	-1.533668149	-1.817770886	-2.249899291	-1.55489121	-2.036589796	-0.748337413	-1.311975953	-1.494015084
AC002429.2	-4.082745074	-3.291893659	-4.328189869	-3.890779043	-3.868730347	-4.206864515	-4.149490473	-3.570401281	-2.697595479	-4.544767471	-5.195502557	-4.461125064	-5.314957831	-4.817312656	-5.277759724	-3.969527061	-4.401525454	-3.771808338	-3.816389709	-3.728691616	-3.689905229	-3.838598789	-3.687385788	-4.485525038	-4.714456508	-4.32245796	-4.636700552	-4.432130466	-5.417444128	-4.814372014	-5.237801955	-5.452638478	-4.917158279	-5.090228609	-5.082862917	-5.418169139	-5.618142123	-5.187802669	-6.043697467	-5.317908401	-5.467354569	-4.79181772	-4.883561988	-4.526486574	-4.495346089	-3.971997699	-4.67992765	-4.240153764	-4.983804003
AC002451.1	-2.9752150586	-2.955087814	-3.207971813	-3.266208279	-2.9112487176	-3.0110393418	-3.1379274298	-3.1527491904	-3.1663486966	-3.1214179814	-3.4414998436	-2.984647312	-3.6041930918	-3.5926946562	-3.1945820834	-3.3082512556	-3.1886541384	-3.7834344354	-2.4962585524	-2.8913906904	-2.606659021	-2.9233918038	-2.6609065238	-3.3121459288	-2.951603091	-2.6591380304	-3.0564120938	-3.4608168416	-3.7215309252	-3.563519534	-3.4400147376	-3.3689114266	-3.9192107606	-3.1551312842	-3.7066234936	-3.3121070744	-3.211575599	-2.8642533488	-3.7726519424	-3.7568177142	-3.573756741	-3.1022835384	-3.091744249	-3.7393822176	-2.804951613	-2.9028123098	-3.1749227326	-3.1419774342	-3.1960698728
AC002454.1	-1.8856926205	-1.54857214225	-1.91894616025	-2.163811285	-2.1241650335	-2.315445913	-2.68510676575	-2.369971924	-2.50001670875	-2.509769505	-2.33763806275	-2.59504942875	-2.336873713	-2.13593245325	-2.37016933225	-1.874122829	-1.76371575825	-1.90820496175	-2.21569885525	-2.053905242	-1.9857690465	-2.30160094	-1.8238898105	-2.391153979	-3.3577749595	-2.2759619055	-2.192373656	-2.44047478925	-2.36909287225	-2.2715186545	-2.48791723075	-2.842005461	-2.13003589475	-2.736477533	-2.74966203875	-2.15153893675	-2.461774075	-0.79400338375	-2.44526140975	-2.28559553225	-1.95730595125	-2.20839988225	-2.56438920925	-2.5327092815	-2.63844043675	-2.71783526675	-2.1464746925	-1.96049431625	-2.67055473375
AC002456.1	-2.09701748	-3.588772	-3.0411414745	-3.619453399	-2.998190871	-3.7131304495	-3.2756278595	-3.376164144	-2.491541063	-3.22860664	-3.0778800655	-2.8158825485	-3.7843330235	-2.5340973105	-3.3897837445	-4.1210882455	-3.472394711	-5.49403312	-3.2828325125	-4.0989153085	-3.7556651855	-3.830716893	-3.7046586465	-4.3527444795	-3.938778484	-4.6545540065	-3.8630155835	-3.6799950905	-4.173750513	-4.7869836845	-4.4572846535	-4.2409465295	-4.764249837	-3.8245148005	-4.4643961245	-5.405907051	-4.781430916	-4.2957545195	-3.5748323505	-5.0070424295	-2.913580923	-4.531603444	-4.4097745335	-3.9359027265	-4.0992851145	-3.199954657	-4.257512749	-4.140886125	-4.3476176485
AC002460.1	-3.963580797	-3.52461601	-4.4900892455	-4.0810663435	-4.0567500745	-4.506324417	-4.3103889275	-4.571165493	-4.650341176	-4.528483743	-4.212489434	-4.9276935525	-4.616463693	-4.201650696	-4.330696112	-4.172252415	-3.9597450795	-3.59105125	-3.8852280195	-3.7626155965	-3.5521997445	-3.8078764205	-3.6825939465	-3.997062025	-4.704478693	-4.1658981205	-4.2410338705	-4.677960161	-4.097228696	-4.257942083	-4.6408965515	-4.9358339165	-4.487453799	-4.683853285	-4.7796217115	-4.3982479935	-4.5461370365	-2.714678521	-4.246330986	-4.545154251	-4.644450105	-4.579168739	-4.1763027005	-4.520241269	-4.380891954	-3.8823767375	-4.0514228005	-3.678418225	-4.6163242785
AC002463.1	-4.72467959366667	-4.54667892333333	-4.71928912466667	-4.68334675633333	-4.54567237233333	-4.645493943	-4.91834359166667	-4.73377905133333	-4.831384926	-4.53420592233333	-5.44720917933333	-4.938125824	-5.51973748566667	-5.428823732	-5.515708878	-4.747891988	-4.525034151	-5.09016353033333	-3.866208441	-3.83880078266667	-3.974882897	-3.794741603	-3.665689606	-4.35580550033333	-4.69860528833333	-4.362918128	-4.651771566	-4.97274620166667	-5.83099272966667	-5.77566140466667	-5.39826190733333	-5.202857801	-4.86782111566667	-5.009660524	-4.86449942466667	-5.187106953	-5.59391477733333	-4.46819739766667	-5.94875982533333	-5.65247169666667	-5.02318253966667	-4.74721295	-4.85755485866667	-4.31085485866667	-4.19151074833333	-3.876754097	-4.736724502	-4.63812752566667	-4.983804003
AC002464.1	-4.43779264	-2.967862439	-3.615782921	-3.11959957	-3.970704401	-3.889403935	-3.450762218	-3.487766513	-4.385858894	-4.574434839	-4.052100168	-3.877407139	-5.100181248	-5.833004524	-4.546261384	-2.978043635	-3.389933577	-3.420504533	-3.865491909	-4.053187978	-3.832354877	-1.940763905	-3.450084057	-4.135599336	-3.982608421	-4.126939837	-4.332838628	-4.531825432	-4.453486276	-4.391042221	-4.628044551	-3.788826365	-4.232156821	-4.695776503	-5.043579995	-5.345370946	-3.814429572	-3.405901842	-4.845322071	-4.548581667	-4.880522327	-4.751483717	-3.744926404	-4.502855887	-4.484585483	-3.938419824	-4.74520382	-3.980351002	-4.33719664
AC002465.1	-5.174335123	-4.91458831	-5.375770314	-5.375185083	-5.173458871	-5.844263531	-4.9874681	-5.118635818	-5.232207019	-4.46434031	-5.864702535	-4.942559361	-5.634956772	-5.674404354	-5.665466001	-5.552582111	-5.624285932	-5.799344806	-3.827758703	-3.987371079	-3.845109944	-3.736161789	-3.652897602	-4.281567672	-4.582897588	-4.610783158	-4.700022757	-4.83114133	-5.302198715	-5.721816466	-5.33878893	-5.345896569	-4.831275494	-4.959101479	-4.925992286	-5.314972964	-5.552572437	-2.698607815	-5.381188351	-5.673175785	-5.405058496	-4.534369666	-4.871328762	-3.86375397	-4.416695046	-3.87202055	-4.686829214	-4.599170757	-4.983804003
AC002467.1	-1.49475916425	-2.04264827775	-2.10643736725	-2.34930817225	-2.3046465065	-2.4677890735	-1.984315261	-2.09331115675	-2.17585172325	-3.025513396	-2.52855770425	-1.919037811	-2.192059075	-2.335280763	-2.21542983325	-2.384184978	-2.04646852725	-2.1855414575	-1.74360079675	-2.4377720085	-2.253046296	-2.29589556325	-2.29008347075	-2.80679693	-2.600891991	-2.5336860745	-2.99005665025	-2.8539047245	-2.40915896675	-2.224277303	-2.2748564105	-2.31649455875	-2.3169236475	-2.615357822	-2.289942611	-2.096145632	-2.021365668	-2.119702058	-3.182090866	-2.44411386425	-2.41743874025	-2.513426849	-2.28606858025	-2.1516249165	-2.276610441	-1.8618928955	-2.81867032825	-2.36230351725	-2.10199143875
AC002470.1	-2.65373545	-3.193940275	-3.279774823	-2.74884296	-2.751907676	-3.099174886	-3.481568582	-3.717414106	-3.467056075	-3.361980849	-2.992908551	-3.402060962	-3.894235738	-3.838715442	-3.44913105	-3.151848878	-4.352738932	-3.256298836	-3.426834314	-3.568879512	-3.869432745	-2.778620888	-2.315876787	-3.042762996	-4.530739897	-4.0477443	-4.217130851	-3.297411194	-4.692444669	-4.703967349	-4.38595355	-4.932738498	-4.66110471	-3.672491183	-4.521510306	-4.291840996	-3.832445155	-4.244063714	-3.825345446	-4.484116452	-4.211513606	-4.6780535	-4.800565023	-4.148339632	-3.612243111	-3.914507608	-4.28285584	-4.570924383	-4.261849779
AC002470.2	-0.185438358	0.055176204	-0.548736308	-0.354783714	0.008776715	-0.614427582	-0.379809091	-0.6016399	-0.416991462	-0.705003194	-0.583745734	-0.238244148	-0.105922083	-0.21614754	-0.18067989	0.122887057	-0.026157868	-0.803252407	-0.000635181	0.158240751	-0.044200313	-0.230268397	-0.379089264	-0.592556937	-1.479100629	0.181591576	0.005057775	-0.207285141	-0.415592571	-0.394765109	-0.205712644	-0.560360748	-0.400286756	-0.504289313	-0.606180545	0.357091989	-0.021836294	-0.454291499	-0.532252214	-0.5963079	-0.451651854	-0.203042118	-0.411210841	-0.654332058	-0.401050244	-0.812760892	0.146318143	0.087206429	-0.49972941
AC002472.1	-4.930177068	-4.455355458	-4.918412951	-4.642148158	-4.691256973	-4.700000534	-5.412624794	-5.137385375	-5.316477172	-4.604950681	-5.263968753	-5.0179323	-5.540523039	-5.732908707	-5.836424715	-5.619382774	-4.23459098	-5.846437505	-3.895557993	-4.036208265	-4.074940477	-3.822310239	-3.690371603	-4.504562139	-4.723720334	-4.614492305	-4.653222579	-5.049763034	-6.100096248	-5.40785176	-5.353862668	-5.075670534	-5.012532252	-4.867439585	-5.141904553	-4.52163254	-3.808904698	-4.54109458	-5.716920727	-4.672422119	-5.355220963	-4.203230415	-4.900415369	-4.527439892	-4.373051063	-4.018309039	-4.600908281	-4.679044201	-4.983804003
AC002480.1	-1.194252573	-1.31866797733333	-1.48981925633333	-1.360217649	-1.18993757366667	-1.51300801466667	-1.55951324866667	-1.560409856	-1.670938822	-1.950316553	-1.31068200466667	-1.730476168	-1.671985402	-2.04328549133333	-1.38112179566667	-1.53765594266667	-1.65443565566667	-1.64046300433333	-1.55805937333333	-1.88717147233333	-1.328046946	-1.95284553533333	-1.67716614933333	-1.814906442	-2.38867068266667	-1.32185548	-1.580252645	-1.711960209	-1.82431659766667	-2.16313379533333	-1.85643713366667	-2.33517388533333	-2.235218322	-2.08250427166667	-2.356679364	-1.873066397	-1.717097447	-1.08913403333333	-1.85659712666667	-2.168791445	-2.063573412	-2.168841178	-2.18677159533333	-2.20443569333333	-1.80958745766667	-1.82472886233333	-2.09487989733333	-1.97862216333333	-2.19230955366667
AC002480.2	-4.3028780495	-3.4035266335	-4.347420525	-3.9156635195	-3.229871529	-4.461696425	-2.728022521	-4.6315982725	-4.7080791265	-4.025673585	-3.031602867	-3.867530903	-2.905260553	-3.789122772	-2.6863401165	-2.418670741	-3.8337636275	-4.077146908	-3.394218065	-4.0343977455	-3.6140273225	-3.80215691	-3.40670713	-3.4147672705	-4.2480037565	-2.9325889225	-3.819593127	-4.3931958135	-4.014706544	-3.2948446045	-3.189476205	-3.832997701	-4.7056549665	-4.17651324	-4.668197763	-3.886656995	-3.1880492195	-2.2078264745	-3.15984065	-3.806321016	-3.9951509345	-4.048293573	-4.395208868	-4.283550323	-4.4654817685	-3.417605441	-4.3680098745	-4.0656732475	-2.5417097565
AC002511.1	0.388773039333333	-0.338946451333333	0.608886873666667	-1.29027308633333	0.136158537666667	-1.75366790866667	-1.34219381566667	-1.11432782266667	1.318666701	-0.603451275333333	0.806681818666667	-0.984068875666667	-2.65793204333333	-0.306304586333333	-0.108054016333333	-1.42451695466667	-1.67173263366667	-1.56808841066667	-0.058606384	-1.66948621666667	-1.46326883766667	-2.873085501	-3.553056019	-2.489253093	-1.58847730833333	-1.96261596933333	-0.818212448	-2.25347468533333	-0.706072849	-2.12121696133333	-2.46172736033333	-2.374312968	-3.87853524366667	-1.25018555033333	-2.87528719666667	-2.051032924	-2.04110627433333	-1.93393802166667	0.898101833	-2.597415073	-0.337349489666667	-1.84096647066667	-2.78550552233333	-2.822228947	-0.870671739	-0.69423134	-1.87987541133333	-1.25830847466667	-2.67396519266667
AC002511.2	-0.187440826	-0.687247561	-0.364862319	-1.916935302	-1.382413999	-1.934632342	-1.465630428	-1.943443285	-0.087752031	-1.330043996	-0.220540417	-0.972094527	-1.456583543	-1.03577303	-1.324288519	-1.588252824	-1.229278579	-1.413790314	-0.968374977	-1.073166825	-1.314971763	-1.881234817	-2.830384884	-1.841109729	-2.255297458	-1.653650586	-1.393607057	-1.798891735	-1.09442285	-1.616683862	-1.68598097	-1.742313971	-1.84264355	-1.35927586	-1.998340504	-1.397505303	-1.115509928	-0.741297324	-0.350241875	-1.675580713	-0.516144003	-1.492192796	-1.753698625	-2.296193931	-1.730011501	-1.681938762	-2.349418309	-1.491315172	-2.341622322
AC002519.1	-3.39411033333333	-3.48308558066667	-3.84007395066667	-3.55440586266667	-3.545487014	-4.00026609633333	-4.00039094833333	-3.59681036133333	-4.041662578	-4.12486562233333	-3.843862373	-4.30042730866667	-4.422411276	-4.54829525066667	-4.798217373	-3.428589268	-3.94351999866667	-4.56229454	-3.58093111066667	-3.514810766	-3.50108744066667	-3.51653446166667	-3.510353325	-4.151322719	-4.633157932	-3.518187583	-3.82499791133333	-4.07373598866667	-4.56714939333333	-4.41397049	-4.34498682533333	-4.02699901666667	-4.00824822433333	-4.582552506	-4.26502008	-4.26494755933333	-4.51398484533333	-3.242517779	-3.448045491	-4.49898284733333	-4.268576119	-3.96836495033333	-4.671509999	-4.01697927166667	-3.750699754	-3.545433404	-3.64440131033333	-4.28109607933333	-4.388388114
AC002519.2	-5.109514677	-5.296027416	-5.258631521	-5.320849351	-5.060256727	-5.687173427	-5.297846565	-4.843011055	-5.25937964	-4.381898541	-5.804041092	-4.85578936	-5.143350187	-5.681843381	-5.443798209	-5.628012589	-5.835641695	-5.865375371	-3.813221494	-3.956446431	-3.735295066	-3.776217728	-3.641084126	-4.274122556	-4.650489394	-4.74632908	-4.736948085	-4.826334091	-5.909371351	-5.683046951	-5.423287988	-5.320630487	-4.812681144	-4.084306693	-4.867591604	-5.342184804	-5.621010232	-5.02607883	-5.117270762	-5.734566501	-5.416057573	-4.753186472	-4.826774304	-3.505936973	-4.418975598	-3.888624374	-4.734208095	-4.668599672	-4.732425271
AC002524.1	1.051921418	0.860223682	1.1545400795	1.3671581115	1.240226956	1.1436426065	0.777817021	1.294600705	1.2779549975	0.9894927475	0.602960019	1.2411894255	0.7003251185	0.7911314415	1.219334339	0.8058312165	0.705627475	1.0988246	1.3720901595	1.4708594	1.3366888965	1.0395363685	1.0543427655	1.020460406	1.518603591	0.7808737295	1.012116539	0.991198531	0.868959398	0.915446829	0.6097279145	0.8931075955	1.2387861205	0.798455931	1.011562333	0.770016585	0.9049447975	0.6357040975	0.9144190285	1.039682457	1.2560855305	1.2144511805	1.2292879595	1.5616532205	0.885225157	0.7616364665	1.051391392	0.8850681845	1.1343625725
AC002525.1	-3.825190122	-2.497240894	-2.463469366	-2.389948787	-2.831939403	-2.431853558	-2.546319994	-3.58896244	-1.839735105	-2.716891393	-2.430072693	-2.192893191	-3.233184981	-2.226231982	-2.098913896	-2.906098524	-2.613740246	-2.867040093	-1.711404393	-2.141810544	-2.008180848	-2.920467282	-1.71944463	-2.415210712	-2.469952613	-1.93394426	-2.75992008	-2.515093752	-2.464808809	-3.248447988	-2.929438569	-4.756353171	-3.123688065	-3.794226946	-2.934286251	-3.352740701	-2.740291954	-2.574402156	-2.934265484	-3.943584576	-2.774274725	-2.829357202	-3.810195498	-3.694395225	-2.523738284	-3.916258412	-3.479398412	-3.289865823	-2.099747106
AC002550.1	0.825034025	1.018241434	0.786506932	1.06915278	0.981159542	0.660568874	0.398942315	0.641841507	0.740083753	0.462302771	0.475506618	0.543565168	0.514311373	0.225435114	0.323050117	0.885836345	0.715110301	0.619892711	1.020812468	0.830904343	1.069796627	0.5692304	0.487836991	0.507669928	-0.402334148	1.118684878	1.069920189	0.79617333	0.569095742	0.650382463	0.615451	0.459869699	0.69582583	0.699893904	0.575093903	0.904330871	0.924060465	0.926479218	0.57368898	0.547371746	0.748328862	0.482689048	0.481868657	0.75035336	0.805773124	0.533423461	0.713169064	0.674533285	0.711176075
AC002551.1	-1.391573884	-1.360080455	-1.567953747	-1.32814612	-1.169439128	-1.823839206	-1.635862606	-1.546521393	-1.36399239	-1.373115255	-1.538503692	-1.38025478	-1.568934995	-1.687297422	-1.454948606	-1.336895753	-1.172470445	-1.356790883	-1.559108808	-1.479720905	-1.336851508	-1.727953577	-1.890356257	-1.556224762	-1.573658709	-1.543194395	-1.81475339	-1.483984965	-2.325144765	-2.173808256	-2.137980718	-1.899523347	-1.880984862	-1.463118225	-2.120842514	-1.68987204	-1.365400106	-2.044709818	-1.809473985	-1.649558868	-1.756379967	-1.286635164	-1.411031367	-1.56366761	-1.449773494	-2.179638418	-1.840690879	-1.679308852	-1.286197149
AC002553.1	2.440129206	3.081321124	2.921712082	3.163657544	2.913043023	2.888332783	2.845230838	3.270935158	3.169364334	3.089634653	2.621233812	2.384154637	2.071334028	2.545553444	2.757237907	2.496270878	2.86360254	2.954257431	2.689637532	2.59607153	2.945950754	2.719420623	2.569811444	2.722553328	2.779667244	3.191608464	2.876692093	3.000225834	2.509862352	2.301443264	2.525727778	2.465998992	2.40978771	3.282436535	2.847209034	2.625835368	2.741238497	2.279160493	3.378717201	3.00048738	3.063792798	3.111808283	2.83010039	3.528897561	3.09681076	2.624436911	3.28334823	3.433997274	2.945260562
AC002558.1	3.32227623	3.985120229	3.91442754	3.68074095	3.615960413	3.705758232	3.643403216	4.501030818	4.286798931	3.948507664	4.920948784	3.774006146	4.229984658	3.900252694	3.976849015	3.987393342	3.752512175	4.023588911	3.588201693	4.170921455	2.990984811	3.975867339	3.828578262	4.09954587	4.74778379	3.073311197	3.777270826	4.630487203	4.43300273	4.562893304	4.62697323	4.352254925	3.999682659	4.035801233	4.179924898	3.598549577	4.299110862	3.814475947	4.326855118	4.291039083	4.183661491	3.792541041	4.229390816	3.812249283	3.643766047	4.38435636	3.611415505	3.156549678	3.464911996
AC002558.2	0.322690068	-0.089406923	0.770320778	0.544193805	0.144911328	0.685466335	0.146468304	0.27288219	0.637822271	1.252330608	1.025761595	0.59784565	0.882095274	1.052192101	2.261723336	0.143142197	1.171331628	1.928896984	0.021418209	0.48929655	0.627713062	0.005714473	0.037487691	0.675130898	2.209231096	-0.378550941	-0.196613154	0.741412223	2.164166133	1.374450618	1.501640923	1.946990321	1.450418808	1.448282483	2.178677622	0.278835488	0.190190611	2.076427099	1.397992326	1.211481621	1.466332478	0.713166927	0.315412173	0.6380689	0.388609816	1.421815377	-0.128983876	0.157465994	0.780233598
AC002558.3	-1.542965001	-2.197381394	-1.376180029	-1.271700331	-1.709302004	-1.681239371	-1.61952352	-1.257250005	-1.209495477	-1.332483133	-2.066812687	-2.106374302	-2.231604802	-1.838181938	-1.922800538	-1.890831503	-1.057361736	-0.889226993	-2.064038653	-2.663797753	-3.590658829	-2.296177371	-2.858039517	-2.104914578	0.207266593	-1.141426535	-1.85377018	-1.31155922	-1.555014854	-1.787245384	-2.18455638	-1.920773254	-2.349618524	-1.257715799	-1.529011662	-1.895138038	-2.022220353	-1.656851115	-1.14343199	-1.627790546	-1.36862321	-1.634464169	-1.902645461	-0.882244745	-0.981662692	-1.745864368	-1.980017165	-1.964115835	-1.617660216
AC002985.1	1.832023945	2.072603181	2.09942184	2.301969793	2.394091157	2.002179376	2.480358251	2.432640729	2.741434751	2.02785305	1.73125412	2.373720323	1.845240375	1.541801024	2.045734833	1.784480872	1.861902708	1.697904603	1.968651103	1.486974222	1.653586539	2.067531204	1.832783588	1.849272698	2.797123444	1.65351337	1.950787193	1.947688193	2.051375298	1.809919078	1.886445126	1.87050186	2.054322801	2.082604495	1.699807217	1.569866061	1.623567172	1.890883964	2.199214421	1.976744845	2.069560118	1.759314378	1.830745773	2.049641381	2.040392783	2.572385045	1.942525585	1.760149852	2.153986444
AC002996.1	-0.088821529	0.130992127	-0.204028423	-0.003663061	0.137268164	0.1784184	0.225327686	-0.05830375	-0.074895105	0.043159623	-0.03359373	0.58284962	0.750386601	0.160933914	0.554892206	0.227992986	0.140641306	0.200467744	0.327240552	0.047147364	0.170672006	0.527380424	0.690982474	0.289007788	0.133251559	0.677313819	0.30609604	0.332916738	0.4245144	0.674168308	0.353990684	0.559734061	0.259232103	0.594465534	0.418948635	0.40685399	0.331909568	0.458625246	0.364032584	0.381394553	0.191123075	0.612029389	0.269846538	0.115075879	0.530115559	0.409047189	0.482456879	0.570968637	0.569639641
AC003001.1	-5.001975095	-5.318997235	-5.325112164	-5.319607702	-4.957915804	-5.7173660535	-5.2947780695	-4.9779955585	-5.2249084595	-4.456848449	-5.6869512715	-4.940091733	-5.664099366	-5.666315077	-5.671530086	-5.6140796055	-5.801770052	-5.627366996	-3.8501834425	-4.0052488925	-3.78863443	-3.7427755185	-3.6005389205	-4.2330153425	-4.1923269355	-4.65379207	-4.495749627	-4.875110881	-5.935505748	-5.462306058	-5.449575553	-5.389449173	-4.831212829	-4.8589516785	-4.6579852345	-5.3450309165	-5.557095908	-4.673107616	-6.0148691585	-5.748749317	-5.031678202	-4.703389093	-4.662866547	-4.465832012	-4.408492614	-3.8201156215	-4.6867946845	-4.542328783	-4.958150116
AC003005.2	-0.550368325	-0.742870286	-0.841072838	-0.877565477	-0.7728654215	-1.162739748	0.0805763785	-1.2840148315	-1.5709747065	-1.559121745	-1.490700531	-1.6774108255	-1.4820029755	-1.576612946	-1.248261953	-0.948735719	-1.3888208385	-1.0060422615	-1.109761518	-1.3697824795	-0.9010496605	-1.3496186495	-1.240861129	-1.573077415	-2.3253554515	-1.406254971	-0.98355198	-1.290560584	-1.7632593615	-1.4920781905	-1.572907323	-2.0290422895	-1.405600394	-1.228037248	-1.4120806165	-1.645793523	-1.57191032	-0.817575498	-1.4651873115	-1.621721571	-1.3747885525	-1.588950971	-1.68383663	-1.432984692	-1.056616073	-1.0869887245	-1.413870179	-0.8092920725	-1.3601079425
AC003009.1	-2.190122537	-1.799865639	-1.888751817	-1.609574633	-1.699867615	-2.111358639	-2.684206983	-2.31438094	-2.11369826	-2.513866366	-2.365087451	-2.641241275	-3.020734708	-2.948128115	-3.232025275	-2.673338331	-2.545036197	-3.046974887	-2.829995636	-2.32720121	-2.713173965	-2.579314832	-2.958827199	-3.26425662	-3.945120213	-2.254020612	-2.000312204	-2.97264541	-3.637436397	-3.321487405	-3.186075324	-3.085447572	-3.734330257	-3.905439712	-4.358514609	-2.61604762	-2.909326485	-2.238798583	-3.918078466	-4.053789877	-2.915650044	-3.992796062	-4.453816541	-3.784643387	-3.781220684	-3.729275314	-3.426291679	-3.369732603	-4.172400939
AC003035.1	-5.251869375	-5.406153383	-5.41120572	-5.130515808	-5.198683702	-5.517173559	-4.859218246	-5.158803619	-5.098533975	-4.454354923	-5.132699404	-4.672136992	-5.094835548	-5.687130426	-5.178041388	-4.776279829	-5.80409856	-5.616584454	-3.900212343	-4.022421871	-3.772242705	-3.665323164	-3.68248299	-3.983586374	-4.674469498	-4.549091929	-4.339141301	-4.052201042	-5.890844865	-5.493856233	-4.77731814	-5.370447304	-4.243459345	-4.243305078	-4.614026663	-5.240341924	-5.573559343	-5.470394629	-5.58656405	-4.751210344	-5.148365208	-4.755221571	-4.916873542	-4.42475594	-4.426112187	-3.914348945	-4.737109371	-4.63509422	-4.765240372
AC003035.2	-2.9730784655	-3.0300918665	-2.638022193	-2.900718337	-2.724970588	-2.7261520465	-2.985001926	-2.4207706955	-2.623968264	-2.6269353515	-2.596492549	-2.623737522	-2.5016878295	-2.8517334345	-2.839908759	-2.519021215	-2.535127555	-2.2853598265	-2.2586835235	-2.337095817	-2.380199355	-2.2558596065	-2.2402965575	-2.1859547245	-2.3990040535	-2.251368713	-2.72826505	-2.9116250225	-2.7060302575	-2.510620092	-2.4219980395	-2.673087571	-2.593366431	-2.2947970535	-2.2535863425	-2.5408312195	-2.494967477	-2.2512556315	-2.8718403095	-2.59595277	-2.4123905635	-2.4925953175	-2.636963651	-2.708441828	-2.135254141	-1.8279271865	-2.90827288	-2.673737411	-2.629307987
AC003043.1	-3.171285054	-3.749544119	-3.10374399	-3.232580284	-3.779127128	-3.86883554	-4.62087464	-4.091023062	-3.773904368	-4.385455323	-3.872670023	-4.45840145	-4.715615839	-4.182642117	-3.627606584	-3.930031972	-4.584925798	-4.522451119	-3.872100916	-4.013066286	-3.908037732	-3.732602037	-3.624919788	-3.935031307	-4.418670857	-2.950168914	-2.944705743	-4.199539591	-3.419312661	-4.240017262	-4.856618898	-4.897716368	-4.264860005	-4.501151467	-4.801067867	-3.773184734	-4.29712364	-4.700152937	-3.615920933	-3.609996647	-4.595931446	-4.573877184	-4.279739667	-4.417504655	-4.35585903	-3.676486356	-4.186121679	-3.736593533	-4.514562775
AC003070.1	-1.54497649	-1.810786105	-1.380163663	-1.61998167	-1.852381941	-1.591051939	-2.262200935	-1.60876678	-1.639491314	-1.366051982	-1.553345038	-1.02680485	-1.747771484	-2.06439473	-0.845125248	-1.545316044	-1.485390202	-1.165059778	-1.433486624	-1.963242457	-1.484137451	-1.812285905	-1.768103478	-1.430594669	-1.096849814	-1.581066541	-1.899063728	-1.924302654	-1.599543767	-1.244274089	-1.612812079	-1.430216577	-1.401590325	-0.852605133	-1.27549539	-1.790742062	-1.909677422	-1.103941113	-1.469427809	-1.378624335	-1.390610073	-1.619688759	-1.217328231	-1.823579131	-1.830911507	-1.526480617	-2.354205139	-1.464911091	-1.327980815
AC003070.2	0.676393239	0.715570422	0.600633329	0.622585524	0.719465244	0.49564106	0.331431817	0.49205197	0.621915838	0.435491133	0.570427168	0.72850946	0.399056221	0.732789274	0.691745938	0.451054768	0.85271327	0.752045482	0.945685784	0.721584134	0.815505381	0.575951096	0.787404876	0.470313065	-0.264512638	1.066212768	0.981463183	0.964922049	0.461247885	0.795369721	0.666179336	0.830581864	0.823479606	1.30533186	0.830818416	0.902176536	0.87622142	0.804548804	0.71219362	1.012780407	0.904197697	0.978852715	0.698752196	1.079637594	0.634448273	0.568241741	0.949071724	1.105222142	0.610860407
AC003084.1	1.276264342	1.657315746	1.676122802	-0.593779987	-0.058609995	-0.436176909	-0.264289596	-0.261689527	0.554716959	-1.878575669	-1.394059719	-1.605645512	-1.301822951	-1.275163666	-1.719364106	-0.769046807	-0.202886955	-1.698381768	-0.255944844	-0.428031722	0.143270547	-1.590465436	-2.279193815	-1.835461442	-3.980852747	-1.941787937	-1.059630356	-1.22878989	-2.143635159	-1.304933748	-1.572838694	-1.560480374	-2.016050389	-0.826282934	-1.966128116	-1.082180643	-0.621852747	-0.676764049	0.149547141	-1.01771226	-0.41574267	-0.999070017	-1.415248157	-1.303680554	-1.635648857	-2.151081278	-1.112734334	-1.463809229	-2.255493574
AC003087.1	-4.920761326	-5.406212079	-5.220256053	-5.405044026	-5.143097965	-5.882648008	-5.412893052	-5.246315169	-5.361643612	-4.484614902	-5.905777266	-4.96700672	-5.54898465	-5.796726914	-5.623067158	-5.676087204	-5.919591611	-5.920602425	-3.935502745	-4.085882972	-3.9755017	-3.886302718	-3.708922513	-4.511531997	-4.714836904	-4.696738259	-4.74044016	-5.037911878	-6.033756029	-5.427254711	-5.031081043	-5.399871299	-4.957059398	-5.084480414	-5.027469117	-5.427352392	-5.644375381	-5.608507726	-6.013020239	-5.808635535	-5.476043333	-4.858742622	-4.905475217	-4.496486676	-2.937135351	-3.984691935	-4.810653202	-4.72161461	-4.983804003
AC003092.1	-4.19742293225	-4.304310832	-4.54786276575	-4.260361462	-4.076968316	-4.39797371675	-4.656840784	-4.78184667775	-4.781880644	-4.250269388	-4.3755510155	-4.89748462625	-4.9564579495	-4.96064021875	-5.103808414	-4.82697016325	-4.95143996525	-4.42384664525	-3.727499024	-3.9968266015	-3.88141458675	-3.71057207425	-3.56622121175	-4.181246038	-4.55506674525	-4.60588414475	-4.391279737	-4.5345566485	-5.36222623175	-4.77167341675	-4.981227224	-5.3706004465	-4.72649918575	-4.78087566175	-4.74143239175	-4.98570413975	-5.197789793	-3.68506289175	-5.3621822575	-5.26767904425	-5.142746107	-4.46762193075	-4.57253848225	-4.2730477655	-4.25919002375	-3.847637294	-4.39203864525	-4.15909939925	-4.55750851375
AC003092.2	-4.86790058	-4.653766167	-4.777347556	-4.213515359	-4.757164278	-4.748883871	-5.248011739	-5.108925469	-4.917929663	-4.542755473	-5.006772822	-4.993313869	-5.387963062	-5.365714197	-5.150359598	-5.176015063	-4.987533431	-5.601715003	-3.910670942	-4.051410689	-3.999147332	-3.776757132	-3.662749934	-4.384234557	-4.658973805	-4.635278235	-4.823861492	-5.035132628	-5.62093014	-5.771111503	-5.411321586	-5.384836938	-4.898377744	-4.503094523	-5.01629867	-5.391140017	-5.566890046	-5.160234191	-5.856457756	-5.40753698	-5.448430003	-4.768458159	-4.77350099	-3.611545522	-4.44753157	-3.864386121	-4.734741688	-4.629477823	-4.983804003
AC003098.1	-4.426319182	-4.9857828	-4.888603154	-5.421556704	-4.608556791	-5.899087375	-5.403190252	-5.178817854	-5.288145524	-4.478517799	-5.689820717	-4.979631764	-5.197406131	-4.98109626	-5.148682617	-4.980562102	-4.482999771	-5.884229391	-3.927606967	-4.049369245	-3.890476271	-3.834237662	-3.705767821	-4.418149012	-4.693750997	-4.692448369	-4.749804371	-5.034213345	-5.178425234	-5.739609114	-5.418795876	-5.302898747	-4.93002519	-4.515509122	-5.027471355	-5.230062772	-5.653016284	-5.263524755	-5.220929785	-5.370605144	-5.425929172	-4.773426671	-4.883331268	-4.49183434	-4.478716654	-3.977568263	-4.270902803	-4.709770131	-4.79964546
AC003101.1	-0.947530938	-0.958875214	-0.788216961	-1.023196197	-0.853263431	-1.891377721	-2.189014896	-1.924336089	-1.960080199	-2.373360228	-2.037399335	-1.836794874	-3.35293178	-2.667439582	-2.11006619	-1.348188232	-1.583409378	-2.076927358	-1.820993522	-1.47434384	-1.823388465	-1.795565829	-2.213283623	-3.0398101	-3.476084671	-2.34585551	-1.638262328	-2.427846224	-2.541059491	-2.29453262	-2.72316639	-2.319125777	-1.692549015	-1.759828236	-3.228925009	-1.947349276	-2.362663927	-2.718032223	-3.038318607	-2.671786682	-1.34443076	-1.797440004	-2.946343784	-2.679898461	-2.665015659	-3.42643644	-1.499178778	-2.478791411	-1.609510144
AC003102.1	-1.008349579	-0.28872219	-0.856878776333333	-0.758011608666667	-0.903852281	-0.713419468333333	-1.114837651	-1.13870418666667	-0.779505584333333	-0.296269464	-0.907244570666667	-1.36354221866667	-0.972153767333333	-0.658444571333333	-0.824031666333333	-1.11284401866667	-0.773859404666667	-0.751264497666667	-1.069918797	-1.015325534	-0.975164557	-1.195638407	-0.975145266666667	-0.832755858666667	-0.910356462666667	-0.563582325333333	-0.680562486333333	-0.727522658666667	-0.636941904	-0.671298710666667	-0.951921821666667	-0.947983964333333	-1.24709248033333	-0.999825782333333	-1.13987549433333	-1.229268369	-0.978009547333333	-1.008967679	-0.522765781	-1.085753183	-0.774321376	-0.918464317666667	-0.987034904666667	-0.473503950333333	-1.11518308433333	-1.23341832533333	-0.223904761333333	-0.827062294	-0.899200458
AC003659.1	-5.175571481	-5.353911883	-5.635344358	-5.386425344	-5.173528758	-6.020553501	-5.442633149	-5.306307234	-5.443794696	-4.631924581	-6.009068198	-5.018996273	-5.720736256	-5.899093998	-5.437705831	-5.795249772	-5.995284936	-5.873189946	-3.937972728	-4.124212197	-4.118749119	-3.881747185	-3.703757063	-4.629945851	-4.765678396	-4.672368276	-4.763976799	-5.057134924	-6.09744918	-5.845238145	-5.43655462	-5.458837772	-5.014131519	-5.101309243	-5.176336137	-5.431018213	-5.56847549	-5.614429752	-6.041724264	-5.776707513	-5.495621641	-4.851792506	-4.903843676	-4.561854605	-4.54103536	-4.024592463	-4.805041783	-4.711666771	-4.983804003
AC003666.1	-3.5789515965	-3.032413879	-3.024369566	-3.103088057	-3.622924626	-3.9767764435	-3.694121681	-4.1533350705	-4.1527355255	-3.97961293	-4.420145003	-4.0868724065	-3.6375253175	-3.5321006545	-3.5321316965	-3.4444741735	-3.6219800835	-3.309840128	-3.608562175	-3.270174586	-3.8433612165	-3.573151389	-3.071744023	-3.426028737	-4.6503716775	-4.1827999395	-3.497893029	-3.8875248475	-3.751086825	-3.812099966	-4.052865546	-3.953449558	-4.224430994	-4.927200265	-4.1662024635	-2.8895150845	-3.20976912	-2.82605852	-3.6423045205	-4.1290304395	-2.96321702	-3.7386162225	-3.269069628	-3.53864906	-3.9716490565	-3.83304801	-3.8917136585	-3.8229549985	-3.8714942365
AC003681.1	4.50347729	4.021604095	3.986271617	4.055570725	3.971455502	3.791625351	4.027941174	4.733248562	4.333015463	4.102236461	3.608790865	4.16087323	3.416391275	3.321394557	3.412998557	3.599726303	3.696231098	3.281480806	4.260355296	3.551056678	3.946258831	3.759473924	3.751795675	3.564642338	3.483338682	3.558259791	4.085321334	3.50825611	3.132204809	3.19287146	3.145185145	3.34610368	3.840850133	4.113798662	3.105294794	3.427790776	3.776298046	2.898257774	3.573817666	3.877290419	3.610865073	3.839381168	4.284905654	4.313224081	3.839993524	3.436860959	4.164359202	4.324889876	4.848184015
AC003684.1	-5.063992173	-5.376041316	-5.340150073	-5.393316648	-5.144599465	-5.841502256	-5.275935664	-5.067641355	-5.145372505	-4.537736767	-5.841796455	-4.88218271	-5.633571532	-5.621090328	-5.561312656	-5.649451501	-5.6535475	-5.877052559	-3.84390902	-3.975590148	-3.858064434	-3.696585378	-3.520257882	-4.255477318	-4.573600354	-4.682952374	-4.695813736	-4.930790801	-5.938038577	-5.739863021	-5.401244231	-5.350471675	-4.764698732	-4.910660093	-4.918158563	-5.336608103	-5.605035185	-5.611598389	-6.019359825	-5.693140679	-5.05660382	-4.666751749	-4.769667817	-4.472889949	-4.428701799	-3.878090201	-4.679162856	-4.566078718	-4.983804003
AC003685.1	1.361697524	1.279900156	1.503096969	0.542854661	0.597160145	0.901954897	0.964654172	0.54089285	1.872078665	0.344632468	1.261358786	1.207921967	1.474533661	1.167761	1.064107881	1.091372195	1.883415131	0.945336978	1.332048439	1.136593293	1.311317729	0.536103041	0.419321954	0.864945612	-0.440246349	0.38360051	0.569342488	1.26241546	1.625441451	1.527130451	1.503699179	1.811736499	0.781922702	1.331987878	1.37032941	1.470207562	1.352249037	1.969629334	1.957999271	1.775457779	1.830265858	0.833243423	0.815149977	0.762880111	0.544591281	1.042526266	0.318839856	0.376362151	0.719775022
AC003687.1	-0.504780507	-0.375840021	-0.508947462	-0.689858162	-0.654328197	-0.843861243	-1.199831734	-1.177182819	-1.163851588	-1.103608831	-1.02298635	-0.693282975	-0.93781389	-0.990711365	-0.844206121	-0.533291856	-0.418461049	-1.128799404	-0.774697425	-0.658554807	-0.423882785	-1.011036705	-1.585366234	-1.622894217	-2.333331734	-0.686400312	-0.85598735	-1.074365244	-1.462996723	-1.326082695	-1.297556032	-1.372459378	-1.519871585	-1.288304778	-1.595104992	-1.04548421	-0.930973683	-1.078836741	-1.123853861	-1.173336659	-1.159228918	-1.573748086	-1.903685118	-1.621213144	-1.37369775	-1.533267158	-1.079342061	-1.230744512	-1.335466398
AC003688.2	-5.243172684	-5.467923034	-5.597731804	-5.487937487	-5.238206789	-6.047363728	-5.445000921	-5.30969457	-5.396896547	-4.568354173	-6.001340964	-5.060349138	-5.76309952	-5.831039489	-5.813386395	-5.706195712	-5.936364327	-5.901905157	-3.974206164	-3.598391998	-4.092215734	-3.868676913	-3.718440835	-4.556106963	-4.709028716	-4.669277211	-4.763375218	-5.097324063	-6.057460956	-5.84911574	-5.472924242	-5.467745518	-4.97892441	-5.107753628	-5.120358048	-5.462674043	-5.642789214	-5.650202278	-6.066138916	-5.520014873	-5.523340943	-4.832305431	-4.931462237	-4.526144452	-4.518955228	-4.004790705	-4.791345705	-4.668706793	-4.983804003
AC003956.1	-2.30977173	-1.946876088	-1.264904395	-2.959825907	-2.88048141	-2.338314665	-3.007769849	-2.308982513	-2.011240671	-4.220831382	-2.678359252	-2.5156201	-2.35458925	-2.245893792	-2.638322541	-2.043690118	-1.632303129	-2.922364781	-2.89585601	-2.640755283	-1.729955148	-3.588412825	-3.666620938	-2.856831186	-4.291073323	-3.621226449	-3.430316632	-2.754501717	-2.541431277	-1.975251699	-2.3378425	-1.854152005	-3.528406685	-2.870919157	-2.843912466	-1.589685028	-1.335544279	-1.464115841	-1.707542708	-1.805737205	-1.536004193	-3.417737985	-2.754286331	-4.197155797	-3.552439272	-3.987241229	-4.039715361	-4.128772525	-3.228824988
AC003958.2	-4.8051449985	-5.0389412905	-4.974859783	-5.1073484105	-4.8004237925	-5.359272155	-5.011377014	-4.680003704	-5.0840444775	-4.513673008	-5.5899873195	-4.6752306465	-5.304194127	-5.2651457855	-5.3669870585	-5.31530105	-5.48220207	-5.513187883	-3.735232409	-3.7634622235	-3.833967897	-3.69047319	-3.5524205895	-4.1746859665	-4.579760157	-4.551691671	-4.572163772	-4.2410097565	-5.678736881	-5.420177827	-5.271373884	-5.279483578	-4.784441109	-4.791242518	-4.80234279	-5.0337488365	-5.3640423355	-4.0693912155	-5.562096599	-5.600709251	-5.2417180885	-4.6391298	-4.3882531585	-4.436480934	-4.3771711255	-3.7930401865	-4.6603093325	-4.602390323	-4.983804003
AC003965.1	-5.249230745	-5.525880388	-5.69474346	-5.432853898	-5.2574958	-6.091858482	-5.477897395	-5.362620058	-5.456370093	-4.670308943	-6.012869449	-5.078568073	-5.767622148	-5.480547649	-5.20897475	-5.787507999	-5.685512814	-5.911905914	-3.9973813	-4.18118595	-4.232076732	-3.891173085	-3.143923923	-4.621593764	-4.765749677	-4.725221083	-4.827736783	-5.149712093	-6.113604498	-4.98802234	-5.451787542	-5.487656049	-5.040773354	-5.151839062	-5.234443399	-5.489604047	-5.65230852	-5.672580482	-6.098303711	-5.329755337	-5.551848757	-4.854324578	-4.923137864	-4.426132129	-4.090416108	-4.051202224	-4.816649713	-4.690800626	-4.983804003
AC003965.2	-2.49339646	-2.431613925	-2.247497354	-2.795164878	-2.591379488	-3.165969541	-2.965473097	-3.086457455	-2.314680795	-3.287824621	-2.471627898	-3.121291191	-2.979516797	-2.638956775	-2.25995878	-2.539162709	-2.167717468	-2.318869964	-2.51432201	-3.371989	-3.50884031	-3.577397794	-3.128713801	-3.028147614	-1.026902204	-2.137688339	-2.592251531	-2.521787936	-1.678831698	-2.172481392	-2.198745529	-2.343518041	-2.760759481	-2.529501576	-2.484649677	-2.129568798	-2.469524813	-1.633800773	-2.340701837	-2.204615844	-2.11257881	-2.828215033	-3.523000604	-3.046608689	-2.244747578	-2.418691367	-3.409181938	-2.708974643	-3.080417524
AC003973.2	-2.19074668	-2.438150905	-2.794346744	-3.329107216	-3.122779203	-3.40808148	-3.769360304	-3.301661479	-2.95522731	-4.445535416	-3.924192788	-3.271023951	-3.315721901	-3.398205688	-3.071293719	-3.12831275	-2.938972465	-3.075913714	-2.379805809	-3.649012112	-2.67323736	-3.7366392	-2.997518862	-3.266105693	-4.579942694	-2.555091378	-3.070241493	-3.127842695	-3.296770013	-3.113024735	-3.268726013	-4.394169191	-2.914944715	-3.216991154	-3.490866731	-2.477024316	-3.016298122	-1.586826481	-3.087674878	-3.219570181	-3.143846984	-3.934359029	-3.934818973	-3.131850337	-2.68446019	-2.543590686	-2.531829268	-2.486888243	-3.259788774
AC003975.1	-3.976474899	-4.034891738	-4.646363871	-3.7625656705	-4.7892253385	-4.1404145165	-5.178425437	-5.0624109205	-5.1755100925	-4.4410478085	-4.7510440815	-4.968653315	-4.979334409	-4.8912461525	-4.8545901815	-5.0052613225	-5.117130552	-4.2351590355	-3.880954376	-4.011078597	-3.8779125845	-3.807949206	-3.5199909905	-4.255832059	-4.6373102195	-4.572056859	-4.60488958	-4.704944091	-3.950142173	-4.7210925795	-4.8566277445	-3.884639293	-4.3208827865	-4.4072948925	-4.076224889	-4.591137419	-4.9097531325	-1.7911049335	-4.765132556	-4.9181788845	-4.751088341	-4.391125018	-4.87156215	-4.458797354	-4.0542926545	-3.7390293645	-4.673692291	-4.0452000115	-4.8987419085
AC003982.1	-5.145895376	-5.30444611	-5.255019886	-5.38548964	-5.10777531	-5.741368767	-5.25551149	-5.031479382	-5.111609436	-4.434613312	-5.811149436	-4.892298082	-5.590253056	-5.576959197	-5.459403652	-5.576694397	-5.821296419	-5.890812417	-3.82419452	-3.937038233	-3.755230464	-3.712109232	-3.129245186	-4.207936238	-4.625804961	-4.701223666	-4.680138223	-4.904279787	-5.913635152	-5.678283504	-5.392934831	-4.935530419	-4.800371705	-4.88371753	-4.822398424	-5.351427217	-5.527770421	-3.649570829	-5.819388479	-5.687419217	-4.890809639	-4.678197773	-4.591768512	-4.434203625	-4.40136995	-3.857552312	-4.691072365	-4.531551624	-4.983804003
AC003984.1	-5.03120377275	-5.208249377	-5.18756877	-4.97636844275	-5.1286235855	-5.7464491065	-5.348066163	-5.113634214	-5.17010240175	-4.55540671925	-5.57106639875	-4.96572739975	-5.58618008075	-5.771097352	-5.483939307	-5.61740497225	-5.54752167	-5.433464285	-3.86418927075	-4.04086464625	-4.05503854025	-3.79159326675	-3.6311251885	-4.44053482325	-4.6846928655	-4.65336324025	-4.7756936685	-4.95024972075	-5.80836046925	-5.6460711615	-5.39209146125	-5.2929024315	-4.899470122	-5.05544770875	-4.98816609575	-5.28544489575	-5.5661193625	-4.6708632925	-6.00295903725	-5.5989014495	-5.2116656835	-4.63562987775	-4.830142231	-4.4314332415	-4.3917523705	-3.96241119375	-4.51222244875	-4.622797967	-4.983804003
AC003985.2	-3.506951933	-4.258325845	-3.695068302	-3.7202367	-4.442754915	-4.684502301	-5.315446621	-4.369047457	-5.128679848	-4.521932025	-4.276781425	-5.005712624	-4.962387893	-5.636639375	-5.548354489	-5.089714531	-4.505163553	-4.685504715	-3.892138056	-4.007296346	-3.962488831	-3.733231829	-3.652496833	-4.303176235	-4.613519386	-4.502321258	-4.305201302	-4.670099937	-5.989757158	-4.935010114	-4.594694433	-5.356577856	-4.885535387	-4.337838878	-4.817208526	-4.947598082	-4.719519248	-2.09848754	-4.246054073	-4.919786337	-5.160900269	-4.670471612	-4.837265798	-4.444739429	-4.425330144	-3.891768929	-3.739655129	-4.598401639	-4.82686805
AC003986.1	-4.621212473	-4.352931476	-3.966281722	-4.901068256	-4.926430071	-5.289948388	-5.25896507	-5.186567035	-4.771790334	-4.550817371	-4.511925378	-4.538479176	-4.338787715	-5.489233929	-4.653570011	-4.950429392	-4.225329754	-4.871160762	-3.809917839	-4.057643295	-3.928319624	-3.843337449	-3.729340812	-4.466186514	-4.665120626	-4.695616669	-4.703430356	-4.839373684	-5.059873591	-4.408086297	-5.370116695	-5.379129263	-4.591638318	-5.02375716	-4.515926145	-5.374214701	-4.391067201	-4.381395077	-5.292701039	-4.613064891	-4.490137552	-4.780322609	-4.884878892	-4.417939637	-4.501514048	-3.635015304	-4.239280414	-4.719722771	-3.903878736
AC003986.2	-5.115164065	-5.309698006	-5.3035803615	-5.2921610315	-5.0520990815	-5.705383397	-5.257734786	-4.672346812	-5.1371925655	-4.5351051495	-5.8822584245	-4.8958308885	-5.5813474725	-5.5595081615	-5.4742965845	-5.4408089355	-5.5320245725	-5.811400877	-3.7982706865	-3.7661036105	-3.841219419	-3.7281749175	-3.568390938	-3.551615263	-4.6504609645	-4.5826650555	-4.6070285035	-4.8275399865	-5.962322299	-5.525488153	-5.351691101	-5.3115502665	-4.8734907715	-4.9709851535	-4.9288769895	-5.274805889	-5.4595313605	-5.422158641	-5.89686573	-5.6438010315	-5.3027118475	-4.7079985355	-4.771425552	-4.452837129	-4.419683658	-3.879441222	-4.6899394	-4.5937828565	-4.983804003
AC003986.3	-3.126845478	-2.661433429	-3.794198661	-4.119967768	-3.875729908	-3.820516525	-4.999258555	-4.252245336	-4.582165526	-4.396101622	-3.988995585	-4.906344091	-4.970136264	-5.596002184	-4.393526962	-3.932788833	-3.671237001	-3.695886663	-3.3242749	-3.759900807	-3.770622461	-3.719791654	-3.227799375	-4.257048915	-4.552681169	-4.373184726	-4.416458237	-4.875704146	-4.027876313	-4.338260913	-4.059388018	-4.936703621	-4.258691012	-4.902075595	-4.162431061	-3.441084697	-3.984314517	-3.012077591	-4.970255888	-4.960990851	-4.213166854	-4.027096355	-4.525751745	-4.447002117	-4.39743524	-3.828639457	-4.678835282	-3.387951145	-3.990995154
AC003988.1	-5.28414084	-5.594714384	-5.685629948	-5.443565776	-5.322297491	-6.085245667	-5.433507993	-5.243765012	-5.393600383	-4.662336993	-5.941490552	-5.051622337	-5.726430603	-5.862031957	-5.562850514	-5.709453482	-6.008592076	-5.900081996	-3.983924496	-4.155150217	-4.205220594	-3.835848863	-3.763366401	-4.498908933	-4.017779851	-4.819164339	-4.902231875	-5.088136438	-6.030624998	-5.86067082	-5.381542405	-5.43940311	-4.936671337	-5.047478611	-5.130729038	-5.488235555	-5.774806308	-4.298201439	-6.084812503	-5.744689545	-5.596611625	-4.760921599	-4.886407974	-4.554352766	-4.540607594	-3.998151694	-4.765611928	-4.244555122	-4.983804003
AC003991.1	-0.4111778392	-0.9520475934	-0.6695174056	-1.466223341	-0.9887197046	-0.5670346444	-0.880677297	-0.5523966032	-0.533684576	-1.2838754902	-1.2573897558	-0.3727873634	-0.9295717832	-1.1375592596	-1.445517388	-0.8804916188	-0.734938135	-0.839801725	-0.5011450544	-1.2134197538	-1.3314570136	-1.292968485	-1.6795069486	-1.6277849698	-0.5179638766	-1.7235780578	-1.5279034222	-1.8875641468	-0.9987756986	-1.2843142228	-1.3064953706	-1.1732481006	-1.078770359	-0.5303350972	-1.2097362856	-1.3300959166	-0.9252330332	-0.7256857062	-1.1740760168	-1.0958956546	-0.8658699744	-1.5792869282	-1.3105920382	-2.1254043866	-0.8767346622	-1.3152544936	-1.9053358346	-1.8790997414	-1.0829263428
AC003991.2	-4.350620821	-4.673284591	-3.48015375	-4.867730836	-3.848600916	-4.635406802	-3.535112623	-3.530467814	-2.710412544	-3.795757215	-3.310302417	-4.775352871	-4.520017222	-3.092121344	-4.066180734	-4.074146067	-4.934080825	-4.693435131	-3.576227868	-3.998393909	-3.342876315	-3.805258407	-3.660220415	-4.135848241	-3.439633572	-4.683254096	-4.164540638	-4.906455285	-4.249220924	-4.800134586	-5.037373383	-4.573090046	-4.788559922	-4.5139899	-4.204673382	-4.736375068	-5.306086535	-4.534880452	-2.670789712	-5.627708344	-3.125589235	-4.692442021	-4.49251322	-4.521355114	-4.50287884	-3.986719757	-4.739489009	-4.650130205	-4.384176868
AC004000.1	-0.828127696	-0.694321418	-0.890063131	-0.39694175	-0.623377411	-0.367824464	-0.146675144	-0.035591123	-0.413918639	-0.677814247	-0.54400554	0.269394516	0.254556794	-0.235008647	0.746534125	-0.225508251	-0.205827644	-0.500417954	-0.05303479	0.102686489	-0.430636336	0.010051165	-0.131021731	-0.398487101	-0.561801923	-0.097120148	0.103132695	-0.598327779	-0.430592503	-0.309648012	-0.458648592	-0.231956862	-0.011741245	-0.283375834	-0.708198239	-0.126573415	-0.307443964	-0.707639883	-0.529591528	-0.465404333	-0.80617702	-0.214446868	-0.073313382	-0.471767053	-0.457464337	-0.624750127	-0.950509969	-0.585694193	-0.739761863
AC004009.1	-4.5096566675	-4.0781242385	-4.729066616	-4.657584597	-4.630411458	-5.1428943625	-5.057697824	-4.330325463	-4.4435989105	-3.7021385345	-5.1505803675	-4.1066515475	-4.8255831255	-5.0957064595	-4.8986016315	-4.969608603	-4.7959049835	-4.648901233	-3.440130514	-4.0459055425	-3.895415085	-3.853236963	-3.691949068	-3.769138678	-4.474560066	-4.675826451	-4.555897488	-4.3349667405	-5.7479637415	-5.1958259	-5.4428116395	-5.412100325	-4.9017289625	-5.070329575	-5.043670748	-5.370654383	-5.3972919445	-3.797695438	-5.538732939	-5.5473400235	-5.014134042	-4.5958979075	-4.564511022	-4.5265027915	-4.488267481	-3.899538248	-4.7827548675	-4.615664737	-4.665778234
AC004009.2	-5.183321402	-5.569861752	-5.695069148	-5.40947603	-4.319065441	-6.094099168	-5.454295721	-5.303313373	-5.486861662	-4.693423459	-5.978117672	-5.046594517	-5.717955095	-5.960677161	-5.826186503	-5.8532652	-6.029580941	-5.816840672	-3.958022462	-4.145437636	-4.148424119	-3.884491256	-3.761517979	-4.610062053	-4.759168547	-4.716598725	-4.816355985	-4.944465507	-5.944743895	-5.846036924	-5.335219888	-5.468731542	-4.999842926	-5.103348033	-5.188953378	-5.433173326	-5.580137409	-4.968145473	-6.027880504	-5.685056778	-5.523183447	-4.800547497	-4.896756644	-4.597252989	-4.575987207	-4.039220429	-4.770856179	-4.713841722	-4.983804003
AC004012.1	-5.149166469	-5.32631395	-5.202464026	-5.393760601	-5.118536456	-5.647581243	-5.193096133	-4.970805986	-4.987274118	-4.436620127	-5.798583913	-4.889119007	-5.503451834	-5.58178455	-5.450566612	-5.532193828	-5.776671109	-5.858611763	-3.802636006	-3.899583836	-3.725037641	-3.652584613	-3.545933892	-4.102837124	-4.588839287	-4.663823045	-4.621882321	-3.917329322	-5.887777572	-5.653571997	-5.361080732	-5.281599701	-4.76943112	-4.816144288	-4.7644076	-5.319561891	-5.610187607	-3.620912796	-5.464874023	-5.636299552	-5.150217223	-4.537025284	-4.736649914	-4.393236246	-3.8106418	-3.801552524	-4.640446311	-4.51168712	-4.983804003
AC004014.1	-5.1812263575	-5.4114639975	-5.3738716785	-4.9609059355	-5.1277056785	-5.7077658665	-5.38542349	-5.2420500825	-5.3578577945	-4.5908201205	-5.9722776705	-4.979070494	-5.7023194195	-5.816605908	-5.441423672	-5.6741298925	-5.945640029	-5.8648810815	-3.9084569065	-4.0912820785	-4.0215555735	-3.8258408665	-3.6578965155	-4.501434288	-4.729208396	-4.641443711	-4.752593517	-5.00717886	-6.033171816	-5.609940485	-5.486485153	-5.433233383	-4.9068980015	-4.840406566	-5.110875218	-5.4114806595	-5.6142206485	-5.48356975	-5.7154686015	-5.80586735	-5.464503349	-4.8138242515	-4.7530147925	-4.517119462	-4.4902801425	-3.955424017	-4.670212368	-4.6683126235	-4.4645930495
AC004023.1	-5.174642484	-5.17628988	-5.585097977	-5.380713281	-5.197152712	-5.465130859	-5.413240818	-5.237438578	-5.384317491	-4.569357931	-5.918668509	-4.979082275	-5.67187679	-5.855136678	-5.401164463	-5.719333571	-5.488540014	-5.884895452	-3.932826842	-4.085856201	-4.075607827	-3.877309508	-3.72370524	-4.533042035	-4.738060248	-4.731166678	-4.778946727	-5.008218377	-6.066372378	-5.777073814	-5.380707851	-5.406581449	-4.974361305	-5.073983392	-5.080274451	-5.419336135	-5.375930895	-3.226721869	-6.002908576	-5.7198244	-5.474732784	-4.790583941	-4.887234898	-4.528730615	-4.521254649	-4.003407206	-4.78995329	-4.719254987	-4.983804003
AC004034.1	-4.033576679	-4.948488906	-4.824820831	-4.477648566	-4.6394987	-4.571176802	-4.56129383	-4.839338832	-4.709808764	-4.518440315	-5.105024637	-4.945211	-4.600034447	-5.335400509	-4.996898431	-4.810531836	-4.436780484	-3.778045143	-3.910013792	-4.060182117	-3.324365525	-3.795940942	-3.602435771	-3.98212335	-3.940976342	-4.646717779	-4.696453944	-5.034157469	-3.77356099	-4.485161724	-4.123397521	-4.286646427	-4.936348849	-4.741937292	-3.6888248	-5.406543451	-5.163303433	-3.662269763	-3.43687584	-3.684029189	-3.559722516	-4.788897091	-4.88900559	-4.478233405	-4.470786426	-3.637312986	-4.765405499	-4.676614234	-4.745994395
AC004039.1	-2.544029398	-1.483124121	-1.845019822	-2.456896426	-2.092241739	-2.712505953	-2.482798455	-2.852532488	-2.443375824	-1.366671589	-2.15898586	-2.925289644	-1.889094185	-1.711513452	-2.130514516	-1.858179499	-1.95662019	-1.884166758	-2.762415172	-2.843121049	-2.802081441	-3.150378611	-2.605230844	-2.625093942	-3.400532607	-2.879892599	-1.822308095	-2.874964299	-2.647843419	-2.942099059	-2.768995437	-2.978820538	-2.22182287	-2.379018548	-2.984521066	-2.078755603	-3.103859989	-1.630622022	-2.475896451	-2.86016496	-3.362474524	-1.798014316	-2.738210595	-1.620980355	-2.148748681	-2.798475418	-2.141687925	-1.044596007	-1.790905116
AC004052.1	-4.020726188	-4.2302632825	-4.2433946345	-4.4195764905	-4.816244349	-5.0684941225	-4.8245773015	-5.0051472845	-4.9141590025	-4.5055664325	-5.2195772285	-4.8584918425	-4.9728796915	-5.4546276985	-4.762954823	-4.8813789555	-4.1764006435	-4.587866697	-3.8628788725	-3.943865246	-3.8977599125	-3.7646597445	-3.6057493485	-4.336356565	-4.6763890745	-4.479651352	-4.0812410825	-4.5540437005	-4.903906638	-4.877877749	-4.6039694585	-4.4840884795	-4.881081132	-4.589683871	-4.6285903975	-5.2131295015	-4.3555561235	-3.2655039865	-4.7673945335	-4.597552783	-4.530253154	-4.7340197405	-4.7228587755	-4.456062101	-4.4316839225	-3.8838501245	-4.7205507775	-4.535869631	-4.983804003
AC004053.1	-0.9323694745	-0.7489767215	-0.29153411	-0.9074651885	-0.836417338	-0.6452642545	-0.638089669	-0.475518502	-0.407048628	-1.421328718	-0.4711233865	-0.504235575	-0.592227441	-0.598587681	-0.527125267	-0.163999636	-0.3734659585	-0.296088825	-0.444598225	-0.6002313065	-0.354618612	-1.404278849	-1.2886936175	-0.809300233	-1.8849331045	-0.8178519985	-0.673062845	-0.6057936495	-0.530353042	-0.4012927915	-0.4637132955	-0.63607315	-0.53533433	-0.5701005355	-0.409314068	-0.381663406	-0.2987027775	0.254615206	-0.2758319155	-0.3489172205	-0.2227258295	-0.4300464185	-0.968330652	-0.758550357	-0.6308387895	-0.5546202655	-1.228378185	-1.000066266	-1.053297831
AC004054.1	-4.757699047	-5.406226094	-5.538708958	-5.414728794	-5.142812069	-5.956358997	-5.419272465	-5.276481456	-5.391629855	-4.550076518	-5.982082979	-4.999033517	-5.725528605	-5.656840749	-5.732795761	-5.701762419	-5.655233901	-5.590263453	-3.934224751	-4.117357046	-4.00367926	-3.867702714	-3.688174901	-4.561590563	-4.725853528	-4.237050615	-4.747104652	-5.053821048	-5.603094854	-5.829195379	-5.507738844	-5.443623485	-4.95622016	-5.115634192	-5.08800032	-5.437126159	-5.633469054	-3.252509734	-5.609068951	-5.814046537	-5.513336186	-4.857263216	-4.724760794	-4.519047692	-4.503360809	-3.982587057	-4.802829872	-3.961800235	-4.983804003
AC004063.1	-4.114570008	-3.491349702	-3.840865315	-3.398806233	-2.847278755	-3.545341552	-4.056131641	-3.780007494	-3.076861966	-3.743399748	-3.796721403	-4.473399581	-3.818875175	-4.20591378	-3.844541227	-3.709172814	-3.801442986	-3.290748923	-3.913470755	-3.044364716	-3.268250848	-2.986505425	-3.162965338	-4.29606011	-4.246996734	-3.48027853	-3.719253655	-3.966390988	-3.630237975	-4.704046068	-4.290249805	-4.438720653	-3.857238919	-4.742936126	-4.340499551	-3.678750376	-3.921770468	-1.910875373	-3.656071423	-4.003887038	-3.58488025	-3.406984422	-4.316523551	-4.120782269	-4.13210796	-3.602435677	-3.783302481	-3.313998857	-3.75254453
AC004066.2	-5.059735777	-4.885759308	-5.166512927	-4.978217689	-4.886400668	-5.512104721	-5.168478151	-4.968888934	-4.981152558	-4.414573806	-5.769564	-4.764882848	-5.542990397	-5.475193904	-5.42929126	-4.925508161	-5.752322437	-5.666315717	-3.775173185	-3.873155573	-3.704443244	-3.633343765	-3.536004722	-4.059136125	-4.559907546	-4.687367158	-4.659547073	-4.695742988	-5.882793691	-5.646207851	-5.334676819	-5.264017342	-4.759482923	-4.796890739	-4.745734026	-5.300002295	-5.55365359	-5.430191522	-5.945480355	-5.612474168	-5.016226175	-4.581454793	-4.736343142	-3.960491418	-4.342900495	-3.457895181	-4.629368798	-4.483189417	-4.983804003
AC004067.1	-0.409052394	1.913159737	1.147024914	0.909527479	1.762058981	1.554731875	1.818836416	0.747143364	1.021518753	2.259106242	2.377390457	2.420578564	2.832455814	2.497810821	2.278720517	1.980552381	1.834705046	1.94837235	2.14437477	2.250956813	2.428781507	2.258001655	2.591950212	2.539480994	1.001001003	1.953395021	2.481596832	2.35432148	1.865707225	2.157527924	2.052135456	1.782337789	1.828568522	1.977019539	1.885255516	2.193202444	1.974628711	1.892911027	1.622468006	2.069582733	1.820516727	1.885682539	2.242880041	2.140408643	1.962575888	1.382289162	2.927499203	2.157702445	2.127000192
AC004069.1	0.205671486	-0.543789514	-0.318592464666667	-0.102524061	0.152367603666666	0.230973169333333	-0.248184797	0.541194098666666	-0.115820841333333	-0.464116928333333	-0.109040036666667	0.317130353666667	-0.272271034333333	-0.207225471666667	0.00733782933333356	-0.368636939333333	-0.358684838333333	-0.0537392406666667	0.0110036263333333	-0.794026950666667	-0.220695107666667	-0.155939369	-0.277885082	-0.370702004333333	0.127158244	-0.523092488666667	-0.661561506666667	-0.376890983666667	-0.324050914333333	-0.227313399	-0.191812847333333	-0.0995845913333332	-0.265870652333334	0.12803517	-0.245002859666667	-0.470808150666667	0.235386318	0.0408915936666666	-0.321217255666667	-0.123426999666666	0.0141276673333331	-0.180634559666667	0.339459521	0.0511112086666667	0.133292072	-0.22632649	-0.0680761896666668	-0.429462640333333	0.529464229
AC004080.2	-5.17839833	-5.399604302	-5.0299772405	-5.1085889535	-5.1623760205	-5.8549428335	-5.342670604	-5.147233706	-5.154695176	-4.529799556	-5.814780119	-4.9859952945	-5.2888550925	-5.4622486015	-5.5682175865	-5.523281357	-5.569201747	-5.85780048	-3.870224299	-4.017160602	-3.8714789685	-3.7681699	-3.552287979	-4.3707307875	-4.4734871355	-4.3883427655	-4.6164229295	-4.7442907875	-5.7986572335	-5.514474671	-5.4347412	-5.1922055995	-4.8699287865	-4.5965141545	-5.004600661	-5.338776566	-5.3712395335	-5.2712551435	-5.649358773	-5.744745344	-5.3935321715	-4.4537749515	-4.8510938825	-4.425997851	-4.315071043	-3.9132222095	-4.6338452905	-4.623030978	-4.5563446645
AC004080.4	-4.053392482	-4.456507157	-5.554270513	-5.393359184	-5.157983962	-5.828967516	-5.15933354	-5.124609543	-4.795592218	-4.514224118	-5.505342126	-4.739651406	-5.648701341	-5.794283746	-4.828458792	-5.096641521	-5.12503214	-4.150260075	-3.858007134	-3.408211825	-3.927690326	-3.804637307	-3.668492324	-4.054498526	-3.917337558	-4.484799559	-4.663135916	-4.883328914	-4.663225963	-5.593139718	-5.184725999	-4.349542204	-4.827239938	-4.873183661	-4.765612393	-5.073906761	-5.151053447	-4.941767481	-5.829383047	-5.495872526	-4.80324831	-4.730208099	-4.825373918	-4.474971804	-4.466410189	-3.923098806	-4.714778338	-4.594328692	-4.759523037
AC004080.5	-3.543708677	-3.227911462	-3.650195179	-3.994606904	-3.550418406	-3.529788855	-3.682451709	-3.758270699	-4.060003645	-4.446366378	-3.054244531	-3.314531935	-4.167553236	-3.661010986	-3.537600334	-3.184535751	-3.381346896	-4.025332288	-3.707375835	-3.634605757	-4.023601157	-3.230410505	-3.706090322	-3.940226298	-4.718594871	-3.330927566	-2.960377323	-3.99848324	-3.308610331	-3.703494557	-4.033922325	-4.455221629	-4.070665408	-3.77062994	-4.931522622	-3.698043925	-3.541584618	-3.624513696	-3.936909104	-4.129073699	-3.715610904	-4.32598634	-4.601209814	-4.402451163	-4.226372258	-3.960477462	-3.413026588	-2.823565478	-3.536246698
AC004080.6	-2.959745304	-2.988327998	-3.34197855	-2.255433087	-1.742020362	-2.325790324	-2.300754963	-2.245159701	-2.193227903	-2.540468191	-2.926524976	-2.599923586	-2.77285317	-2.92209249	-2.796158952	-1.809564109	-2.057476314	-2.327808669	-3.941519942	-3.490395274	-2.367713541	-3.424059516	-3.505326307	-3.051286081	-4.771815363	-1.887712324	-2.107885627	-2.729742294	-3.224813158	-3.350288387	-3.202039243	-3.435652086	-3.784390275	-3.534694357	-4.550085589	-2.934716357	-3.19484382	-2.866326906	-3.267984703	-3.854810173	-3.300372599	-4.078877525	-3.403604897	-3.857346977	-3.634924875	-4.039897396	-2.882164091	-2.504116131	-3.676650923
AC004112.1	-3.2940308885	-2.977810269	-3.440740998	-2.7445303845	-3.6868732965	-3.3321920165	-4.035916145	-4.5635017425	-4.1780463975	-3.85311473	-4.015317047	-4.494273841	-3.3489176805	-4.7218371825	-4.571483064	-3.2165214725	-3.446242652	-3.034933353	-3.7036518295	-3.6304052735	-3.682145707	-3.373093802	-3.6020052935	-4.072238627	-4.5189183235	-4.1760022	-3.782762715	-4.19325978	-3.93383332	-3.7547365655	-3.769296021	-4.454688139	-4.2920867595	-4.647282408	-3.959648032	-4.417826807	-4.1991142655	-3.1196811355	-4.27896727	-4.4692564575	-3.9181842225	-4.14102206	-3.747720899	-4.1608588675	-4.3113232825	-3.8535329345	-3.631707985	-4.016234165	-4.6244768225
AC004130.1	-5.114175368	-5.008132355	-5.498678015	-5.348207339	-5.142180312	-5.930499541	-5.384941627	-5.240846873	-5.401008058	-4.54105036	-5.965279206	-4.975780227	-5.742306134	-5.767530892	-5.672905246	-5.736276488	-5.437556656	-5.85056391	-3.885690793	-4.078524824	-4.005195491	-3.806783104	-3.668545225	-4.279049031	-4.71296167	-4.732002465	-4.805228202	-4.958110701	-5.999082519	-5.83085376	-5.412163075	-5.42927263	-4.149307621	-4.391903965	-5.104597655	-4.91328145	-5.605145718	-5.56508572	-6.028669415	-5.779915293	-5.511479492	-4.791162929	-4.861712541	-3.98402288	-4.50075088	-3.967202881	-4.758829238	-4.661460524	-4.983804003
AC004147.1	-3.737586561	-3.472852668	-4.031969668	-5.370529679	-4.724881551	-5.051782345	-5.212051645	-4.708401568	-4.606367974	-4.547716635	-4.257107199	-3.590945471	-3.887965988	-4.06631985	-4.92073411	-3.613319016	-3.583616306	-3.768538522	-3.747727266	-3.801399414	-3.859946015	-3.595894552	-3.387968307	-4.37662142	-4.732596346	-4.175768492	-4.757769325	-4.662612985	-4.277190245	-4.620727315	-5.064477394	-5.104549527	-4.959947993	-4.370832093	-5.098888196	-5.074833598	-4.133444926	-2.942236368	-3.53694602	-4.455962999	-4.532197419	-3.501755638	-4.923738352	-3.2281634	-4.311407575	-3.996482124	-4.342488485	-4.063605954	-4.727494881
AC004147.2	-4.361542907	-4.207422548	-4.835167931	-4.864478422	-4.718500457	-5.339354652	-5.379991774	-5.178146904	-4.82341179	-4.549154911	-5.591483267	-4.980939946	-5.649545385	-5.73084409	-5.196213537	-5.071785668	-4.880409591	-4.662851064	-3.924054551	-4.061835056	-4.065330477	-3.303842267	-3.696396105	-4.444555723	-4.646132049	-4.585403245	-4.744227513	-5.130216037	-5.611951648	-5.364135957	-5.327953364	-4.841081183	-4.927998281	-4.985012335	-5.016316139	-5.205184155	-5.022700737	-3.556934244	-5.233088511	-5.456926784	-5.037419735	-4.377108796	-4.84488174	-4.494179088	-4.485858171	-3.93746651	-4.759299129	-4.666138692	-4.983804003
AC004147.3	-4.284164555	-4.13940948	-4.372741634	-4.017979798	-4.718255175	-4.794618487	-4.978919762	-4.796915969	-4.66926723	-4.393369163	-5.472180521	-4.946970222	-4.453922767	-4.919706507	-5.181157177	-4.160811275	-4.737937241	-4.724012811	-3.658971307	-3.533624577	-3.813228658	-3.78591184	-3.603708681	-4.331121834	-4.601152519	-4.568427893	-4.612872031	-4.877289284	-5.423705393	-4.902403058	-4.601694299	-5.023944308	-4.295580462	-4.9847106	-4.864168335	-4.351649092	-4.821848851	-3.106909944	-4.955950536	-4.948612726	-5.329727906	-4.435973058	-4.131445106	-3.645543009	-3.604465311	-3.928539402	-4.3237939	-4.490706728	-4.983804003
AC004147.4	-4.598689492	-5.034985187	-4.905180324	-4.43665993	-4.782891403	-5.488798673	-5.253293707	-5.068612095	-3.9001799	-4.464620481	-5.357392182	-4.934601016	-5.487494947	-4.51217429	-5.649665446	-5.522510615	-5.300694354	-5.830548392	-3.85506642	-3.967058198	-3.876951458	-3.765962976	-3.613793617	-4.285907801	-4.659877579	-4.529093664	-4.55639354	-4.477115233	-5.900194829	-5.252787257	-5.116466586	-4.889342037	-4.016006981	-5.002866572	-4.962594385	-5.279904616	-5.108783713	-4.216349771	-5.898584987	-5.447567288	-5.296658981	-4.702328638	-4.799742431	-4.438566862	-4.406429256	-3.560877947	-4.685999726	-4.657260475	-4.983804003
AC004147.5	1.428868878	1.20344844	2.322892813	0.551498857	0.904059104	1.651148169	0.872161183	1.333512062	2.071134198	1.04232068	1.495524448	1.417094606	1.726131949	1.743717054	1.442712264	1.243747434	2.155944047	2.295592229	1.577058927	1.37883106	1.759111458	0.551421027	0.881148246	1.520339921	2.387507877	0.777201223	1.010438078	1.818752213	1.495213596	1.8749325	1.891500432	2.038679707	1.012635027	2.057185117	2.164363748	1.86627	1.922853865	2.457330413	2.005532859	2.029414259	2.293860755	1.430617495	1.467268519	0.795286152	1.234919905	1.762458224	0.415622636	0.901774664	1.154586548
AC004148.1	-2.3492396275	-2.27455322	-2.485556423	-2.8685218855	-3.0233567565	-3.38053942	-3.4834069	-3.6781632635	-3.0214988065	-4.0272028255	-3.2177104475	-3.933274399	-3.0421172065	-3.1961098885	-3.395177035	-2.510299937	-2.470059252	-2.5975168235	-2.706792848	-3.096718006	-2.978085148	-3.6408361095	-2.9069315315	-3.921929653	-4.5763876865	-2.3283735005	-2.4979691605	-2.533687749	-3.0583555405	-3.140860074	-3.2640805625	-3.4927054005	-3.1160691995	-3.3047915535	-2.678850621	-2.238335746	-3.2126397275	-1.6170241415	-3.1512097915	-3.4487173645	-2.9135219635	-3.08985364	-2.7675829855	-3.102811554	-3.0012515745	-3.0206254835	-2.7045278315	-2.24776796	-3.302203314
AC004148.2	-4.0452595075	-4.050291759	-3.6845889965	-3.6817721835	-3.780420537	-3.0859227185	-4.117129138	-3.838623098	-3.981063339	-3.509258819	-3.3022068155	-3.917833742	-3.249965805	-3.3684536285	-3.424652405	-3.7923600385	-3.317881621	-2.7945463035	-3.4100158815	-3.8597190945	-3.9437948755	-3.282694991	-2.942800576	-2.5548939375	-2.69658616	-3.7259423905	-3.6801525335	-3.2002383155	-1.949738302	-3.036061898	-3.1718289455	-2.740494648	-3.295641098	-3.605109804	-2.73999178	-3.8872664015	-3.176048678	-2.851910818	-3.1042401625	-3.0345756245	-3.3998971575	-3.28470992	-4.083275723	-3.5963519755	-3.5543337285	-3.2722453635	-4.1981760465	-3.6984072675	-3.59078967
AC004156.1	1.719832875	1.769529228	2.203382447	1.313850215	1.220412142	1.352353588	1.18798567	1.273250859	2.030657991	1.330202333	1.541224352	1.37933889	1.695394571	1.658286728	1.756786176	1.57497284	2.149412912	2.510848123	1.79261777	1.447950081	1.50113135	0.89889841	1.368393446	1.403995534	2.336112962	1.547553393	1.632355934	1.633514656	1.88065042	1.710706008	1.791033315	1.80862383	1.34459267	1.973074798	2.288698945	2.158880702	1.864832398	2.975150645	2.14571616	2.00907451	2.299773572	1.608709122	1.493048892	1.285347608	1.760202738	2.043298583	1.393297672	1.883250175	1.665159861
AC004158.1	-2.3634170078	-2.2823153512	-2.4423110938	-2.2850791264	-1.9992739412	-2.3383210228	-2.3517013206	-2.198143896	-2.3091046798	-2.3026346746	-2.4290272196	-2.2546197224	-2.7334067174	-2.3854776798	-2.2579638632	-2.0660715698	-2.3930882166	-3.0184167774	-2.1673650542	-2.3170267486	-1.7845198904	-1.959575304	-2.0759083486	-2.4405883382	-2.8061451824	-1.8208140262	-2.1040806666	-2.255157881	-2.7250229118	-2.5458035458	-2.7906958678	-2.6167809224	-2.7747729956	-2.5409979802	-2.8257579172	-2.4136768578	-2.4822668998	-1.6374848478	-2.4771152992	-2.6319904986	-2.5723349878	-2.4433193352	-2.637751942	-2.5083794358	-2.6582638242	-2.3814118826	-2.2808490616	-2.5134328786	-2.5416513262
AC004160.1	-4.10952537825	-3.9371241935	-4.171495507125	-4.182964362875	-4.09082982825	-4.487873269125	-4.3920413165	-4.445942123125	-4.3614159935	-3.808412115625	-4.204545697375	-4.269154346375	-4.298949184375	-4.336467358125	-4.26680342	-4.425024421375	-4.49080523375	-4.12834012425	-3.482577674	-3.584103407	-3.327660204625	-3.4877709025	-3.242490866625	-3.63589390175	-4.05831387225	-4.02233025675	-4.020106172625	-4.132618651625	-4.494429524	-4.44742423075	-4.226162678875	-4.48409100325	-4.101590512375	-4.100602597375	-4.052521710625	-4.29575563525	-4.621762103375	-2.725190572125	-4.594109004125	-4.68188640775	-4.0165052735	-3.726652004625	-4.007157841875	-3.87601066775	-3.797567315625	-3.514556366125	-3.908188190375	-3.9939991665	-4.063329970625
AC004160.2	-5.159352201	-5.504648081	-5.566765283	-5.455880462	-5.227283825	-5.03656671	-5.381324826	-5.2068109	-5.111630088	-4.554497398	-5.954656769	-4.997409222	-5.554970284	-5.725938095	-5.704251834	-5.655118435	-5.807185368	-5.764878248	-3.903309758	-4.086852792	-4.003150654	-3.845040898	-3.73995144	-4.505727754	-4.667316624	-4.647877339	-4.727954963	-4.84342007	-5.060979101	-5.744135993	-5.327931744	-5.311312231	-4.901835795	-5.024030039	-5.00833288	-5.052471066	-5.564165509	-2.861541043	-5.677364454	-5.562525435	-5.147854272	-4.746075761	-4.777412871	-4.527880561	-4.501663754	-2.929380695	-4.470648847	-4.670835766	-4.636342198
AC004217.1	-4.686371662	-4.194472531	-3.078286116	-4.905425527	-4.501788685	-2.52172159	-3.299993122	-3.464824459	-3.144580208	-3.878304505	-2.747554662	-3.776684693	-3.097523346	-3.154981265	-4.458691996	-3.569351867	-3.059831155	-1.952432047	-3.548550298	-4.101032464	-4.045576437	-3.428960406	-3.718744601	-3.700335711	-2.679170677	-4.193127445	-3.932188789	-3.998180074	-2.895749396	-2.664909482	-3.063292339	-2.756837588	-3.687733224	-3.124786655	-2.512580656	-3.176974081	-3.156234981	-1.604625271	-2.848480422	-2.35758141	-2.963512436	-3.723522489	-3.632458619	-3.209135776	-2.789014288	-2.915038951	-4.22501305	-3.981523244	-4.306765767
AC004221.1	0.7134506	0.9026477	0.541824867	0.985362764	0.617073357	0.45592262	0.57567538	0.671935329	0.325460002	0.213749789	0.367689527	0.526855733	0.529839569	0.631327053	0.439258009	0.599565696	0.552935131	0.448811276	0.641454175	0.855071821	0.837368479	0.4480656	0.679517586	0.268881109	-0.512497116	0.744385689	0.803021323	0.558626875	0.247877135	0.529836383	0.317902946	0.387125469	0.614818018	0.557635026	0.369960405	0.8229515	0.65668099	0.492562858	0.593554443	0.458148901	0.63485696	0.680894721	0.423582538	0.611458976	0.595052071	0.333368379	0.938607771	0.982806661	0.540816748
AC004223.2	-1.496280895	-2.281154129	-1.563306789	-2.392902826	-2.081660233	-1.503282153	-1.821819269	-1.874130494	-2.104008594	-1.777557191	-1.844676348	-1.533297739	-1.063980481	-2.222822171	-1.756933108	-2.062716501	-1.388835991	-1.148426773	-2.026969587	-2.695698079	-2.055584312	-2.608320069	-2.176306031	-2.153036845	-1.296811824	-2.815872981	-2.800449974	-1.823940803	-1.191235045	-1.775377242	-1.929045163	-1.555368284	-1.350758905	-1.973784476	-1.355193174	-1.824624899	-1.982018388	-1.262345464	-0.741490244	-1.344700209	-1.433234349	-1.896986847	-1.655685602	-2.002080682	-2.025629882	-1.914349669	-2.535131241	-2.846323176	-2.629769017
AC004224.1	0.352180665	0.608239973	2.190897253	-0.243407471	0.00112123	1.708467718	0.717097001	0.859694233	2.130936951	1.3817228	3.301097416	1.353683491	1.962636644	2.0068904	2.975478676	1.280594648	1.983264847	2.226664463	0.533412618	0.842925235	1.059145401	0.261174886	-0.025873765	2.227825265	3.582381478	-0.678209063	-0.462279564	2.089223479	3.641537969	3.140269346	3.06192823	3.541519775	1.891895314	1.880314683	2.921360967	1.403977516	0.9976941	2.840980072	2.368165673	2.160608716	2.380602466	0.390483238	0.436334322	0.971271406	1.41154485	2.690368785	-0.41890809	-0.339447476	1.555520073
AC004231.1	-2.693619914	-2.996161263	-4.299705621	-3.849384526	-4.208843609	-4.25364756	-4.570288296	-4.515931456	-3.882052651	-4.349657409	-3.723308355	-3.527360537	-3.685927401	-3.750959616	-3.104657379	-3.610801624	-3.896317223	-3.737776614	-3.036832619	-4.081636756	-3.419576093	-3.861868921	-3.682167759	-4.474448011	-4.683374289	-4.143092367	-3.320065523	-4.378096927	-4.312279428	-4.822677339	-4.981288019	-4.457432066	-4.91258896	-4.348351504	-4.554691864	-3.92540102	-4.990295427	-3.616112089	-3.953988654	-4.750782556	-4.032790651	-4.241440504	-4.766907228	-4.265433492	-4.056224622	-3.967562612	-4.760270993	-4.647580263	-4.091805799
AC004231.3	-3.456054844	-3.501787592	-3.45198483	-4.219308808	-4.332368406	-4.112901652	-4.688608557	-4.382537859	-4.748910673	-4.484903208	-4.444986907	-4.913126065	-5.208203386	-5.746238714	-4.71738526	-3.457043041	-3.864682121	-4.814537299	-3.817338903	-4.007498049	-3.589565542	-3.77526294	-3.658975084	-4.368188994	-4.614589149	-4.548148877	-3.888596638	-4.714795071	-5.46547798	-5.573994253	-5.305305225	-5.337575656	-4.854015224	-4.786640124	-4.893543322	-5.318812197	-4.691334933	-3.89673855	-5.922386806	-5.480701702	-5.214871779	-4.628629213	-4.838021017	-4.347020954	-3.468923249	-3.880970296	-3.90612372	-3.738468983	-4.983804003
AC004232.2	-5.21863504	-5.458646648	-5.541911815	-5.360725344	-5.124002837	-5.77244751	-5.365876807	-4.663003892	-4.999676347	-4.588260341	-5.034284949	-4.987576353	-5.551745747	-4.311368724	-4.204607214	-4.885640962	-5.250302194	-4.721481701	-3.919204618	-4.015253179	-3.907545906	-3.55438761	-3.650975522	-4.227242798	-4.175776223	-4.269505087	-4.664399454	-4.546455402	-4.094134496	-5.323576044	-5.019640789	-4.351605027	-4.91360282	-4.706200315	-3.775430092	-5.035377377	-5.08493825	-4.773580997	-4.603731379	-3.790115681	-4.337744131	-4.758804313	-4.820080434	-4.496961099	-4.468415529	-3.921275688	-3.747726092	-4.632060564	-4.71669827
AC004233.1	-4.531003489	-4.823315237	-4.905971447	-5.194638877	-4.930269976	-5.757395442	-4.538395242	-5.259827656	-5.176508333	-4.595175279	-5.612312828	-4.764955923	-5.51332128	-5.85955009	-5.541556378	-5.208275902	-5.553241257	-5.950991393	-3.94750178	-4.117871899	-4.117823721	-3.87534746	-3.727500595	-4.543523434	-4.744275226	-4.788372521	-4.839737814	-5.071087748	-6.061942748	-5.822984766	-5.420702497	-5.416729678	-4.964233765	-5.083591072	-5.106170757	-5.397422072	-5.317412158	-5.635716333	-6.033718951	-5.766693335	-5.080957726	-4.814995272	-4.893463755	-4.525751792	-4.404728622	-3.803146281	-4.807812248	-4.714214578	-4.983804003
AC004233.2	-2.7765691794	-3.3745193604	-3.5706883316	-3.6296821116	-3.2734334798	-3.548072577	-3.8498736612	-3.9937756058	-3.6261286808	-3.9635137982	-3.9236088414	-3.723946664	-3.8612708688	-4.073600517	-3.7744997712	-3.754247333	-4.0978813784	-3.8348786186	-3.3026163938	-3.4211412684	-3.2903094902	-3.3038627842	-3.1680927754	-3.9084919982	-4.2134704232	-3.358105096	-3.6523553648	-3.9335988548	-4.3608987094	-4.0624094314	-4.2033757754	-3.7106430654	-3.8514161184	-3.9131937156	-4.0771559486	-3.7145809032	-3.6181621146	-3.7064341332	-4.2491503786	-4.0462665994	-3.7259525834	-3.6605684526	-4.0423247398	-4.1542763914	-3.9058238128	-3.8244677792	-3.8978923668	-3.576558339	-3.4631440602
AC004233.3	-1.671810235	-1.8952872035	-2.097377812	-1.721194295	-1.489761183	-2.297365892	-2.003931023	-1.8771576275	-2.0831545025	-1.675801119	-2.368935335	-1.738086918	-2.205468695	-1.9886341415	-2.192223145	-2.311943583	-2.3640990795	-2.4654098735	-1.1808820745	-1.1101461165	-1.3628252005	-1.3080446625	-1.0729643115	-1.7802078765	-2.503215672	-1.5371982605	-1.498291104	-1.9372660305	-2.550263097	-2.3639691275	-2.430222663	-2.3762190905	-1.903468337	-1.942840297	-2.1353418985	-1.906446278	-2.13837014	-1.721440964	-2.5071152225	-2.4190980615	-2.20237474	-1.760044008	-1.783580844	-1.5386339045	-1.520300856	-1.5469842485	-1.3852006625	-1.4266303215	-1.509649645
AC004241.1	-2.57409453875	-2.7894588135	-3.098675721	-2.55618148675	-2.97601433825	-2.59166652475	-2.821526407	-2.41539603575	-2.7631090035	-3.0546741005	-2.93966097625	-2.81295653175	-3.00411414625	-3.370583524	-2.5378905285	-2.391752469	-2.49639916275	-2.7555264865	-3.3037676255	-2.355783802	-2.41439168375	-2.7026348015	-2.79864481925	-2.72240539225	-2.45345209225	-2.83394509425	-2.98857263275	-2.75395414625	-1.99411098	-2.11861097325	-2.3467856285	-1.95267441675	-2.5211115245	-2.62442240525	-2.52868155575	-2.673364565	-2.44008882125	-2.16862378225	-2.536797583	-2.71441397925	-2.7055053035	-2.71462486225	-2.68210793625	-2.603429597	-3.16330797175	-2.7290786865	-3.208005884	-3.31383745725	-3.24135709075
AC004253.1	-2.513696515	-2.558950677	-2.718145355	-2.043670346	-2.416262973	-2.149941489	-2.403368	-2.091703616	-2.473686139	-2.845558455	-2.627283414	-2.420027964	-2.36404575	-2.824347612	-2.649366486	-2.420601549	-2.497233347	-2.373731072	-2.64408	-3.363672848	-3.894498052	-2.514014074	-2.725305003	-2.641113734	-2.402207873	-2.655950221	-3.65788382	-2.94705841	-2.624350278	-2.778562426	-2.635566663	-3.319064892	-3.192627921	-2.974643027	-2.425905302	-2.596447509	-2.351296975	-2.992074481	-2.700091258	-2.458670329	-2.563148528	-2.405545889	-2.496449641	-3.198617014	-2.996596103	-2.357621754	-2.958771589	-2.855790007	-2.584835497
AC004253.2	0.090804936	0.120424746	0.224741854	-0.632923386	-0.453579688	-0.447750092	-0.610015446	-0.432422144	-0.334017376	-0.671877748	-0.1918119	-0.244523927	-0.127563061	-0.272795918	-0.25287577	0.039142403	0.22291275	-0.081368941	0.119624325	0.134470025	0.047026811	-0.479091062	-0.423802522	-0.406284946	-1.337889087	0.073152585	-0.101340991	-0.251506663	-0.359828184	-0.252670911	-0.279134684	-0.219635363	-0.600152422	-0.174178716	-0.316323467	0.121325003	0.139128285	0.22574953	0.135787817	0.076923493	0.15679825	-0.397297346	-0.464921434	-1.041226687	-0.584543477	-0.792859484	-0.720201082	-0.593514049	-0.669883819
AC004257.1	-1.841385904	-1.706471932	-1.729804851	-2.013964647	-1.902679416	-2.758149148	-2.188088007	-2.370176174	-2.514267795	-2.512101493	-2.339124615	-2.336645997	-2.509289616	-2.891256439	-2.342253438	-1.970797687	-1.836903419	-2.509273277	-2.479962224	-2.931418081	-2.701719453	-2.167136973	-2.931013582	-3.77985069	-2.954901996	-2.189243905	-2.095335737	-1.84306338	-2.724313245	-2.558275499	-2.412443792	-2.738733137	-2.615395008	-2.134133028	-2.990521747	-2.449781748	-2.270929748	-2.276538581	-2.674665318	-2.708008289	-2.415266885	-3.062717278	-3.88475751	-3.273553571	-2.998861735	-3.304522109	-2.818236875	-3.51456183	-2.742627601
AC004264.1	-2.545778331	-2.819525264	-2.967319916	-3.273761571	-2.793265988	-3.296625056	-3.010805965	-2.897702032	-3.711151142	-3.746041835	-2.746928983	-3.147730593	-2.794767934	-2.962674631	-3.044720155	-2.844116258	-3.130762124	-3.439650941	-2.49804078	-2.454901207	-2.947698607	-3.321015294	-3.24184845	-4.347904808	-4.565063087	-2.528987625	-2.633851105	-3.626326833	-3.396761215	-2.975233022	-2.74670082	-3.387443741	-2.883923286	-2.547612493	-3.424774139	-2.639732262	-2.924129589	-2.828872493	-3.394550563	-3.278309253	-2.772145295	-2.871188854	-3.009444486	-4.355153874	-3.200282871	-3.709074163	-3.007543049	-1.922166593	-3.183600758
AC004381.1	-2.770900132	-2.271323394	-2.641301153	-2.535009478	-2.797858115	-2.863205614	-2.501571301	-2.539576831	-2.384411279	-1.931592766	-3.152365903	-2.808711569	-2.824884226	-2.477225974	-2.533979203	-2.580134789	-2.894897981	-2.691998724	-3.167424031	-1.994419671	-2.426881459	-2.596269403	-2.969134998	-2.808285741	-3.138226783	-2.558864181	-3.013693456	-2.705919968	-2.224683921	-2.42581146	-2.585232644	-2.971789623	-2.780236741	-2.747466435	-3.003622401	-2.664542777	-2.319904036	-2.44097336	-2.618262605	-2.870962075	-3.103618836	-2.013600124	-2.515044501	-3.575736283	-2.813265664	-3.224300758	-2.881223225	-2.767017698	-2.763242937
AC004408.2	-1.787174099	-1.792345278	-1.987102063	-1.414988093	-1.169324175	-1.810853412	-2.390038925	-1.940303589	-1.492969665	-1.405312838	-1.818384619	-2.283186226	-2.261882238	-2.153493529	-2.206293631	-1.800493879	-1.932759186	-1.878839223	-3.161701505	-3.421937052	-2.625785698	-3.8515009	-2.852235165	-3.134867475	-3.284439352	-1.987993727	-1.453023679	-2.614689156	-2.550516984	-2.616069281	-3.577744629	-2.934625474	-2.592452256	-2.238436412	-3.109432875	-2.309041334	-2.88389066	-2.479459462	-2.602752635	-3.013135417	-2.690824532	-2.412495221	-2.915546332	-3.156972139	-2.685310873	-4.010421029	-2.49829444	-2.042719902	-2.565110199
AC004415.1	-4.315745987	-3.856505249	-4.9360339535	-4.3226261025	-4.2471905805	-4.7706005205	-4.798140297	-4.4723897135	-4.8102096895	-4.441873563	-4.85818301	-4.8688520795	-4.988176377	-5.6124375735	-5.4071442775	-4.5130020855	-4.6277610285	-4.172046425	-3.772047713	-3.3258066015	-3.675848113	-3.7398580325	-3.579765366	-4.2844941445	-4.6018916755	-4.6158278005	-4.6409297095	-4.640888825	-5.793649203	-5.564338224	-5.3038046735	-5.28312148	-4.8464106875	-4.8081436175	-4.83763715	-5.255632038	-5.121288144	-3.7166890615	-5.754187964	-5.1033428605	-5.2899847185	-4.4847374865	-4.788383964	-4.068859897	-4.241289559	-3.8930918065	-4.679853907	-4.6091191645	-4.7980285865
AC004448.1	-3.371005776	-3.836499968	-4.486688346	-4.348241049	-3.335553579	-3.759129137	-5.114985586	-5.001430893	-4.966407655	-4.545884028	-4.706598554	-4.868271632	-4.419491588	-5.410085414	-4.756143218	-4.487272587	-4.528046885	-4.006936076	-3.89573746	-3.164268946	-4.02357577	-3.579136068	-3.657263561	-4.451090293	-4.608306127	-4.431010229	-4.528025711	-4.862429855	-5.184817866	-5.573669059	-5.130766276	-4.7772483	-4.835574535	-4.983751777	-4.710538196	-5.054382502	-4.887676877	-4.409649818	-5.581053643	-5.463687945	-4.926013775	-3.628847751	-4.787558425	-4.308311461	-4.276847109	-3.902836255	-4.412526416	-4.633705078	-4.983804003
AC004448.2	-3.27368420371429	-3.18480895528571	-3.40826236657143	-3.60301189057143	-3.50044522257143	-3.96560735585714	-3.76317740714286	-3.50298228742857	-3.70832655114286	-3.64678998414286	-4.05546513985714	-3.39128184557143	-3.81808554942857	-4.07601481042857	-3.94292649814286	-3.52138897971429	-3.64530448528571	-3.96734643	-2.94478776428571	-3.19702069328571	-3.01427146385714	-3.276189258	-3.14782250671429	-3.78059323457143	-4.192197587	-3.52077481042857	-3.50951643357143	-3.59725921414286	-4.15224935214286	-3.82278779528571	-3.816009599	-3.82289905814286	-3.94869059214286	-3.91825502428571	-4.06455788185714	-3.60955113185714	-3.629500248	-3.06361429471429	-3.94980812642857	-3.98446288171429	-3.79521826042857	-3.55871156314286	-3.89347769971429	-3.66896817685714	-3.64907702	-3.31840973642857	-3.61579735157143	-3.78990946842857	-3.53060979314286
AC004448.3	-1.299620652	-1.419846855	-1.256496444	-1.876525248	-1.765638513	-1.857558736	-1.881136293	-1.799907984	-1.872173764	-2.188666122	-1.708099813	-1.699719083	-1.483854263	-1.359692245	-1.273475925	-1.637143689	-1.478476731	-1.731652239	-1.940785233	-1.861967029	-1.40212721	-1.834678756	-1.723158413	-1.779458844	-2.385108449	-1.569268127	-1.361341323	-1.457895429	-1.564402073	-1.679788369	-1.933277015	-1.839980315	-1.740403123	-1.467280397	-1.705275869	-1.206183977	-1.242352901	-1.281046134	-1.60939957	-1.525217533	-1.151107778	-1.337182099	-1.661684049	-1.494145094	-1.663125908	-1.731759262	-1.703851797	-1.556008568	-1.508024055
AC004449.1	-3.758888476	-4.023275118	-3.902643435	-3.526817532	-4.506022169	-4.765068596	-4.443155636	-3.361565389	-4.001816631	-4.501129613	-5.288468194	-4.955401316	-5.277335119	-4.356442011	-4.662847203	-4.234428179	-3.914514456	-3.936650482	-3.865100769	-4.046453213	-3.941870113	-3.819916068	-3.669724192	-4.233490694	-4.715481428	-4.279797598	-3.935629786	-4.448850436	-5.627331772	-5.780842736	-5.097519774	-4.770550195	-4.613748431	-4.509871763	-5.082264765	-4.374164927	-4.259263603	-4.234709879	-4.241237173	-3.511741466	-5.159796347	-4.733801755	-4.877088754	-3.872032168	-4.487499417	-3.880022807	-4.297529665	-3.818472319	-4.290066318
AC004470.1	-3.553462661	-2.696337702	-3.717972299	-5.313002706	-4.633968367	-4.603912635	-5.022456703	-4.760942678	-4.823905196	-3.960255209	-4.68233951	-3.956997672	-3.657316222	-4.515975139	-5.152666642	-3.028219252	-3.197088616	-3.401540711	-3.309652291	-4.037767914	-3.99081525	-3.855682178	-3.699744113	-4.421913637	-4.722745634	-4.612860068	-3.187832712	-4.426191742	-5.173475454	-4.969875985	-4.760717911	-5.048427454	-4.906201551	-5.063721874	-5.05682277	-5.417085085	-5.386139563	-2.941281831	-5.059191033	-5.548592873	-4.84325322	-4.824345937	-4.864497091	-4.51951748	-4.495889003	-3.967895932	-4.787757903	-4.148606909	-4.563835123
AC004471.2	1.30066853	1.129845671	1.062527772	1.039159097	0.925795522	0.677275609	0.522909397	0.768948723	0.821574288	0.533010191	0.658175089	1.100390329	1.006349137	0.735001185	0.740460605	1.218412236	1.134284624	0.664273958	1.414942234	1.193880231	1.252799511	0.778012086	1.135417594	0.685304473	-0.084372492	1.512685125	1.210645682	0.969329903	0.815135014	0.845503098	0.792173995	0.830304657	0.839906788	0.833766556	0.592372797	1.270844737	1.533552047	1.23278251	0.750144959	1.018337381	1.321525021	0.701124466	0.670083958	0.27094343	0.927954787	0.734459655	0.570750948	0.791707429	0.835468431
AC004477.1	-4.13234378	-4.772566167	-4.8777229998	-4.6440457278	-4.4991944678	-4.8369986758	-4.9719631142	-4.746916081	-4.5005938344	-4.2237631628	-5.0225608176	-4.4517128902	-4.6784700654	-4.7178684566	-4.6462262064	-4.4831072768	-4.590362186	-4.9863383416	-3.8585666218	-3.7722705626	-3.9329734594	-3.5595420194	-3.505244911	-4.119345197	-4.5900205764	-4.0654697858	-4.0113644012	-4.3858638132	-5.2277671368	-4.864540103	-4.8259574272	-4.7709339364	-4.2914130852	-4.6804983078	-4.652775962	-4.672447941	-4.540478395	-4.2909847914	-4.9961786236	-4.9303424278	-4.9334107374	-4.212562083	-4.323128062	-4.1997740338	-4.2669281606	-3.8410376934	-4.396115672	-4.1094436094	-4.541254818
AC004477.2	1.027246626	0.623505128	0.934076123	1.202146556	0.776733828	1.275771948	1.038674565	1.32265725	1.260365706	1.626223187	0.869020244	1.43840584	1.438648228	1.190946669	1.329603151	0.860185266	1.038163864	1.166352493	0.762674414	0.897209992	0.90354051	1.634856938	1.193399601	1.289859624	1.20336822	1.165569567	0.916153375	0.511913342	1.187146122	0.928587106	0.966705536	1.1403177	1.489371683	1.670787886	0.867091766	0.983445983	0.933880827	0.666658672	0.754945076	1.081141743	1.171433569	1.031447722	0.981460601	1.024982014	1.187906036	1.371006007	1.069498771	1.210230453	1.339762926
AC004485.1	-0.751207734	-1.243832823	-1.450359085	-1.635496535	-1.461427119	-1.927246916	-1.483757033	-1.485103908	-1.722484951	-1.494728685	-1.475424933	-1.590339717	-1.836684981	-1.535681638	-1.665917009	-1.454054245	-1.359286747	-1.630830174	-1.519097243	-1.527485989	-1.376695155	-1.489393631	-1.441534677	-1.834928132	-2.399240379	-1.267364963	-1.471756003	-1.615292142	-1.782083053	-1.896221797	-2.11753201	-2.268763434	-1.941993031	-1.541723256	-2.218538494	-1.73201837	-1.501485628	-0.846430636	-1.749869707	-1.649867422	-1.686930636	-1.485669067	-1.975066342	-1.927965144	-1.732674934	-2.352931692	-1.72908948	-1.537133909	-1.588239926
AC004492.1	1.324400915	1.756996444	1.852647427	2.2881733	2.139422733	1.742076014	2.091798831	1.918079562	1.464211044	1.49153736	1.687785175	1.72344634	1.826538292	1.94357764	1.936342131	1.926717157	1.975136748	1.712885977	1.75743664	2.179490255	1.958551195	2.133413725	2.28893623	1.776830497	2.241701384	1.756423709	1.866979223	1.69461	2.174958788	2.185493176	2.153692892	2.087573623	2.048810488	1.707612943	2.772996739	1.713343111	1.663759219	2.420696337	2.280435041	2.069521483	1.99209659	1.753787067	2.407211276	1.950400265	1.978304782	2.449091586	2.328526513	1.835662842	2.026204863
AC004494.1	-0.541155714	-0.19711715	-0.519834374	-0.028788564	-0.599283426	-0.280684281	0.032386111	-1.14792384	-1.156137837	-0.613404987	0.250421848	0.067160313	0.959643546	0.353856707	0.392289077	-0.507423507	0.125678219	0.844487381	-0.284049603	-0.052975737	-0.127416803	-0.175759351	0.415702124	0.111681372	-0.250938667	0.348614663	0.003336055	-0.497002731	0.766643613	0.374150744	0.059369318	0.603228947	-0.115661513	-0.311705639	0.580619876	0.336367533	-0.050255161	-0.399823076	0.38277284	0.548937309	-0.161148988	0.715312187	0.428724898	0.187683803	0.355164452	0.353978145	0.019662113	0.483869008	0.12843465
AC004494.2	-3.094994022	-3.019812049	-2.796811836	-2.728189171	-2.633396888	-2.762270365	-2.579468178	-3.881564749	-3.976009844	-3.901877325	-2.540100182	-3.423725285	-2.79500133	-3.034963134	-3.086410726	-3.061212383	-3.373679604	-3.025338023	-3.070317888	-3.515926897	-4.111245454	-3.171979329	-1.769843023	-2.903707972	-4.356508146	-3.133899653	-2.3626475	-2.632468612	-2.683773158	-3.294512331	-1.193037067	-2.84442148	-2.59249417	-3.33402458	-2.620293557	-2.275762084	-2.861135495	-2.67094831	-2.931604071	-3.007847104	-4.058277315	-3.406205261	-2.592992354	-2.391797079	-3.713998392	-3.609249483	-2.624318665	-2.544043122	-2.863360547
AC004522.2	-4.104833956	-3.918490824	-5.016747695	-4.263650792	-4.604313434	-4.537443681	-5.464608442	-4.609168199	-5.169545823	-4.605689727	-5.342586008	-4.543307268	-5.211724825	-5.483844262	-4.893991954	-5.149579626	-4.979950015	-4.76391589	-3.973846102	-4.140213534	-4.144151549	-3.886572742	-3.604687231	-4.075441896	-4.747294185	-4.542551989	-4.541663367	-4.80087282	-4.872166184	-4.491385474	-5.212923039	-5.162491888	-4.83410946	-5.145940103	-5.12730339	-4.865440816	-5.030906367	-4.163144623	-5.981724762	-5.45640242	-4.829448395	-4.390356282	-4.957601229	-4.531117528	-4.379110237	-3.97434678	-4.800623839	-4.540813542	-4.620926382
AC004528.1	-2.448974384	-1.951479025	-2.534050962	-3.062663231	-3.205402282	-3.227611574	-2.866981733	-3.031581875	-2.851534323	-3.12632806	-3.066194537	-2.091687425	-2.466918904	-2.607829833	-2.684137129	-2.28251627	-2.522353777	-3.018515128	-2.640971078	-2.741787986	-2.211862525	-3.323173097	-3.676586905	-3.908103928	-4.77349376	-2.207937663	-2.420412478	-2.33768036	-3.022005137	-2.840927696	-2.826603781	-2.740508363	-3.415908976	-3.105309062	-3.585518365	-2.223548557	-2.413975111	-3.215069579	-2.760218947	-2.800550797	-2.972367609	-3.014748042	-3.517227955	-3.620594823	-3.18835807	-3.990706493	-2.94040519	-2.181302251	-2.461277688
AC004540.1	-2.71691223816667	-3.3416805655	-3.06327846266667	-3.80156539133333	-3.5393647365	-3.48513272183333	-3.74709907183333	-3.35702268166667	-3.193853552	-3.33013879433333	-3.36572992583333	-3.21806343783333	-3.23051168266667	-3.19880531	-3.26053103833333	-3.25858469333333	-3.0018884015	-3.238046816	-2.98752283866667	-2.964425726	-2.82345193766667	-3.12099540083333	-2.94230571833333	-3.453363761	-3.60798821933333	-3.36015645566667	-3.32949977383333	-3.34387339683333	-3.38339128483333	-3.40883197916667	-3.61392314633333	-3.13517128616667	-3.560974257	-3.22698153033333	-3.30813986916667	-3.1443676195	-3.383191188	-2.47191533833333	-3.55702491633333	-3.514937155	-3.06737175333333	-3.49602974433333	-3.39277675466667	-3.34277820616667	-3.38978734216667	-3.04827102316667	-3.78960356033333	-3.53128954233333	-3.14209831133333
AC004540.2	-1.69244333233333	-1.31122483	-1.43002158	-1.42699278533333	-1.60411582766667	-1.72741575933333	-1.89844358866667	-1.68601226533333	-0.570687513333333	-1.68070651733333	-1.46608426166667	-1.31403302766667	-1.365168218	-2.02596456366667	-1.22515897	-1.388548438	-1.208042147	-1.06055532633333	-1.51182760033333	-2.32961185633333	-1.626751542	-1.86361676466667	-1.92253519766667	-2.09219273066667	-1.92867458566667	-1.97762704466667	-1.866917713	-2.20670916	-1.20222438033333	-1.573994225	-1.10089752333333	-1.04858600933333	-1.78566451333333	-1.630675496	-1.705416452	-1.88336351133333	-1.81926054566667	-1.08286879533333	-0.944039154666667	-1.43617428	-0.915586709	-1.95123361666667	-1.846856491	-2.67347468066667	-2.32871307033333	-1.49690078266667	-2.43261235	-2.311612208	-1.52434404633333
AC004542.2	0.982084035	0.298750185	2.235477668	0.351440203	1.092417069	2.099874549	0.983393744	1.512877724	2.098895698	2.427749803	1.874964829	1.897768907	2.332661921	2.676817193	2.444606797	1.039597388	2.341462126	2.434660615	0.938643883	1.183400983	1.36901548	1.12397966	0.622372628	2.17881926	3.096082189	0.581117205	0.796024646	2.047766795	2.776533323	2.566044483	2.286841711	2.367409454	2.168170048	2.621371078	2.792082393	1.416879278	1.213163704	2.095649235	2.578272903	2.386624849	2.450278959	0.878290429	0.934804248	1.19144349	1.408719951	1.963432377	0.780402839	0.980449148	1.549004418
AC004543.1	-1.027658953	-1.749334277	-1.445819536	-2.059333797	-2.280883364	-2.521009578	-1.778769126	-1.855384802	-1.758690255	-2.184729352	-2.494004918	-1.935647854	-2.053612716	-1.285450326	-1.714676238	-1.995030521	-1.781486114	-2.087277227	-2.246758978	-2.08160256	-2.06914899	-2.745831393	-3.072714919	-2.462719161	-3.624736113	-2.352539195	-2.270217985	-2.034475215	-1.861263348	-1.749389372	-1.867937454	-1.952411881	-1.348674346	-1.448330808	-2.101269876	-1.648679603	-1.815524376	-2.223780581	-1.531951048	-1.662972829	-1.921466446	-2.691624055	-2.49392855	-1.74575243	-1.998511916	-1.771077818	-1.784732343	-2.055094809	-1.892490965
AC004551.1	0.934282686	1.013558432	1.551303908	1.72065849	1.772330854	1.965492757	1.719286244	1.981102203	3.55178827	2.482598433	1.8962389	3.395982073	1.676430321	1.669689027	2.479824519	1.775865326	2.108079642	2.985914009	1.77338638	1.422531339	1.727366396	2.095121551	1.534843072	1.818834956	2.610112387	2.065936838	1.653512092	1.628402068	3.694389229	2.287492539	2.275907009	2.985596592	2.157910343	3.238932218	2.562391516	1.676275054	2.083598375	1.758263861	2.421214947	2.497005327	3.099507952	2.201491179	1.769296029	1.724752563	2.143037063	2.87111485	1.850363807	1.433426815	2.24406812
AC004584.1	-5.125302735	-5.419383277	-5.577368316	-5.229072868	-5.074632889	-5.759123347	-5.27558597	-4.631978636	-4.517008345	-4.340889916	-5.864098538	-4.904008496	-5.577412041	-4.721557607	-5.751678878	-5.596497956	-5.191773876	-5.074575112	-3.757403471	-3.771995822	-3.943653028	-3.614810762	-3.56125168	-4.194655021	-4.62417822	-4.541313594	-4.613471096	-4.986374078	-5.866531582	-5.681938567	-5.252635368	-5.301024121	-4.878986599	-5.009226013	-4.806548561	-5.221350958	-5.411657033	-5.514243057	-5.362960869	-5.546173806	-5.260988472	-4.565817238	-4.800270343	-4.407326588	-4.405463493	-3.907191858	-4.691091477	-4.60979819	-4.983804003
AC004584.3	-3.243553033	-5.255432091	-3.871430675	-2.237167826	-3.478644758	-2.030957645	-3.671690293	-1.019004966	-2.670599453	-2.925978235	-4.571309831	-2.147810959	-2.599307951	-4.68482736	-2.83837116	-2.590792851	-2.441008729	-2.500735376	-2.10160027	-4.143267237	-3.15320611	-1.930818768	-2.79038433	-2.976764386	-1.353498988	-1.965066634	-2.707322915	-2.311160646	-2.495548927	-1.804882855	-2.123160588	-2.399415378	-1.70502345	-1.056009134	-1.674483451	-2.451470624	-1.568145952	-2.122489627	-2.949971428	-1.917558329	-1.885472456	-2.487102749	-2.752430015	-2.114984656	-2.218605104	-2.198345294	-1.780837787	-3.080505102	-0.945512865
AC004585.1	-2.20866533775	-1.5915822425	-1.5990805495	-1.039991317	-1.86568398775	-1.8309382655	-1.2875399175	-2.77756236875	-2.02553984175	-1.4380617755	-1.3245124055	-2.53357254475	-1.82485442	-0.60363637225	-2.07587126975	-1.0555593875	-1.41124622975	-1.32779015525	-2.22742457325	-1.2549351355	-1.560927521	-1.0277712345	-1.2221928395	-1.05217450825	-2.97711909	-1.0106099275	-0.8197160765	-1.64227604225	-2.04473553975	-1.73503271175	-1.696544533	-1.08750256025	-0.4408421455	-1.52357611375	-2.2979316395	-1.8167120855	-1.690427619	-1.7928900585	-1.805462264	-2.0761853795	-2.1058387285	-1.121399661	-1.255588422	-1.29015922725	-1.36329464375	-1.207514477	-1.522916523	-0.9778258205	-1.28345538275
AC004593.1	0.546877478	0.0795026	0.058609058	0.961524107	0.480039771	0.860217514	0.541418627	1.046741964	0.773842593	0.363320992	-0.341249315	0.958583772	0.001181572	-0.213339483	-0.061677766	-0.074816951	-0.236424779	-0.061052108	0.385713735	-0.061448666	0.117446674	0.525565735	0.620135274	0.38737458	0.881189803	0.430156512	-0.548297685	-0.432223093	-0.347420167	-0.009555259	0.061596223	0.183618825	0.379065418	0.883395357	0.131261849	0.084253664	0.59799533	-0.311401128	-0.295598666	0.151170718	0.288171206	1.077482449	0.782896332	0.391943176	0.787381192	0.109231819	-0.10955042	0.167064154	0.707735591
AC004593.3	-4.6042733445	-4.609630578	-5.024589069	-4.665415969	-4.939558923	-4.973182052	-4.5549428755	-4.782739432	-4.6634334615	-4.5750798395	-4.912467728	-4.2902846855	-4.883623292	-4.442682256	-5.3095552125	-4.717655257	-5.2856209345	-4.7465749	-3.863816924	-4.0224034505	-3.9227092575	-3.7840807735	-3.461695218	-4.092187681	-4.6876483335	-4.2912710545	-4.709311082	-4.9028252665	-5.024372246	-5.1311297815	-4.5730833185	-5.263504364	-4.3713984015	-4.135135396	-4.3848834815	-4.547438058	-4.9341270485	-3.235622375	-5.3101275055	-4.933105546	-5.1532866565	-4.744269525	-4.305033051	-4.526600318	-4.059601653	-3.9806227505	-4.6083848065	-4.6567252515	-4.517452903
AC004594.1	-4.81897355616667	-4.60571450083333	-4.735137843	-4.512729675	-4.90545292816667	-5.131471419	-5.02119959866667	-4.76274830366667	-4.83293198166667	-4.332956496	-5.163131802	-4.548835318	-5.17731437566667	-5.07856562616667	-4.9563318905	-4.91194551716667	-5.059090882	-4.97918833383333	-3.7926328485	-3.89319389316667	-3.65775470766667	-3.77442876766667	-3.64505194533333	-4.30835939883333	-4.63021755716667	-4.2365824465	-4.21080644033333	-4.32882552283333	-4.75371234983333	-4.929952926	-5.004328782	-4.96950064816667	-4.544770924	-4.41823172016667	-4.6474378825	-4.9667628745	-4.92735675316667	-3.266065065	-5.13866621616667	-5.090709858	-4.90156988816667	-4.45024724716667	-4.26733813266667	-4.28126550966667	-4.30952521666667	-3.76163575233333	-4.32701463783333	-4.3193715785	-4.5515040175
AC004596.1	-0.132689531	0.151038053	-0.351673203	0.190763094	0.097341457	-0.350262748	0.380566167	-0.381687763	-0.500965829	0.164687864	-0.30055203	-0.083544347	0.254024257	0.025225206	0.350925417	0.233381764	-0.269007583	0.276943706	-0.20310872	0.217945516	0.14275365	0.717186705	0.854988811	0.702404753	-0.260843708	0.881943117	0.838123632	0.900335317	0.409516458	0.110507544	0.121764707	-0.087116159	0.494710056	0.092324699	0.105386201	0.762810679	0.268601108	-0.358718028	0.162543491	-0.11562247	-0.287034728	0.420039363	0.12635971	0.629948751	0.720310298	0.189353798	0.765803193	0.912667915	0.480012426
AC004597.1	-1.552434011	-1.949849641	-1.947727974	-1.979399891	-1.828901236	-2.205006085	-2.576805298	-2.069552588	-1.95900021	-2.323435899	-1.901747266	-2.262580622	-2.845049677	-2.513285253	-2.301237611	-2.340201065	-2.234228446	-2.401826996	-2.379215138	-2.472270701	-2.865129223	-3.252286525	-2.934725093	-3.420383926	-2.591657268	-1.788729598	-1.760595159	-1.955262897	-2.44943603	-2.359489447	-2.481635662	-2.733552764	-2.483056904	-2.370103643	-2.590877669	-2.216457128	-1.951348765	-1.755398637	-2.188698797	-2.288147779	-2.097508379	-2.470234646	-2.325219453	-3.055196657	-2.492462877	-2.541009998	-2.229464487	-2.429480283	-2.776908205
AC004623.1	0.462333953	0.381276091	0.689757847	0.168373204	0.098974539	0.189411606	0.222689717	0.062799228	0.243524736	0.068327841	0.227590761	0.365052529	0.27609341	0.516972362	0.412551132	0.203975496	0.32140059	0.107251654	0.290566352	0.302441327	0.399631817	-0.088893002	0.285604497	0.177485922	-0.622318543	0.206480848	0.226048488	0.151734739	-0.083289347	-0.002151797	-0.123284234	0.153989975	-0.198072235	0.225370326	0.057201892	0.660447337	0.603201988	0.764327848	0.237260286	0.286549045	0.338322301	0.451892672	0.261770065	-0.147839162	0.242665354	-0.108827729	0.003127661	0.245800143	0.083512293
AC004637.1	0.731600347	0.795185303	0.636126005	0.438233474	0.190456318	0.092833256	0.090256549	0.298962636	0.210664799	-0.264940407	0.154612575	0.672325887	0.296379344	0.428423174	0.418695974	0.555020033	0.697277563	0.29640388	0.750214868	0.590375437	0.903872725	0.156209285	-0.094265534	-0.121680699	-0.983607616	0.649796117	0.586765817	0.313307549	0.22955792	0.286190997	0.153987055	0.270982917	0.60216954	0.55578252	0.192005802	0.694911195	0.836113571	0.67058138	0.478827022	0.479108827	0.606883201	0.298768736	0.131198503	0.053434933	0.346192334	0.1809307	0.559273176	0.394607996	0.201372714
AC004672.2	-1.635782043	-1.669116868	-1.728473951	-1.728240927	-1.441244855	-1.515475528	-1.61773672	-1.80438975	-1.558397975	-1.506707546	-1.667470192	-1.810644631	-1.943283933	-1.834986697	-1.717799867	-1.730194596	-1.724700133	-1.880418961	-1.645173715	-2.418447658	-1.702377294	-2.056382469	-1.640629921	-1.729414283	-1.759791056	-1.286732132	-1.337110242	-1.382476527	-1.61794051	-1.514235152	-1.910872079	-1.983207037	-2.159238241	-1.597212694	-1.933988062	-1.718191958	-1.707827511	-1.551295607	-1.939988746	-1.772148331	-1.977502145	-2.032683478	-1.892217731	-2.115852444	-1.923143431	-2.035632754	-1.748952283	-1.741084528	-1.816225403
AC004687.1	0.321767739	-1.49832032	-1.4145311	-0.440441112	-0.673893654	0.021827412	-0.970364458	-0.047169871	-0.768544566	-0.228856494	-0.890744666	-0.064369993	-0.23720343	-0.449232685	-1.13152827	-0.746389781	-0.833393622	0.179689023	-0.970558683	-0.562194989	-0.452226619	0.015467561	-0.397699151	0.21840796	0.744879097	-0.878757414	-1.427884588	0.004032248	1.103699957	0.564710478	0.552565377	1.142574632	-0.164082467	0.434080948	0.768809442	-0.047977186	0.057844055	-0.77637641	-0.58407823	-0.665559777	-0.51251788	-1.37046112	-0.259501969	-1.261642797	-0.514360553	-0.061725172	-1.85900753	-1.190003509	-0.657895115
AC004690.2	-4.39775993766667	-4.05824493466667	-3.959300756	-3.88971969033333	-3.81757219933333	-4.51078829566667	-4.36402042533333	-4.19184686466667	-4.350909581	-3.72318163133333	-4.702225769	-4.167446845	-4.675332684	-4.86667608366667	-4.408946547	-4.62242322933333	-4.13141183433333	-4.45149339666667	-3.91023390566667	-3.983785698	-3.567626858	-3.77403803266667	-3.53251339133333	-4.15354187666667	-4.57536420066667	-3.671523025	-3.75748435433333	-4.049968194	-4.966073253	-4.941148852	-4.750970231	-4.755362787	-4.388110452	-4.53145713933333	-4.666317203	-4.09698914966667	-4.21314268666667	-3.67922129466667	-4.962888432	-4.62663520766667	-4.52881063266667	-4.01949973633333	-4.53075342333333	-4.49098447066667	-4.349725993	-3.91469740933333	-4.18792821	-4.165216319	-4.39597163766667
AC004691.1	-4.552335838	-4.234471643	-3.942599556	-4.303531069	-4.82919858	-3.862676559	-4.603705409	-4.521426405	-4.732774217	-3.420793175	-3.438222561	-3.958790818	-4.182845791	-2.671677919	-3.568353116	-3.738254545	-3.611052999	-3.729094873	-3.609501325	-3.240769533	-3.593259836	-2.821844347	-3.443939887	-3.972377066	-4.626519534	-3.66716915	-3.956997777	-4.659805318	-5.362631668	-4.812032381	-3.670784286	-4.963375477	-4.518519987	-4.392229307	-4.78378336	-4.161449514	-4.290727198	-3.979447101	-4.236773578	-3.888561879	-3.804624086	-4.057649023	-4.382529805	-4.01440697	-2.356301888	-3.792193071	-4.342547346	-4.214128274	-4.046757662
AC004691.2	-3.2917638365	-3.1256750715	-2.72195989	-2.3706198505	-3.136942041	-3.502263245	-3.2045512645	-3.7138445985	-3.275217967	-3.58331472	-4.425517208	-3.529788332	-3.532370782	-2.991560617	-3.1017094885	-3.202421066	-2.370774666	-2.8336174865	-3.6675964615	-3.2553108665	-3.6015489995	-3.2194674515	-3.381413092	-2.9154627335	-4.2304083085	-3.2525612335	-2.91262645	-3.1770555805	-3.0419962445	-3.089912805	-3.4307979995	-3.0203690255	-3.554492889	-3.6813761355	-3.322557387	-3.4467162105	-4.6565034345	-3.5631129535	-3.1645439165	-3.784746963	-3.5354188245	-3.5038951105	-3.0289281625	-4.4883820565	-3.9280451875	-3.2550376675	-2.9196665135	-3.781333839	-3.4483634675
AC004692.2	-4.160174037	-3.9617349405	-3.686158051	-3.1402057525	-3.573297548	-3.586401425	-4.3859149955	-4.009906471	-3.792203685	-3.3531724305	-4.5791791245	-4.7103309105	-4.7768248535	-4.6570295145	-5.6214043605	-4.3326656835	-4.1402621765	-4.302492181	-3.812700514	-3.9282661425	-3.762012511	-3.7284688065	-3.6145981965	-4.247906419	-4.673808401	-4.561295261	-3.8835501625	-4.1677947045	-5.6110601105	-5.5124270255	-5.285317513	-4.936390232	-4.880359778	-4.8463721535	-4.937520908	-5.1321682445	-5.1490972445	-3.778233943	-5.4066442255	-5.4525941255	-5.2861464285	-4.104513964	-4.784012419	-4.4592100065	-4.4250320965	-3.888883371	-4.488815059	-4.557841114	-4.983804003
AC004702.1	-2.788226757	-4.253238988	-3.638648077	-3.243620829	-3.085374605	-2.993294394	-3.403070624	-2.274032523	-3.926155219	-4.491719788	-3.234871558	-2.495429298	-3.667683696	-4.047015053	-2.360681304	-2.924890372	-3.35756397	-3.475444046	-2.952874417	-3.957131309	-3.160514945	-2.497735139	-3.561947974	-3.797961568	-2.715072139	-3.358583294	-3.273758062	-3.680840751	-3.198820153	-3.222642952	-3.828137782	-3.184120908	-3.24415588	-3.507965451	-3.778252333	-3.112336243	-2.948963959	-3.255555491	-3.383871254	-3.33180041	-3.690111552	-2.955641077	-3.002669078	-4.240038918	-3.567533253	-3.966495837	-4.068247151	-4.50312802	-3.833977424
AC004704.1	-4.43336887	-3.407397807	-3.544195841	-2.731798051	-2.943627226	-2.972548506	-3.826618759	-4.125354716	-3.796251716	-3.829251279	-3.200370185	-4.425807046	-3.851680104	-4.037957173	-3.634164498	-3.28257846	-4.598759356	-2.920746709	-3.611980659	-3.655320393	-3.177499148	-3.675611421	-3.032228803	-3.859978443	-3.845766827	-3.666062172	-3.460099984	-3.33669549	-4.000314956	-4.098599639	-4.501937232	-4.900744925	-4.438026254	-4.885301628	-4.467806651	-4.481781099	-4.865867802	-1.991384865	-4.476814394	-4.513638811	-4.603031644	-4.628068209	-4.494518358	-4.42145354	-3.834891006	-3.810658822	-4.301897804	-4.403069652	-4.119098712
AC004706.1	-1.494916813	-1.097839504	-1.228232899	-1.913178715	-1.481418763	-1.930672492	-1.130076254	-2.330051422	-1.699772758	-1.770393389	-0.580443063	-1.086814267	-0.911143243	-0.97463711	-0.746928079	-1.359664612	-0.929722622	-1.441345176	-0.924494902	-1.744552469	-1.712887277	-1.375561906	-1.640736374	-0.726253354	-2.563177516	-0.848624209	-1.408095689	-1.256784425	-0.741200052	-0.760962619	-0.924485839	-1.3563986	-1.553356268	-1.240942573	-1.435818478	-0.86167901	-1.326042844	-0.858084256	-1.448189962	-0.997510619	-1.186728211	-1.73779172	-1.420986022	-1.859883573	-1.434490978	-1.147835698	-1.474614038	-1.147182704	-1.460737483
AC004707.1	-3.560114753	-3.495002601	-3.247734985	-3.801460827	-3.469238038	-3.296441056	-4.038594191	-3.645546652	-3.738513397	-3.862978984	-3.73743896	-3.034849106	-3.512426214	-4.155471409	-4.151501512	-3.005779198	-3.146471632	-4.265590127	-3.518592946	-3.74097284	-3.749682245	-3.711455686	-3.635644654	-4.362568016	-4.671946307	-3.927257449	-4.158774831	-3.894986202	-4.893508088	-4.637062861	-4.317479706	-4.540042688	-4.537345106	-4.899809345	-4.848856606	-3.944327744	-4.121680255	-4.577760567	-5.921941987	-4.63284891	-4.882317371	-4.747889172	-4.859095464	-4.481781741	-4.453469899	-3.95868535	-4.259708942	-4.51572832	-3.300498942
AC004771.1	-2.398698872	-1.868606863	-2.498412301	-2.448753754	-2.675963748	-3.03139166	-3.045255296	-4.11505753	-2.856820695	-4.123785263	-3.231567806	-3.922441071	-3.265383404	-3.134237678	-2.951574973	-2.592049137	-2.746441578	-3.019524487	-3.856880683	-2.841920487	-3.919535352	-3.013043472	-2.990631219	-3.456572285	-4.223268743	-2.351864811	-2.424886281	-2.765298404	-2.989895311	-2.538949227	-2.608833466	-2.851114114	-3.298600142	-3.602802771	-3.102976937	-2.757940293	-2.837070848	-2.847508481	-3.72962263	-3.384787243	-3.427216826	-3.200242327	-3.585899943	-3.136563892	-3.259771198	-2.646211145	-1.784708866	-1.904910686	-3.011347988
AC004771.2	-1.193360472	-0.637927855	-1.145204153	-1.258297363	-0.452120084	-0.691443705	-0.422682526	-1.256043753	-1.588560644	-0.877151961	-0.807291137	-0.37863064	-0.22814531	-0.918806666	-0.800414018	-0.55575476	-0.924135851	-0.971906931	-0.557467081	-0.346307595	-0.492245767	-0.247614895	-0.456540038	-0.068560212	-1.521388501	-0.58711499	-0.524000645	-0.907151957	-1.075930125	-0.692141751	-0.658561415	-0.843682297	-0.786946896	-0.972623788	-1.254910768	-0.890424618	-0.654232783	-1.202115105	-1.348055056	-1.123130586	-1.197540069	-0.187273879	-0.143593879	-0.887951318	-0.337310158	-0.96466844	-0.634670297	-0.893322076	-0.491681585
AC004771.4	-1.914808935	-1.87645877	-1.765039341	-1.126440072	-1.802040936	-1.222680059	-1.645557158	-1.468297527	-1.886996315	-1.356278899	-1.340862798	-1.133273397	-1.18767619	-1.247029051	-1.315034721	-1.661582973	-1.830839238	-1.641564164	-1.470904268	-2.390599529	-2.339980061	-1.708768506	-1.525191456	-1.463678651	-1.831610175	-1.58126798	-1.762799904	-1.813704152	-1.551372737	-1.332779321	-1.596611519	-1.533209773	-1.682725225	-1.082374574	-1.389336184	-1.497964157	-1.578721141	-1.86403196	-1.350400199	-1.487280208	-1.305738608	-1.945283949	-1.763999756	-1.818546655	-1.517194617	-1.741842625	-1.694182667	-1.366288361	-1.61858457
AC004771.5	-3.26110457	-4.184636967	-3.421320898	-3.648403628	-4.203624621	-3.42881932	-3.870613462	-3.611029031	-3.902955613	-2.915303439	-2.216769273	-2.797245629	-2.830931068	-2.770117131	-3.474146358	-3.522876052	-3.864868225	-3.298376002	-3.882828614	-4.07588708	-3.832917531	-3.873336982	-3.660076892	-4.082276802	-3.09589036	-3.405440609	-3.421929274	-4.364768608	-3.69931648	-3.139590019	-3.903026429	-3.76249122	-3.873912671	-2.450717231	-2.903269003	-4.13172267	-3.843481696	-3.289996492	-2.619113047	-3.659869319	-3.398134181	-3.969040152	-3.954806364	-4.205706054	-4.384054817	-3.985724671	-4.609839073	-3.670808937	-3.996556947
AC004784.1	-2.611355439	-2.587953561	-3.053063704	-3.025843669	-2.867337096	-3.104638833	-4.297025778	-4.010474799	-4.570666102	-4.48030554	-4.008491893	-4.727960946	-4.920630981	-5.040877724	-4.82506082	-3.116462471	-4.12472298	-4.017272696	-3.841515907	-3.795744919	-3.510619182	-3.768775457	-3.444674275	-4.296301592	-3.521989052	-4.560171649	-4.162243629	-3.725832559	-4.940010746	-4.065341555	-4.68784626	-4.934472424	-4.842205187	-4.915968503	-4.859350823	-5.313785248	-4.804502396	-3.455916878	-5.898075457	-5.004946173	-5.3859513	-4.690481185	-4.776534449	-4.465627931	-4.450000852	-3.896758	-4.683738699	-4.608548672	-4.983804003
AC004790.2	-0.855117344	-1.010222637	-1.16708253	-1.296246748	-0.796098862	-1.561025752	-1.387818146	-1.322687744	-1.523450308	-1.810098131	-1.168664358	-1.457854226	-1.414267669	-1.505683581	-1.322919759	-0.87699871	-0.996965139	-1.784603598	-1.475324079	-1.961132376	-1.265393006	-1.95228687	-0.987445671	-1.831899256	-3.022885421	-1.005645537	-1.009731634	-0.673411302	-1.533580163	-1.681033818	-1.594093542	-1.599596112	-1.83378166	-1.678854414	-2.154613572	-0.603237159	-1.572965699	-1.051313298	-1.054541	-1.830498422	-0.583325402	-1.556146104	-1.618943809	-2.043134745	-1.566257558	-2.125618475	-2.114045929	-1.359046555	-1.852744056
AC004801.4	-4.340773066	-4.189371611	-3.404400648	-4.068936994	-4.648779086	-4.326224148	-4.8111394	-3.009293439	-4.409623947	-4.18525031	-3.847194115	-4.887217474	-4.688984164	-3.386018292	-3.69144151	-5.017206584	-3.97476105	-3.394145974	-3.834917845	-3.559127417	-3.786690227	-3.716222233	-3.545010009	-3.715913321	-2.916521918	-3.854155821	-4.519743589	-3.801092144	-4.322686903	-4.362068347	-4.975473652	-3.856644648	-4.116097062	-4.008522995	-3.308779749	-4.069733287	-3.424321805	-3.511596546	-3.349165041	-3.516549798	-4.600741365	-4.10436883	-4.225309532	-3.804998583	-4.379067397	-3.804672105	-4.07911574	-4.488374161	-4.54890971
AC004801.5	-2.36229422766667	-2.499620422	-2.53296463833333	-2.73657742133333	-2.86213356666667	-3.03765961966667	-3.24371680033333	-2.95627086233333	-3.00684330333333	-3.202534596	-2.945985888	-3.099773965	-3.001149693	-3.15345539666667	-2.83824524733333	-2.01252113	-2.28487067266667	-3.03456057766667	-3.03822138666667	-3.13630902566667	-2.88799488733333	-3.43869797466667	-3.23702306566667	-3.33086335633333	-3.39482908333333	-2.71365417633333	-2.717122599	-3.06114004266667	-3.428693467	-3.182151983	-3.129415394	-3.21404379966667	-3.92615183266667	-3.69062775433333	-3.84873998133333	-3.19793534133333	-3.121285598	-2.58619702366667	-3.67758733133333	-3.68276295	-3.38912308566667	-3.82026626966667	-3.529040148	-4.10645323133333	-3.77645696466667	-3.64840243233333	-3.87140172633333	-3.17333504733333	-2.98061821733333
AC004803.1	-1.213121892	-1.021910676	-1.147637267	-1.2775857908	-1.1959166164	-1.369041349	-1.9393007754	-1.7632294464	-1.7982051996	-1.672207984	-1.55952843	-1.8229584958	-1.4762634102	-2.2026610436	-1.5285925156	-1.1568414652	-0.8941450146	-1.423812013	-1.555869021	-1.6678659286	-1.695565032	-1.771099582	-1.7546309942	-1.7363007054	-2.4967031956	-1.7581127542	-1.7192689796	-1.5527242252	-1.8640582188	-1.3872190408	-1.5794779104	-1.9427127334	-2.389929992	-2.3956743434	-2.0535640662	-1.5776460244	-1.5413965936	-0.8590642772	-1.6012341424	-1.760648678	-1.8365505676	-1.9214121488	-1.9027761926	-2.5168810888	-2.4161489454	-2.0527041674	-1.5369859328	-2.1018219344	-1.9298771108
AC004805.1	0.009521302	0.038735203	-0.262102863	-0.182564906	0.385354746	-0.329876054	0.343186652	-0.278782208	-0.123793076	-0.068689575	0.064133226	-0.412211764	-0.046220006	-0.295256398	-0.112679158	-0.06339362	0.081231748	-0.635398632	-0.219787563	-0.157483278	0.096611549	-0.149705055	0.240454629	0.103054759	-0.542646306	0.311674267	0.12719	0.02571582	0.416366577	0.179723441	0.298342535	-0.587356572	-0.402039195	-0.79407094	0.032113891	0.0961209	-0.296771382	-0.122957725	-0.10689096	-0.042829238	-0.400817212	-0.629558676	-0.555335397	-0.236602162	-0.355635967	-0.384090963	0.199000271	0.007728228	-0.640524192
AC004816.1	-3.061242254	-3.285716158	-4.145499791	-2.4990505555	-3.2315232515	-3.209531127	-2.9375502165	-2.948191648	-3.0786194965	-3.2901850975	-3.100585063	-3.796139753	-3.5041255365	-3.9767654065	-4.422105565	-2.9542256795	-3.5871396715	-3.2947194545	-3.615949883	-3.445324582	-3.1674156285	-3.6921361265	-3.575067806	-4.1717656855	-4.6138433075	-3.4456132355	-3.334068552	-3.411470453	-5.090373456	-4.410039811	-4.383252101	-4.4951918075	-4.003758698	-4.974899841	-4.614986275	-4.258523189	-4.3476454445	-3.2980504395	-4.252334552	-5.144876392	-4.103046427	-4.091732795	-4.709585955	-3.243737216	-4.025350538	-3.86837536	-3.8692812525	-3.657292681	-4.318122119
AC004817.1	-4.817045698	-3.739056869	-3.949690319	-3.063395295	-3.566364426	-3.937766911	-4.900001546	-4.019599615	-5.135185384	-4.354056047	-3.950362013	-4.532220508	-3.351980221	-4.984786807	-2.843143887	-5.000120963	-3.730358743	-2.882745609	-3.806195825	-3.930809246	-3.768942485	-3.715690716	-3.561817825	-3.2344369	-4.581721337	-4.384688301	-4.136971209	-4.359882487	-4.176963871	-3.9761971	-4.767571073	-3.702150057	-4.867281762	-4.97917762	-4.780365486	-5.164151259	-4.780189963	-2.722525955	-4.507083978	-5.584432065	-4.859193498	-2.899298018	-3.207020061	-4.40757589	-4.359602425	-3.066544562	-3.659442145	-4.186379534	-3.422394639
AC004817.2	-5.096553517	-5.277051909	-5.252675162	-5.301124818	-5.018566426	-5.687157016	-4.888556169	-5.055210324	-5.143585027	-4.588643977	-5.861291459	-4.867215586	-5.535867339	-5.643146694	-4.42889677	-5.219316883	-5.407918861	-4.356225693	-3.806440332	-3.916539511	-3.816925941	-3.751462336	-3.577214784	-4.329116157	-4.672990285	-4.694272	-4.681646865	-4.906776924	-5.967304462	-5.661651805	-5.340845836	-5.279714172	-4.190171639	-4.955365488	-4.872669939	-5.11143359	-5.511110808	-4.261881604	-5.91497919	-5.630371777	-5.210011084	-4.750294394	-4.755318193	-4.483216185	-4.461028554	-3.93330273	-4.722835178	-4.603983559	-4.983804003
AC004817.3	0.185689512	0.063528136	0.121002809	-0.290326037	-0.288234357	-0.262275489	-0.393113219	0.023991808	-0.40289968	-0.072297816	-0.083498959	-0.577418783	-0.471930704	0.094394659	-0.248858675	-0.309326073	-0.228304632	-0.377040347	-0.037362166	-0.400019331	0.01803957	-0.246549885	-0.162503185	-0.140001721	-0.406380749	0.068804993	0.072367722	0.293797191	-0.305965304	-0.506651895	-0.79720372	-0.756665631	-0.474788788	-0.360531721	-0.453402441	-0.459188544	-0.293498158	-0.208249766	-0.228438489	-0.341036265	-0.192642827	-0.446362365	-0.450761161	-0.439234834	-0.485759817	-0.865030715	-0.127878129	0.226975821	-0.529895581
AC004817.4	-5.17796212	-5.136363206	-5.454376424	-5.382289885	-5.171507506	-5.770379751	-5.383447036	-5.178364538	-5.320945048	-4.55419088	-5.888125133	-4.951157062	-5.633135227	-5.592133234	-5.174360016	-5.733406388	-5.950867962	-4.327324236	-3.914515949	-4.03010185	-3.983215771	-3.856176872	-3.699092606	-4.438348876	-4.71951939	-4.730987542	-4.74628349	-4.440128256	-6.031634406	-5.711077338	-5.351856232	-5.365327366	-4.959009067	-5.031440943	-4.99951037	-5.393671033	-5.589299666	-5.568455834	-5.967531648	-5.679417306	-5.408614192	-3.53600833	-4.85449634	-4.52205054	-4.515707367	-4.009679668	-4.615681048	-4.705013005	-4.983804003
AC004828.1	-2.726195401	-3.069646082	-3.703881799	-3.182617438	-2.745698753	-3.411861049	-4.17560999	-3.915552188	-3.604350682	-4.399792569	-3.386998756	-3.897928559	-4.52237798	-4.948639286	-4.570517177	-3.185132379	-3.598472423	-3.980542348	-3.461355894	-4.042956399	-3.84188917	-3.790931235	-3.655100406	-4.33204124	-4.387922296	-4.537525715	-4.243607662	-3.911661533	-4.744040335	-3.391331869	-4.86775449	-4.953277733	-4.314257562	-4.43612329	-4.420016928	-4.445954282	-4.124323664	-4.690008633	-5.122101782	-4.240433804	-3.522344002	-4.740552087	-3.47096389	-4.441508295	-4.421720852	-3.883338126	-4.732180126	-4.094956073	-4.691908223
AC004830.1	-5.1429726675	-5.3591332875	-5.5269462435	-5.341906528	-5.1432784005	-5.826054773	-5.1418502845	-5.224473231	-5.354460342	-4.558699229	-5.94059319	-4.9582277775	-5.67208841	-5.8299291255	-5.657870561	-5.6031478205	-5.801874707	-5.87836822	-3.880655855	-4.0722325435	-4.007264824	-3.8337857925	-3.7032955065	-4.5032887795	-4.719886162	-4.7189943195	-4.782311612	-4.941975266	-6.0142341225	-5.7994449585	-5.4202215425	-5.412519222	-4.91975756	-5.0741234455	-5.0783663855	-5.3986103375	-5.605368159	-5.564801429	-6.0032442495	-5.519349313	-5.4964563355	-4.7985867375	-4.64697179	-4.532304935	-4.5119065365	-3.96329749	-4.738688847	-4.6956749135	-4.983804003
AC004832.1	-1.907508936	-2.838196706	-3.498085109	-1.692002608	-1.488701318	-2.057268633	-2.40425032	-2.305582813	-2.002544599	-2.271357988	-2.430395837	-2.64517944	-2.423260905	-2.772731224	-2.841104741	-2.460691627	-2.800798576	-2.227359755	-2.445611972	-2.216789492	-1.718677725	-2.859010395	-3.545192194	-2.988647371	-3.901242634	-2.130510849	-1.979643176	-2.427731428	-2.815196976	-3.592058145	-2.921810151	-2.987199795	-3.723072735	-3.023936032	-3.514890494	-3.269662885	-3.294782255	-3.055627536	-3.87959875	-3.361045873	-3.70894491	-3.710801574	-3.356974297	-3.528813633	-3.293123736	-3.765398572	-3.256117685	-3.028652061	-3.428581533
AC004832.3	-3.866849554	-2.822750273	-4.863105521	-4.32039187	-3.232935883	-3.627763178	-3.488224729	-3.822318885	-4.046059565	-3.894668969	-2.680480589	-4.073616085	-2.951132258	-3.761544063	-2.676733801	-4.09687482	-3.276995058	-3.738376542	-3.909102635	-3.369580896	-2.830094047	-3.51083878	-3.217209232	-3.062573015	-2.473564603	-3.676046053	-3.864204341	-3.16234711	-2.30375684	-1.981027089	-1.828499423	-3.442064879	-3.524257358	-5.044879718	-2.46022391	-3.570853502	-3.010279233	-2.977794389	-2.893085138	-3.044731252	-2.872073092	-2.593881625	-2.582283505	-4.171176806	-4.429757173	-3.584466022	-4.009490325	-3.426444244	-4.051082047
AC004832.4	-0.984542547	-0.128680977	-0.160774409	-0.146849503	0.106661923	0.594405813	0.283308725	-0.665270957	-0.594747982	-0.327285982	0.725244151	-0.547181036	0.035122567	0.449734152	0.269783127	-0.444747889	-0.162977151	-0.469892933	-0.114417126	0.568721942	0.2860691	0.709338267	0.820562684	0.529090423	-0.34525465	0.000755011	-0.330376456	0.258275059	0.540573588	0.743588755	0.586411929	0.138658319	-0.795845839	-0.9207805	0.717613612	-0.243926611	0.344548793	-0.195001519	0.34114401	0.650354318	0.433794407	0.604488336	0.823814324	-0.344956163	-0.439432168	0.173603634	0.026284988	0.123028779	-0.652740016
AC004832.5	0.584780124	0.935888796	0.205022983	-0.298481864	0.390747792	-0.996308138	-0.281416964	-2.084508475	-0.431343359	0.362454886	0.013567976	-1.304214442	-0.59566349	-0.223876862	-0.452140701	-1.067586127	-0.26575105	-0.52831556	-1.049215884	-0.589102543	-0.981491216	-0.014028839	0.336382554	-0.245465338	-0.099024008	-0.14955134	0.437952842	-0.187888136	-0.799753565	-0.543256956	-0.624316772	-1.308076892	-1.519472871	-0.910383866	-0.455257204	-0.868579198	-0.708345854	-0.504840179	0.047113704	-0.875600985	-0.044343596	-0.179692293	-0.24289424	0.241629384	-0.895648387	-1.074315132	0.71946035	0.038790124	-0.91477233
AC004832.6	-4.198715572	-4.026129343	-3.53014718	-4.781316079	-4.2067953145	-4.4819597805	-4.1598507645	-4.512921396	-4.0896299115	-3.6442447415	-4.527514982	-3.6998518175	-4.2982956155	-4.4596303775	-4.404238493	-4.617966551	-4.3679087155	-4.2293284955	-3.706031716	-3.5480528955	-3.653531807	-3.337980289	-3.505604474	-3.670956523	-4.1506755605	-3.910473626	-3.710615186	-3.62410642	-4.421877048	-4.4012061435	-4.611043399	-4.081442538	-3.8653304845	-4.005270615	-3.8437086935	-4.1190281295	-3.920945493	-3.810918639	-4.38985154	-4.1588140535	-3.892325357	-4.122198186	-4.316020629	-4.1476946995	-3.7439918935	-3.4715616055	-4.3049025135	-3.844625596	-4.0683308825
AC004835.1	-5.210574869	-5.525662976	-5.479909491	-5.417219143	-5.222265755	-6.106043751	-5.48557436	-5.368188677	-5.498087744	-4.706007819	-6.048492565	-5.077043104	-5.761468886	-5.958792073	-5.866370369	-5.853117443	-6.045274541	-5.878601543	-3.98660603	-4.176034483	-4.231495792	-3.899372263	-3.745976851	-4.654662906	-4.786078196	-4.701550029	-4.812829941	-5.078490505	-6.123363616	-5.889759921	-5.422520305	-5.49932433	-5.053367754	-5.185907008	-5.263024234	-5.466429779	-5.584610158	-5.631127524	-5.642855607	-4.869503408	-5.535779846	-4.857658893	-4.930333897	-4.595263448	-4.583179723	-4.068916243	-4.809895956	-4.709042682	-4.983804003
AC004836.1	-3.9558181	-3.725704909	-3.768834632	-4.802507439	-3.315770388	-5.203082357	-3.14603367	-3.622798939	-4.426201207	-4.481562311	-4.665947125	-4.920374243	-4.377408393	-4.545143287	-4.962191682	-3.646196764	-3.529759213	-3.863547772	-3.901363086	-3.48376409	-3.898589046	-3.860631185	-3.686680052	-4.477204971	-4.727935778	-3.860686524	-4.762213509	-4.979203628	-5.328581645	-4.294645346	-4.557967483	-4.868698155	-4.908625324	-5.069192433	-5.001400329	-4.236740435	-4.711387102	-3.883819209	-5.168094063	-5.572125856	-4.788703019	-4.834978515	-4.862564012	-4.507721746	-4.487831865	-3.968694038	-4.368246375	-4.147034456	-4.423461593
AC004837.1	-5.245105044	-5.469330495	-5.571250387	-5.541579628	-5.278245844	-6.023870892	-5.453456223	-5.289460365	-5.398615212	-4.516645575	-6.032074131	-5.072499093	-5.788486644	-5.850454662	-5.986476377	-5.686842909	-5.89342558	-5.864232944	-3.974654802	-4.134356014	-4.003698996	-3.643556609	-3.721292196	-4.511066075	-4.707769419	-4.574204328	-4.661204676	-4.948441335	-6.063458185	-5.499353993	-5.463300268	-5.489468578	-4.969396315	-5.10947441	-5.09362488	-5.417066725	-5.550963378	-5.573285432	-6.054323747	-5.808058422	-5.469192797	-4.811939399	-4.937805662	-4.518450242	-4.503374932	-4.005147012	-4.75942307	-4.688186056	-4.983804003
AC004837.2	-5.229923104	-5.328634768	-5.520612346	-5.50341455	-5.220729939	-5.681805612	-5.4098982	-5.266917263	-5.337815871	-4.523957895	-5.881999077	-5.049963363	-5.768346659	-5.79091719	-5.751231456	-5.672943897	-5.859178414	-5.841785049	-3.95153546	-4.120414677	-3.975501496	-3.848706176	-3.676076034	-4.483673996	-4.683774073	-4.554581433	-4.6386986	-4.959681771	-6.003410409	-5.805629408	-5.179757335	-5.470592146	-4.946410343	-5.094080022	-4.695977955	-5.307669868	-5.547264333	-5.523144166	-6.048329368	-5.824573781	-5.455637438	-4.802222939	-4.639723706	-4.49239376	-4.294864829	-3.958765335	-4.74783143	-4.644919765	-4.983804003
AC004839.1	-3.237938153	-2.362504207	-2.539634881	-2.674790526	-2.557679085	-3.13266974	-3.339837888	-3.710630422	-3.33049512	-2.099989164	-2.55083471	-3.906865306	-3.697063541	-3.840415247	-3.745295483	-2.566978979	-1.699972621	-2.460899325	-3.648013825	-3.636564664	-3.709141325	-3.432092268	-3.590339905	-2.631421821	-2.873186208	-3.326300198	-2.83586515	-2.905580854	-3.154827355	-3.299003196	-2.534474511	-3.61995267	-4.042746623	-3.487842456	-3.688159372	-3.165500647	-3.261654834	-1.370752681	-1.977369062	-2.596588062	-2.284276595	-3.910705704	-3.39301018	-3.551441283	-4.421865314	-2.938450757	-3.563227142	-2.795752524	-3.694227322
AC004840.1	-5.207713474	-5.456238924	-5.544872924	-5.351315088	-5.15883968	-5.885799767	-5.390511478	-4.898037347	-5.398080071	-4.325602512	-5.887267676	-4.959199316	-5.679048462	-5.850279339	-5.519096906	-5.71385803	-5.85357653	-5.928801368	-3.946925545	-4.095752515	-4.040987309	-3.892045437	-3.731358368	-4.517319739	-4.753825371	-4.772791787	-4.805802669	-5.037560257	-6.046674636	-5.668371919	-5.453246537	-5.410002048	-4.961000239	-5.091833255	-5.079960748	-5.450674227	-5.697744339	-5.641020555	-5.566096209	-5.793445595	-5.519271491	-4.859092467	-4.894813056	-4.521577996	-4.517514634	-4.001762766	-4.82084074	-4.712494758	-4.920285998
AC004846.1	-0.2561781065	-0.313996965	-0.388852959	0.0715124335	-0.221207577	-0.4762598955	-0.3589233115	-0.1859689555	-0.4938206015	-0.6137622215	-0.6655890475	-0.261441721	-0.6079391165	-0.467758978	-0.598166828	-0.1608283065	-0.709693117	-0.7408940555	-0.3897236695	-0.6216128595	-0.739226303	-0.5832593135	-0.2390942375	-0.7056538395	-1.567529289	-0.2036814205	-0.2729772455	-0.4153342635	-0.6563191015	-0.8642678825	-0.886908136	-0.6601006495	-0.316243278	-0.59071243	-0.765563074	-0.2842949115	-0.47286775	-0.9137091605	-0.693966813	-0.625730257	-0.798298638	-0.298973518	-0.444967103	-0.884859948	-0.3520715345	-0.914476251	-0.421333082	-0.4522804595	-0.153820044
AC004846.2	1.516404172	1.8406388175	1.4677485995	1.494575057	0.9018050575	1.188547504	2.01261449	2.0569673525	1.4826836895	1.7007674875	1.8310567065	2.1803187535	1.5928574255	1.2414372925	1.3373571075	1.52005314	1.3623789315	1.3354989405	2.73246471	1.0364936195	1.712974163	1.4407924435	0.8464283975	1.199627723	2.455314977	1.551050287	1.6187607755	1.195528886	1.002313423	1.373097532	1.433505321	1.304717258	1.60669372	2.428174207	1.6621538635	1.758009509	1.921728497	1.422583728	1.659275813	1.8520809615	1.7830882215	1.6917718455	1.9408162485	1.9918118335	2.661659085	1.2171389995	1.7085350045	1.272530015	2.520519838
AC004847.1	3.8803612425	4.525003046	4.7667536255	4.2232087305	4.035854915	4.4187712165	4.3341682395	4.553506213	5.052048996	4.531800952	4.654937352	4.7144700515	4.7667544315	4.871133535	4.6761522485	4.342083316	4.606389902	4.6662769295	4.3350774205	4.51354197	4.0170963385	4.093955076	4.007638516	4.568397669	4.4094250095	4.159021062	4.142339905	4.347814765	4.43180192	4.29710351	4.5074382815	4.7677105525	4.682760075	4.8548136285	4.6570170425	4.7646225895	4.617116292	4.423051599	4.8722666025	4.7677322775	4.738947791	4.8782246535	4.769206916	4.5137993415	4.8289107695	4.83781923	3.983966834	4.1877117515	4.644991601
AC004852.2	-5.171337334	-5.332184566	-4.978530663	-5.287192908	-5.071124859	-5.113129343	-5.215588795	-4.966174967	-4.298558891	-4.3628849	-5.82792472	-4.859494802	-5.600848461	-5.591992192	-5.438640339	-4.798155632	-5.727475494	-5.767527438	-3.817612316	-3.921210564	-3.727226578	-3.705135678	-3.525759459	-4.114231042	-4.576595993	-4.528480889	-4.506887261	-4.672191055	-5.880714956	-5.597756309	-5.408259395	-5.321594111	-4.755647059	-4.910805759	-4.822330653	-5.234319042	-5.503399611	-5.289943185	-5.862517624	-5.666532619	-5.310794096	-4.639229497	-4.702478256	-4.371781288	-4.333393254	-3.282680319	-4.186435467	-4.599884935	-4.983804003
AC004854.2	0.658327887	-0.5182168235	-0.9674042655	-1.453243603	-1.1889502985	-1.490324331	-1.120223808	-0.0733730835	-0.6717362135	-0.184211236	-0.4633057265	-0.6704472315	-1.2810443015	0.14259675	-0.9940413925	-1.700913919	-1.4391455545	-1.6483727835	-0.5632615385	-0.7363863885	-1.3041714705	-1.414275347	-2.2201730195	-1.789549067	-1.872173979	-1.289676862	-0.9753715675	-1.329602834	-1.3321978155	-1.8613335975	-1.714748763	-1.648175798	-1.3852586635	-0.649161442	-1.679522582	-1.5430934895	-1.628052375	-2.025283757	-0.8318997235	-1.66215469	-1.164715613	-1.5834187785	-1.753051718	-1.031486693	-1.217746275	-1.7917010505	-0.83568838	-0.4490573125	-1.1575354215
AC004862.1	-3.4855460072	-3.1456495514	-3.2145693128	-3.2578139692	-3.6763037716	-3.988552318	-4.102700199	-4.4032239874	-3.5423808404	-4.2125768104	-4.0670262576	-3.643457046	-3.867339439	-4.358389919	-4.091580621	-3.9220857212	-3.4948106654	-3.3370016536	-3.3690122548	-3.5591402496	-3.3447583678	-3.493945367	-3.0898806056	-3.7538502274	-4.1423645936	-3.570696898	-3.8936138154	-3.9256641722	-4.5053068356	-4.1795025	-4.1087429186	-4.3173782538	-4.0191394534	-4.5043330266	-4.3147810198	-3.90455273	-4.1285790964	-3.126324111	-4.6972252158	-4.6118359806	-4.4124592722	-3.9300774816	-4.1370336288	-4.236169245	-4.0151734848	-3.7952719196	-4.0234181148	-3.9167541696	-4.1660809914
AC004865.2	-0.4813553325	-0.582784286	-0.462886096	-0.0189023415	-0.757616628	-0.2107329735	-0.467708864	-0.2590434855	-0.715769488	-0.8252073365	-0.873004033	-0.3630471405	-0.3970984675	-0.3767706725	-0.6729918305	-0.4078854485	-0.6120168025	-0.3895604205	-0.6364333835	-0.141153601	-0.4539229155	-0.3661875995	-0.7357006795	-0.649136567	-1.5850120085	-0.412245425	-0.282492283	-0.6123938495	-0.873809166	-0.5492515015	-0.6366193645	-0.334356075	-0.480478596	-0.712173661	-0.8510644715	-0.685950122	-0.5756136475	-1.1051760725	-0.3332308565	-0.633059487	-0.8057590425	-0.3401858595	-0.1562206405	-0.2425852475	-0.4272694265	-0.7697795635	-0.577160379	-0.567094811	-0.5845351245
AC004869.1	-3.484562346	-2.402157799	-3.843635849	-3.189361819	-3.229074268	-4.450706633	-3.798782056	-2.903753448	-4.192725655	-4.55303451	-4.233495548	-3.950057949	-3.551897369	-4.200989584	-3.502290642	-2.7738624	-2.923030612	-4.202977548	-3.924695312	-3.736039573	-4.032632529	-3.847969332	-3.618152827	-4.507273253	-4.723929468	-3.896409844	-3.755812835	-4.492537502	-4.000939302	-4.385524061	-4.19617282	-4.83990317	-4.351018621	-4.150318546	-5.054759023	-3.792402017	-3.904453976	-2.854559413	-4.600982182	-4.01198501	-4.47678313	-3.882432386	-4.311250195	-4.494964666	-4.492257304	-3.838216659	-4.803512326	-3.381583012	-4.807209046
AC004870.2	-3.89816204825	-3.67842793975	-3.90514868925	-3.7373505825	-3.8374036655	-4.22542226025	-4.21113931025	-4.06606017975	-4.18662195425	-3.53954870875	-4.03799773025	-3.866096076	-4.424818086	-4.27212810725	-4.213084639	-4.1397556765	-4.05589488375	-4.33154415825	-3.0981395935	-3.41084969125	-3.09652340275	-3.1371509985	-2.996053476	-3.47955308075	-3.92135127025	-3.646767462	-3.60475184825	-3.88574133625	-4.3684513245	-4.52872185075	-4.36528254775	-4.2969328895	-3.57964520475	-4.00458713825	-4.01964212475	-4.34643103	-4.52030437975	-3.3409601695	-4.49425192625	-4.49143326875	-4.16365504175	-3.7080502215	-3.9722566735	-3.45341462825	-3.45926110275	-3.28752579275	-3.443628289	-3.309484184	-4.00566947775
AC004870.3	-2.115172476	-2.429542257	-2.402738164	-2.760045611	-1.728554866	-2.351830355	-3.286949697	-2.60213729	-3.559804775	-3.02773454	-3.021825996	-3.972072967	-4.177786976	-4.116524813	-4.497540332	-2.416003332	-2.703908749	-2.743737689	-2.965306539	-3.030719359	-3.105128863	-2.855216744	-3.066548441	-3.766707715	-4.64275265	-3.322999998	-3.549147981	-3.602539765	-4.228324209	-3.811673616	-4.672142571	-4.479965366	-4.313331087	-4.163241842	-4.656607661	-4.701105198	-4.69235095	-3.081376986	-4.287334768	-4.967780041	-3.748264318	-3.886879007	-4.522069545	-4.094948057	-4.396245349	-3.356462876	-4.240058334	-4.349626211	-3.647436925
AC004870.4	-2.68179611566667	-2.582302842	-2.85111412966667	-2.74938550933333	-2.71405356566667	-3.56184704533333	-3.45404597166667	-3.228700357	-3.316601405	-3.04109481566667	-3.46618290166667	-3.37688549833333	-3.56072605833333	-3.540728241	-3.68457893066667	-2.78861362333333	-2.959848659	-2.97366051133333	-2.539636722	-2.81670721033333	-2.95773443133333	-3.06613088666667	-2.44725296233333	-3.24540148933333	-3.205314076	-2.455981352	-2.54736421366667	-2.81262087266667	-3.4395782	-3.541668734	-3.498192962	-3.60574008466667	-3.17749826566667	-3.28269399566667	-3.300811245	-2.66181995566667	-3.18168625933333	-2.18125849166667	-3.59761506933333	-3.54623262033333	-3.29673819266667	-3.49855718033333	-3.25517085	-2.95116141866667	-2.97167230033333	-2.94601435	-2.94666416066667	-2.58395951633333	-3.24771410866667
AC004875.1	-5.1855849	-5.3479835665	-5.3038282985	-5.3623012145	-5.125775136	-5.70616479	-5.253344754	-4.893774358	-5.0985778975	-4.411247862	-5.6116784685	-4.9238438255	-5.6328337305	-5.62910153	-5.60913061	-5.6034111805	-5.5193317865	-5.7896198575	-3.8213019995	-3.946478774	-3.777494773	-3.707873179	-3.5744920605	-4.202202561	-4.611271876	-4.537555849	-4.560174345	-4.7353387015	-5.7654823565	-5.6707881065	-5.394578886	-5.346350234	-4.810672629	-4.855271033	-4.8903957175	-5.2642352915	-5.5028085295	-4.1935599315	-5.7484388755	-5.674162754	-5.3301932245	-4.660300956	-4.7658355785	-4.088567395	-4.3824665735	-3.8363359855	-4.64633226	-4.5746352155	-4.983804003
AC004877.1	-5.226714523	-5.396221765	-5.448101648	-5.457252688	-5.171927291	-5.684537988	-5.387480973	-5.197449457	-5.322545422	-4.432225977	-5.68793439	-4.974268773	-5.4385111	-5.755449383	-5.676450492	-5.591400164	-5.768298374	-5.504201941	-3.92884485	-4.082535461	-3.862543167	-3.845848735	-3.681901342	-3.894335996	-4.674174235	-4.651785607	-4.689308062	-4.931738977	-5.982905722	-5.23033205	-5.359030367	-5.428959807	-4.877466793	-5.056219687	-4.768276741	-5.405555598	-5.656640543	-5.133263008	-5.963181516	-5.397235004	-5.48940064	-4.805864373	-3.564815894	-4.470459414	-4.45118568	-3.929597999	-4.759169352	-4.688143134	-4.983804003
AC004882.1	-4.193510538	-4.0161186685	-3.638680806	-4.5033150425	-4.366521645	-4.0115032505	-4.028617039	-3.7042097725	-4.261882257	-3.9971556785	-4.04840949	-3.770695197	-3.8209801195	-4.1524222345	-4.234527388	-4.0075991475	-4.0362931165	-3.8967508505	-3.789279199	-3.7872340555	-3.599357053	-3.658351657	-3.6357954205	-3.9411001985	-4.3261765965	-4.0705248535	-4.1210245375	-4.1035776675	-3.7933316655	-3.9342139135	-4.098624242	-3.588287202	-4.115809179	-3.673522707	-3.923812221	-4.0278162605	-3.7818907235	-3.5782966685	-4.0710134755	-3.905589023	-3.830450902	-3.8352428225	-3.820485043	-3.633769773	-3.701894312	-3.4996412305	-3.7944504075	-4.148847581	-2.9412214525
AC004882.2	-3.558630057	-2.982337261	-2.958014338	-3.476123648	-3.74583775	-3.10355477	-3.378311442	-3.423866885	-3.769433747	-4.377346682	-3.808659859	-4.092721373	-3.128715321	-3.599713739	-3.190976619	-3.297900681	-3.339862275	-2.912849492	-3.878600216	-3.63634504	-3.251958576	-3.808275678	-3.66850939	-4.035473788	-4.150297473	-3.028592587	-3.577309914	-3.389629341	-3.869064304	-3.558367842	-3.775261459	-3.548125888	-3.850473981	-2.863804319	-3.365864705	-3.188315911	-2.951493491	-3.180369751	-3.147391296	-3.218947483	-3.709626138	-3.37555419	-3.732792093	-2.595491188	-3.297805279	-3.624649368	-3.741320689	-3.466114215	-2.501571717
AC004884.2	-1.734319988	-1.740193671	-1.82509874	-1.833870797	-2.282185212	-1.79272367	-2.141902687	-2.772106001	-2.063645814	-2.122055053	-1.43864124	-1.346910033	-1.249597937	-1.597930995	-1.514865528	-1.580534831	-1.437341947	-1.74305997	-1.396220844	-1.464665473	-1.937577953	-2.151028318	-2.163331404	-2.147387389	-1.146749633	-2.105833461	-1.854394776	-2.584073289	-1.671929106	-2.372397186	-1.774405995	-1.396384598	-2.264287996	-1.873668576	-2.484260983	-1.866104767	-1.370824689	-2.433251035	-1.868966733	-1.473880177	-2.444615486	-1.589895827	-1.915429674	-1.725020581	-1.765848619	-2.276152231	-2.087281926	-1.9064281	-2.391437658
AC004888.1	-4.879473507	-5.256126708	-5.168392845	-5.037350717	-5.195114794	-5.733998234	-5.419340329	-5.313661521	-5.411294649	-4.587166883	-5.59677714	-5.030636807	-5.492485026	-5.787098772	-5.729665112	-5.371025929	-5.251742774	-5.547646854	-3.963517635	-4.141809382	-4.096085314	-3.885137142	-3.717457695	-4.582283078	-4.744488384	-4.690199975	-4.827582636	-5.088453635	-6.018309883	-5.845413528	-5.476389634	-5.458389792	-4.997122669	-5.126810432	-5.139548709	-5.39153582	-5.445049991	-3.915673694	-6.067738566	-5.828712896	-5.516592019	-4.857505616	-4.9244536	-4.531404661	-4.526268534	-3.867788356	-4.810241183	-4.694709695	-4.983804003
AC004889.1	-1.075260092	0.045836782	-0.6169741615	-0.417791474	-0.254036124	-1.105087146	-0.427512038	-1.5378768615	-0.742138967	-0.788970104	-1.0698794185	-1.288600903	-1.06248816	-0.945775404	-1.006795611	-0.7639074625	-0.326087517	-0.967797763	-1.492673967	-0.906921649	-0.931214355	-0.646553762	-0.6741263115	-0.391770627	-1.6658813705	-0.55738929	-0.6817360095	-0.507950689	-1.0404648655	-1.2286256965	-1.052934435	-1.367155945	-1.313001868	-1.5875896805	-0.5094521905	-0.83543428	-1.055985527	-0.348715872	-1.2126754625	-1.177599008	-1.1390220715	-0.9485648165	-1.1579033385	-0.86298652	-1.408313509	-0.9920186205	-0.341679246	-0.2469274075	-1.4033035805
AC004895.1	-1.0038786908	-1.5826350892	-1.6638655262	-1.900297109	-1.9524209104	-1.6509024418	-2.0126714238	-1.7440629282	-1.9048850086	-2.2098630542	-1.547090823	-1.8347042954	-1.642462929	-1.5808403784	-1.6484884876	-1.6981170278	-1.695678297	-1.7794617106	-1.5214044376	-1.5860592404	-1.7727960278	-2.1741051184	-1.8957852272	-1.7278557888	-2.6817620774	-1.3554245346	-1.7134505064	-1.6440571872	-1.7306205426	-1.7621962564	-2.0993450458	-1.8119126812	-2.122926558	-1.9783703252	-2.1566658382	-1.3957516952	-1.6033130712	-1.3453520336	-1.9052955212	-1.9308659484	-1.9200124496	-1.8388479032	-1.7220004192	-2.3355517426	-1.8109910894	-1.999051019	-2.2203328428	-1.9663316636	-2.114699321
AC004906.1	-5.115069997	-5.3666569	-5.392947558	-5.406930572	-5.031340064	-5.092014556	-4.449777177	-5.034353418	-4.839869595	-4.452808621	-4.810378699	-4.908645916	-3.777441681	-4.584375822	-4.757763993	-4.836051109	-4.655636877	-4.206189035	-3.806344304	-3.697153663	-3.823246611	-3.209715607	-3.257488598	-4.304924387	-4.339915068	-4.621528233	-4.627466088	-4.596395087	-4.967191177	-5.30508524	-5.023294627	-4.500582005	-4.127969494	-4.880110406	-4.885211659	-4.41450624	-4.710544833	-4.057968724	-5.112072171	-4.628403755	-5.363052052	-4.066404656	-4.658858562	-4.253545774	-4.347212397	-3.688255659	-4.662650822	-4.607381407	-4.889123995
AC004908.1	-1.824920632	-1.386078319	-2.030426415	-1.842866619	-1.705203782	-2.35314943	-2.160736673	-2.109203079	-2.464893112	-1.573071897	-1.283390688	-2.435147256	-1.667373722	-1.397656711	-1.58027947	-2.025626238	-1.641552266	-1.617672143	-2.016283876	-2.764509106	-1.350640477	-2.072897156	-1.832059389	-2.159486864	-1.518169648	-1.660781562	-1.302336081	-2.085976728	-2.091700122	-1.846590638	-1.67771348	-1.925798012	-2.194537054	-1.729911994	-1.562546803	-1.74637012	-2.14372394	-0.985217969	-1.920239788	-1.953907064	-1.899925419	-1.505418203	-2.346943064	-0.881358641	-2.182636695	-2.568555799	-0.77597459	-1.074536099	-1.492739693
AC004908.3	-2.777145027	-2.278856877	-2.258279047	-2.985804197	-2.546925267	-2.592543232	-2.717038187	-2.0588647	-2.7600638	-2.680184637	-2.177375712	-2.71506537	-2.250103568	-1.872006254	-2.903499942	-2.450757668	-2.145029553	-1.824312003	-3.779169062	-3.208363945	-2.731858591	-3.37604582	-2.913339275	-3.684955764	-1.616198108	-3.261193563	-2.179217601	-2.164878216	-2.23657521	-2.103118545	-2.079302123	-2.068295531	-2.024627849	-2.720322618	-2.351115175	-2.246714974	-2.11046142	-1.678418566	-1.4672798	-1.698065061	-1.906185924	-2.840528555	-2.575303975	-1.995432868	-3.490890361	-3.894605742	-2.731967106	-2.594624591	-3.268960159
AC004917.1	-1.90836753625	-2.6539068215	-2.30910121775	-2.7437449515	-2.8305659035	-3.05311357175	-3.1130380145	-2.996491109	-2.838296066	-3.55834960025	-2.75111555275	-2.96934964	-3.51283763525	-3.30017109725	-3.1449945455	-2.45814022225	-2.949020917	-2.39384378925	-2.69119512975	-3.34737926925	-2.48629848725	-3.711453992	-3.335570467	-3.44606547175	-3.92090976275	-3.938106835	-2.90107589025	-3.32872610325	-3.574709633	-3.69342981325	-4.0489859135	-3.78924711175	-2.78159365575	-3.87396454275	-3.6630745985	-3.64996208025	-3.97584509525	-2.7382571445	-4.10024638375	-3.50559874	-2.324924734	-2.49918469525	-3.33013133325	-2.89390770825	-3.79305694075	-3.532433743	-3.1582730895	-3.4494614945	-3.865953941
AC004918.1	-1.406845421	-0.564348177	-1.039666672	-0.796014991	-0.637750985	-0.329106267	0.601136802	-0.657930203	-0.697110545	0.338406842	1.116820246	-0.176914678	0.851471928	-0.236582971	-0.836940951	0.251002259	0.112142572	0.247726962	0.09091808	0.032182338	0.107729358	-0.207730474	-0.680509153	-0.079851219	0.168459878	-0.755634153	-0.804828259	0.323137878	0.247637432	0.643343736	1.095543714	0.809501726	0.112997338	-0.211830453	0.471553178	0.386436194	0.270668594	0.234076651	0.313710474	0.6640271	0.100624692	0.20434098	0.057603149	0.253775483	0.089553361	0.340135379	-0.279443558	-2.468973132	-0.532439478
AC004918.3	1.964707454	2.636692751	2.096035719	2.589064231	3.07859478	2.486204838	2.875389275	2.503281376	2.35272709	2.694896695	3.1058991	1.549780691	2.606440633	2.09744394	2.387862573	2.384396783	2.40230177	2.502280109	2.865610937	2.726751939	2.560783961	2.684839426	2.822592516	2.594268661	2.322074749	2.699660543	2.82035022	2.910735872	2.070126167	2.48507344	2.789196499	2.747244628	2.3628979	1.875048747	2.398983125	2.079915927	2.375577393	2.375324446	1.993009345	2.75383299	2.282389216	2.830552781	2.667733542	3.160788155	2.230460077	1.846106772	2.507887728	2.490362545	2.513113847
AC004920.1	2.040533854	2.223705234	1.715796297	1.842825051	1.759275461	1.506603466	1.737063103	1.904709104	1.507495698	1.332762531	1.55382515	1.840150621	1.469558872	1.54464152	1.438867799	1.778393225	1.743696396	1.533368066	1.594408291	1.637604925	1.660313345	1.501502177	1.116245453	1.002036895	-0.048124961	1.684644079	1.748504808	1.26169021	1.080585993	1.300651845	1.195942927	1.112787547	1.483595155	1.460469325	0.968618274	1.734121558	1.450149856	1.06527517	1.99747967	1.674494261	1.576283076	1.586232533	1.211082861	1.150667438	1.555521827	0.981426777	1.722320728	1.292961354	1.496820508
AC004921.1	-3.416565141	-4.4539140805	-3.5496464115	-3.3731933385	-3.460080327	-3.6974345135	-4.190201991	-4.2072334125	-3.2164513875	-3.871633051	-3.705256142	-4.5540613015	-4.286712319	-4.7484833055	-4.8641873005	-4.459395162	-4.361928726	-3.507986857	-3.58697425	-3.852375681	-3.657185803	-3.2715434955	-3.3567027035	-3.5855940955	-4.627567095	-4.302956292	-3.8329964885	-4.0653874935	-3.9641380815	-4.5704994035	-4.7414700515	-4.6974141575	-4.6931856875	-4.054420794	-4.330284213	-4.9117741605	-4.932018505	-3.70919387	-4.4927954	-4.60055018	-4.910228422	-4.494972375	-4.548757138	-4.1278577745	-4.091413904	-3.2942417165	-3.7938509685	-4.3214877755	-4.391523434
AC004923.1	-1.836007263	-1.717977231	-2.0000876785	-1.271117655	-1.895708245	-1.4810914565	-1.3858846845	-1.3832090355	-1.6336019835	-1.5821006885	-0.8182835575	-1.0311604825	-1.664872411	-1.7407591065	-1.6651604755	-1.623617907	-1.5652873755	-1.3262796155	-1.64915507	-1.5082774015	-1.5092936545	-1.479576905	-1.4524194695	-1.5787984065	-0.7465144995	-1.860718358	-2.2194113175	-1.5163098105	-1.0885925005	-1.546227317	-1.213520464	-1.4695467815	-1.5774550405	-1.550472214	-1.620667693	-1.5563706165	-1.320672541	-0.3030132955	-0.830125768	-1.0509560985	-1.236853609	-0.634736494	-1.090509453	-1.8617442435	-1.12716182	-1.6461949655	-1.89729169	-1.9205773355	-1.679829482
AC004923.4	-0.419096924	-0.418986372	-0.202129982	-0.388409222	0.457113847	0.41307291	-0.245928717	0.598325735	0.404746165	0.216734139	-0.308983761	0.296321071	-0.252477493	-0.597428418	-0.173950747	-0.493964006	0.074977398	0.251309332	0.001893506	-0.301636942	-0.002234585	-0.112183708	-0.816302463	-0.300822105	0.158179862	-0.685984389	-0.754330859	-0.722771781	-0.546998986	0.133199437	-0.172227666	0.335997054	-0.608250501	0.328691376	-0.189300449	-0.719449377	0.121031917	-0.460468231	-0.192803533	0.274202514	0.494072059	-0.198546185	0.587665932	-0.983567776	-0.281308531	-0.110309234	-0.78535857	-1.29641532	0.08304324
AC004930.1	-5.026102277	-4.939798245	-4.687903874	-4.946194836	-5.12818616	-5.433277367	-5.267794641	-4.760245566	-4.787252283	-4.498981644	-5.094505317	-4.939364848	-5.635000585	-5.607002797	-5.629172932	-5.499988747	-5.380358457	-4.788669126	-3.8395632	-3.965485168	-3.806610608	-3.725272941	-3.592374347	-4.129709268	-4.645727279	-4.566634094	-4.584453322	-4.729169862	-4.985729771	-5.449194266	-5.411455988	-4.887118947	-4.838210707	-4.61806197	-4.550297166	-5.298712811	-5.544779315	-2.896016131	-5.396963547	-5.529047246	-4.85008894	-4.59491775	-4.391500812	-4.430760261	-4.401914041	-3.856248368	-4.684720629	-3.924495831	-4.983804003
AC004936.1	-5.1581420965	-4.8525477435	-5.1268387235	-5.221597494	-4.8006733355	-5.426207516	-5.432257815	-4.717163031	-5.20976541	-4.6092640875	-5.7934246565	-5.0143578915	-5.7199066965	-5.464952566	-5.2170537675	-5.249939543	-5.4985970685	-5.8463829765	-3.672519366	-4.1116913775	-4.083472064	-3.8617957995	-3.452050212	-4.5799560035	-4.7224564465	-4.114557687	-4.3231337195	-5.0623092215	-5.5056267735	-5.7292273565	-5.442415	-5.4468447695	-4.7577948075	-5.11851249	-5.1467759335	-5.3099303195	-5.424561509	-4.2201314845	-5.945996877	-5.5945694105	-5.5041983825	-4.8351680815	-4.814039274	-4.5488232595	-4.527294192	-3.7800173435	-4.7963122275	-4.252275947	-4.983804003
AC004941.1	1.561547614	1.836406735	1.249710319	1.616426288	1.017862002	0.453792593	1.153021587	0.869762708	1.031895597	2.20566271	1.33606339	1.964934173	1.682001288	1.752978443	1.600243812	1.159252972	1.74162366	1.542327565	1.120016909	0.929622524	0.467447345	0.640615303	0.696330621	1.20490798	1.382824994	1.281331184	1.145235722	0.612945121	1.157262101	1.005545664	0.541763032	1.022313828	0.884717233	1.717204975	1.122582403	1.512815607	0.936954144	1.508364069	2.060891873	1.224189241	1.135670765	1.428290478	1.661909534	0.485864824	1.511996893	1.131658146	1.670734988	1.379130056	1.244065417
AC004943.1	-3.739283816	-3.151068969	-2.572686998	-3.482056093	-2.90312083	-2.217243128	-2.593576882	-2.814458505	-2.75541268	-2.803207414	-2.367677521	-2.347625358	-2.563808723	-2.641964963	-2.819158117	-2.555239745	-2.909458343	-2.646013385	-3.126781413	-3.623929186	-2.988136867	-3.748984641	-3.430759913	-2.943648921	-2.15853493	-3.001058483	-3.36175921	-3.069042821	-2.952543035	-2.240665491	-2.344402343	-2.612055073	-3.088261405	-2.139937334	-2.618444962	-2.493113499	-2.335272832	-2.028218611	-2.539847792	-2.461742972	-2.273409617	-3.088996559	-2.530011792	-3.069514438	-2.414812192	-2.731971343	-3.104232018	-3.412304854	-2.129566515
AC004943.2	-2.27051384666667	-1.953919407	-2.05243150833333	-2.101369699	-1.84018998833333	-1.92166551866667	-1.936677609	-1.84774608366667	-1.91590849366667	-2.24930807766667	-2.18134813266667	-2.37035488733333	-2.41452036166667	-2.29400490033333	-2.18074007666667	-1.663922585	-2.092780152	-2.47925884233333	-2.30707020266667	-2.29089728433333	-1.897279316	-2.120911797	-2.18219324233333	-2.24607807333333	-2.27857344666667	-1.91263278533333	-2.240223533	-2.305370602	-2.22799537433333	-2.102458515	-2.26441814133333	-2.53483657066667	-2.659830023	-2.54151718466667	-2.61732580333333	-2.05257598266667	-1.97282813466667	-1.37401811266667	-2.243389973	-2.41576024366667	-2.148536564	-2.52584063333333	-1.92530794433333	-2.52400763433333	-2.27431693433333	-2.535265692	-2.09045444033333	-2.15331007766667	-2.39495750066667
AC004944.1	-4.456445661	-3.899650807	-4.894232375	-3.784217917	-4.315367746	-4.159224154	-3.907840258	-4.342542628	-4.479001502	-4.222693373	-4.241333574	-4.971927551	-4.990301707	-4.773117589	-5.504814198	-4.147904336	-4.269356803	-4.645359912	-3.96197737	-4.147300744	-3.726987562	-3.882743968	-3.708415382	-4.604390632	-4.750356769	-4.653406587	-4.558337574	-4.653562274	-4.760113998	-5.193736109	-4.96194844	-5.281651502	-4.790986828	-5.142954843	-4.973646075	-5.029974104	-4.890997245	-2.741840635	-5.77600593	-5.823989894	-5.289891201	-4.708307414	-4.912115375	-4.544322144	-4.140814077	-4.018507146	-4.531149156	-4.689957392	-4.480522634
AC004946.1	-5.210641754	-5.430116817	-4.745405126	-5.059836722	-5.156330481	-5.882220391	-5.420229291	-5.263398123	-5.370538855	-4.541153654	-5.935549798	-4.98839527	-5.706306592	-5.828730768	-4.64169608	-5.697039034	-5.942816792	-5.907429791	-3.927750875	-4.093822139	-4.027958767	-3.86520666	-3.706364807	-4.525048646	-4.737551294	-4.677158065	-4.728896412	-5.038412676	-6.057639469	-5.06405313	-5.422670084	-5.427923314	-4.969801614	-5.112671509	-5.108559342	-5.420360087	-5.626303812	-4.7572868	-6.017604322	-5.806312333	-5.490584152	-4.843057551	-4.913952867	-4.509716311	-4.498201783	-3.985305067	-4.804178717	-4.673290937	-4.983804003
AC004947.1	-3.60988272875	-3.612819495	-3.9125703655	-3.83374763225	-3.7598752945	-4.3904224205	-3.91103419075	-3.74180204	-3.9079267305	-3.17993025	-4.3313243335	-3.58149671375	-4.16860083	-4.088653433	-4.13098103875	-4.10766498675	-4.25493729275	-4.27675808025	-2.73641467575	-2.89102136075	-2.8008296895	-2.68807112725	-2.4599412105	-2.90599760025	-3.28558307975	-3.18061021525	-2.929991538	-3.52492318575	-4.410906922	-4.06487280275	-4.07823008175	-4.03225138275	-3.62941795975	-3.6122613475	-3.82380191175	-3.915732488	-4.1198115705	-3.96006431275	-4.519146348	-4.2903737315	-3.8984742685	-3.53404234225	-3.52494599475	-3.335401846	-3.274701565	-2.969197716	-3.5358868025	-3.39654162225	-3.697881583
AC004947.2	-3.682415368	-2.240209292	-2.522658793	-4.433754273	-2.583951222	-4.501497153	-4.06207928	-3.172489659	-3.958979071	-4.437504497	-3.637895424	-3.394342943	-5.004478954	-5.743136408	-4.645519155	-2.266590259	-2.241503747	-3.657419412	-3.651045897	-4.012154626	-2.745422829	-3.240412081	-3.221690535	-4.349252651	-3.990500423	-4.312858839	-3.790680368	-3.875760015	-4.614266181	-3.604055517	-4.024315324	-3.588231381	-4.868033471	-4.988489885	-4.665822443	-4.223629836	-3.959466324	-2.703449679	-4.444160399	-4.954227749	-5.067841185	-4.737602016	-4.834692698	-3.944437835	-4.434255175	-3.392507421	-4.727252535	-3.969209621	-4.833339096
AC004948.1	-4.413424197	-3.634772877	-4.3913134	-4.962991726	-4.780983482	-4.475844083	-4.259455663	-5.18886414	-5.388454279	-4.574865562	-4.289936837	-4.822171521	-3.521288142	-3.973324659	-4.544428562	-4.212644163	-4.171081988	-3.971469269	-3.950593278	-3.910781597	-4.137220062	-3.88820386	-3.751696224	-3.950940699	-4.550338075	-4.174716929	-4.436840929	-4.900433344	-3.932337482	-4.546855797	-4.231755425	-4.870362964	-4.347216646	-5.114266174	-5.016410456	-3.750956895	-4.226686108	-3.339609041	-4.239702168	-3.734879649	-4.883296859	-4.638604085	-3.659443945	-4.128471216	-3.301749512	-4.025186318	-3.860055548	-4.152762997	-3.988158482
AC004949.1	4.281816935	5.281575704	5.490940402	5.132992836	4.580229192	5.486344035	4.646585695	5.145217737	5.380552991	4.68804786	4.981810162	4.963447477	5.026979599	4.783812115	5.044362512	4.883209425	5.038013983	5.017997322	4.807315041	5.109010216	4.800115281	4.414135198	4.476721728	5.363384351	4.439653435	3.538704894	3.988909718	5.145719982	5.301921573	5.223494662	5.141985042	5.307083759	5.157363065	5.275538636	5.163953375	5.120874213	5.075645505	5.609061585	5.45531715	5.20572666	5.20308902	5.196048817	5.021582189	4.594920162	4.68486185	5.020852174	3.759190918	4.523674012	3.805178225
AC004951.1	3.00467072	3.7151678725	3.272778028	3.2307710135	3.1077998915	3.721184637	3.3072754275	3.6487414535	3.1818843915	3.9284883	3.4342524605	2.731260922	3.3924365635	3.1156613575	3.251927921	2.4250635995	3.149904646	3.053758888	3.460088958	3.133040127	2.8142650155	3.5048117975	3.321418819	3.487709704	2.9059620215	3.339274122	3.217986953	3.8751237285	3.33505825	3.496028108	2.9537035135	2.949059071	2.727132542	3.3790580055	2.785817994	3.395526422	3.318398395	3.187087488	2.704292002	3.6688922735	2.960068911	3.7035873105	3.3508360355	3.3915518235	3.299570271	3.1690063135	3.3844669165	3.521440187	3.275073728
AC004967.1	2.529298681	2.4514297835	2.999240362	2.625018515	2.625590839	2.918324379	3.005479191	3.181557086	3.3411029865	3.3125857595	2.984633966	2.8318057645	2.7738265375	2.940359512	2.930117769	2.8290077655	2.9385777485	2.9891804105	2.745847525	2.831822198	2.603903839	2.8129396	2.5760066055	3.0342135775	3.2746736105	2.6063294155	2.4589462975	2.9004831285	2.97023374	2.9434919565	3.1518514665	3.104599509	2.9877486015	3.232989598	2.969278464	2.795050718	3.078032745	2.363824939	3.047472297	2.9677111925	3.1656581585	3.004444563	3.1031240135	2.942530127	3.2760079075	3.332322842	2.398089047	2.404849342	3.0040298215
AC004967.2	1.714663696	2.192961408	1.923120843	2.164481206	2.029633654	1.98338319	1.998487535	1.472865144	1.75554799	2.35553575	1.946965489	1.389729046	1.919165713	1.887994241	1.877163488	1.997239567	1.83565771	1.733887238	1.892671244	2.077275184	1.93423647	2.000213476	2.269652479	2.156641484	1.729849204	2.043526256	2.327502704	2.07635044	1.497020574	2.002199412	1.795374437	1.480166006	1.621759128	1.751375882	1.480697292	2.008047144	1.840683247	0.955618476	1.884364701	1.719943686	1.71805444	2.000057328	1.880105352	2.276690375	2.131707592	1.641387576	2.519951021	2.389933684	1.944618471
AC004969.1	-4.870885329	-4.425152033	-3.738772676	-3.550293826	-4.578123065	-3.91784482	-4.315984402	-5.179741547	-4.173859635	-4.215637999	-3.553465656	-5.007901206	-5.569036717	-3.385928493	-4.883027422	-5.018300434	-5.618612849	-4.235789582	-3.90157022	-3.3849263	-3.885121303	-3.787525621	-3.30969766	-4.373878626	-4.67166764	-4.587421447	-4.532265865	-4.037224326	-4.190868687	-4.297644873	-4.503450882	-4.83371822	-4.863608353	-4.717712783	-3.576272466	-5.116302949	-5.119798598	-2.132797874	-3.860486066	-5.097157948	-3.17612934	-3.031882822	-4.143759273	-4.497077714	-4.130407004	-3.709285188	-4.700153636	-3.822493008	-4.095649953
AC004973.1	-5.198298816	-5.495599163	-5.527288155	-5.340149406	-5.208609239	-5.649299404	-5.306835493	-5.104981774	-4.92245553	-4.644376292	-5.973745421	-4.972592769	-5.65719674	-5.751061731	-5.660859117	-5.701833149	-5.880897828	-5.745188516	-3.870310806	-4.031712344	-3.993760067	-3.750323966	-3.641196184	-4.361253032	-4.669188827	-4.59004547	-4.653051139	-4.772833695	-5.993565532	-5.758705584	-5.340847057	-5.402834768	-4.94371154	-5.052107089	-5.029967275	-5.311775285	-5.542794625	-5.397949928	-5.938362377	-5.63005117	-5.333322616	-4.384235678	-4.770166136	-4.494298117	-4.453763316	-3.873632087	-4.666255695	-4.524344674	-4.983804003
AC004982.1	-4.04671532875	-4.23692066125	-4.5732332535	-4.50784882925	-4.152654502	-4.63094279825	-4.58467792525	-3.86641049625	-4.39336516825	-3.9448592675	-4.316183057	-4.3573841275	-4.4730661955	-4.26685372525	-4.303764529	-4.29554570275	-4.19056107775	-4.65958522275	-3.40392806575	-3.47838852	-3.44113621825	-3.315791357	-3.40475909725	-3.79050610825	-4.16588436175	-4.00733148075	-3.68952635525	-4.2107513795	-4.68646820275	-4.723859887	-4.36648908425	-4.511436405	-4.20528863575	-4.37707956175	-4.2638246005	-4.307342965	-4.19086222275	-3.20491502325	-4.33163441675	-4.63349114025	-4.4815268155	-3.758935807	-4.112542151	-3.84970046725	-3.84227592	-3.65989015175	-3.959799683	-4.0233215055	-4.14152700875
AC004982.2	-0.6874785655	-0.50071797	-0.751161385	-0.8478221335	-0.898784663	-0.797969549	-1.116323502	-0.59608616	-1.1120892485	-0.546243454	-0.237663489	-1.1298444215	-0.4085286215	-0.4123726655	-0.494089722	-0.9758291695	-0.580641652	-0.663583935	-0.7754435865	-0.7519706075	-0.5996752545	-0.651267297	-0.6659309985	-0.6967324495	-0.593962793	-1.32361734	-0.84857948	-1.140482976	-0.468789028	-0.816017434	-0.4642081055	-0.8275245985	-0.653416967	-0.6339390185	-0.5822506255	-0.731291468	-0.9388316265	-0.917027106	-0.5138576165	-0.7799032055	-1.3014203505	-0.280343426	-0.5313792195	-0.9756061865	-0.4887192735	-0.663482508	-0.455056365	-0.6309759105	-0.6164075775
AC004988.1	-5.146186736	-5.451154272	-5.529471846	-5.352505009	-5.171785808	-5.403266245	-5.421609995	-5.228580101	-4.860934399	-4.501768421	-5.923568064	-4.96082603	-5.684783033	-5.662180832	-4.977782213	-5.454112575	-5.964602414	-5.86990379	-3.908365037	-4.073309427	-3.997357482	-3.866508135	-3.714320497	-4.49650998	-4.739648918	-4.712656102	-4.767219283	-4.880023251	-6.017104384	-5.767817407	-5.410670296	-5.422372569	-4.924541092	-5.074253777	-5.085239697	-5.402573476	-5.591458576	-5.582121608	-5.988713209	-5.743978828	-5.496851341	-4.813700048	-4.87920994	-4.544442568	-4.512244849	-3.990095774	-4.77543567	-4.756338298	-4.983804003
AC004990.1	-2.51003496033333	-2.66083011833333	-3.11160145733333	-2.91429839933333	-3.24372754633333	-3.20605694666667	-3.691174688	-3.44323664966667	-2.59639695066667	-3.78950087433333	-3.29035924833333	-3.688926279	-3.20567093666667	-3.615681748	-4.06166889066667	-3.40066405733333	-2.87264086866667	-2.782104965	-3.289677579	-3.49409323666667	-3.35449252566667	-3.473622907	-3.09405609966667	-3.393535314	-3.877276576	-3.16406627066667	-3.357067238	-3.69496740466667	-3.452944265	-3.83639895	-3.65473709766667	-3.54214199233333	-3.753683072	-3.80983967066667	-3.643208864	-3.164384096	-3.702021632	-2.390878864	-3.805918567	-3.870881977	-3.92615599766667	-4.02459454933333	-3.98560240166667	-3.75993226133333	-3.48684354466667	-3.55880323033333	-3.74411198666667	-3.60550546	-3.69016241866667
AC004994.1	-3.523867591	-3.065833252	-3.229406846	-3.502305758	-4.313406143	-4.369532248	-4.625462283	-2.400265011	-4.343352532	-4.394242754	-4.177240213	-4.286183892	-4.416842517	-4.454184769	-4.171197947	-3.561830541	-2.875393988	-3.452730545	-3.800515055	-3.949178714	-3.345712502	-2.594947428	-3.607582382	-3.493924866	-4.61757427	-4.419943449	-3.993667948	-4.468437397	-4.03166792	-4.410377823	-4.734539476	-5.032912115	-4.545488823	-4.808344762	-4.35011033	-3.702150508	-3.567197635	-2.542128985	-4.116312584	-3.760871332	-4.488409926	-4.352001197	-3.113349997	-4.323729166	-4.392264698	-3.84078545	-4.518128889	-4.277970274	-4.042087356
AC005005.3	-1.814548344	-1.821134222	-1.984381563	-2.216166592	-1.991987402	-2.505251858	-2.536095387	-2.748291729	-2.350932379	-2.561335759	-2.384188438	-2.608407886	-2.555360952	-2.724778357	-2.596767225	-2.119847901	-2.084293344	-2.681474809	-2.341550834	-2.777555431	-2.047876136	-2.922299066	-3.104007807	-3.286599078	-3.972056502	-2.59112268	-2.130620975	-2.618831096	-3.421460945	-2.89164229	-2.812783334	-3.107107996	-3.463673201	-2.41851824	-3.978358969	-2.477952336	-2.56431961	-2.767636126	-2.829286105	-2.679655584	-2.621275855	-3.024346432	-3.091983982	-3.4914823	-2.960486482	-3.731867648	-2.841806047	-3.065839668	-2.49512595
AC005006.1	1.075063923	1.097182775	0.96570339	0.689512133	0.420995267	0.906136585	0.679374647	0.877281826	0.726703356	0.55002231	0.823092243	1.160775588	1.194588349	1.203626882	1.086224914	1.054174929	1.292824285	0.962749691	1.090403303	1.119581601	1.238814732	0.442795889	0.422260177	1.069778152	0.690877312	0.949276171	1.149394359	1.031956217	1.215917274	0.998148743	1.049277392	1.067644738	0.789225059	1.280516677	1.149857243	1.400186371	1.415084299	1.547115181	1.119890657	1.071583854	1.432601523	0.888888312	1.325380577	0.195192565	0.986373341	0.989787852	0.304141201	0.813941743	0.486555171
AC005008.2	-2.048773478	-1.884799197	-2.524422725	-2.007568631	-2.160086009	-2.212938237	-2.265912824	-2.577457975	-2.332574856	-2.344047008	-2.883955592	-3.468133429	-2.998756138	-3.092884682	-3.001860128	-3.010971838	-2.15386916	-3.862743306	-3.050045331	-2.816385769	-2.350123826	-3.859147191	-3.313902543	-3.4266055	-4.683717638	-1.621183022	-2.474188301	-2.913081966	-3.043230995	-3.3653672	-3.423245752	-4.124208593	-4.023204334	-4.03101747	-3.823198538	-2.683327152	-3.081150264	-1.18155589	-2.85730401	-3.889499849	-3.622017907	-2.738237852	-3.308108752	-3.22275026	-3.782295641	-3.797213636	-4.00295369	-2.733052811	-4.301890917
AC005009.1	-5.094780088	-5.095312177	-5.336457939	-5.10345947	-5.055196516	-5.736544287	-5.019999407	-5.107065267	-5.228883435	-4.588236243	-5.839192573	-4.730576846	-5.490014617	-5.290121623	-4.924312058	-4.202392202	-5.494232499	-4.836848292	-3.843497568	-3.96319725	-3.983963617	-3.768261032	-3.179002126	-4.355019514	-3.887048296	-4.711396967	-4.731109112	-4.951767939	-5.952487967	-5.660854735	-5.306679686	-5.285031458	-4.928542762	-4.979944121	-4.940028125	-5.322727106	-5.435427926	-5.045881263	-5.926746604	-5.634872167	-5.329325993	-4.748257303	-4.761544494	-4.493773622	-4.478598689	-3.958788668	-3.880308688	-4.59058552	-4.983804003
AC005009.2	-4.9687691075	-5.3801795795	-5.053030844	-4.9915092135	-4.7654953395	-5.152703418	-4.7848798315	-5.1306472175	-5.1674657995	-4.4570111405	-4.706726768	-4.2528909365	-4.14590039	-4.310069913	-4.0062703615	-5.0869634565	-4.5893352185	-4.583508267	-3.7047166645	-4.018683456	-3.586598196	-3.5028452815	-3.6140471245	-4.371068272	-4.683535746	-4.553610705	-4.6059199295	-4.67018908	-4.776294707	-4.912902646	-4.6618342095	-5.234538015	-4.4388495785	-4.8331455145	-4.888682148	-4.8393533345	-4.705963143	-3.204835247	-4.68318312	-5.2035440465	-5.289101862	-4.371296472	-4.483753043	-4.4612489165	-4.4277043255	-3.8853940305	-3.955668307	-4.6255701845	-4.7238201755
AC005013.1	-5.255789019	-5.459997632	-5.573155901	-5.503280019	-5.25915839	-5.932909767	-4.954349605	-5.19514319	-5.254279032	-4.505734031	-6.007152386	-5.043492257	-5.754285943	-5.76183077	-5.59113969	-5.629104423	-5.539867955	-5.81919766	-3.93520557	-4.082500503	-3.618521209	-3.82023091	-3.677075628	-4.324143388	-4.599398923	-4.498430464	-4.572475862	-4.849442822	-6.028576861	-5.759538553	-5.440352038	-5.451461214	-4.90997539	-4.841503681	-5.023881296	-5.353383514	-5.530402979	-4.864376232	-6.001291188	-5.678910181	-5.414637654	-4.546381765	-4.882809094	-4.46722393	-4.448454776	-3.959406249	-4.106487776	-4.639728988	-4.886702534
AC005014.2	-5.271986807	-5.439017933	-5.202978515	-4.501953255	-5.237941889	-4.943042174	-5.368465231	-4.997901879	-4.698148115	-4.486311064	-5.64954555	-5.031740141	-5.264551732	-5.45911397	-5.946579094	-5.026476756	-5.802356023	-5.839116787	-3.894599045	-4.020654636	-3.919708909	-3.792569554	-3.668224845	-4.362243433	-4.672150527	-4.447981232	-4.527865727	-4.026316176	-6.063052546	-5.008962869	-5.392622809	-4.319792953	-4.949932414	-4.787761989	-5.045703873	-5.081928553	-5.457928658	-5.481692203	-5.941139762	-5.704930023	-5.333524486	-4.727265452	-4.426503757	-4.446054202	-4.427998719	-3.60650211	-4.708809148	-4.629022968	-4.983804003
AC005014.3	-5.032623498	-4.344687389	-5.284619943	-4.907594118	-4.775544279	-5.488236141	-5.237733521	-5.011493626	-4.842628077	-4.492080738	-5.715733511	-4.928655566	-5.589793011	-5.344949717	-5.503399138	-5.591195654	-5.825685324	-5.696511455	-3.833847343	-3.844663518	-3.819072225	-3.680558672	-3.570055434	-4.212279581	-4.626366039	-4.650478683	-4.639325642	-4.959381369	-5.641437687	-5.633754305	-5.367455772	-5.296320287	-4.811134695	-4.852020719	-4.830121396	-5.358543758	-5.167214159	-4.6684612	-5.979657262	-5.661617743	-5.327966976	-4.643968513	-4.759461579	-4.400255582	-4.401795185	-3.846853381	-4.672887663	-4.544635617	-4.983804003
AC005019.2	-5.187578143	-5.522174346	-4.314146946	-5.371470304	-4.972232595	-3.822106417	-4.811561318	-4.775745515	-4.634630513	-4.593524257	-4.793945204	-4.98572602	-5.501074323	-5.161962444	-5.250268339	-4.995519051	-5.31179324	-5.005871897	-3.931869914	-4.03000551	-4.116467546	-3.876441988	-3.736073469	-4.565751221	-4.737358906	-4.740451122	-4.803462399	-5.008001735	-5.026450646	-5.808141452	-5.373326519	-5.089098079	-4.965525999	-5.075314606	-4.532570718	-5.424922973	-5.065842935	-3.865210484	-4.807149555	-4.891200505	-4.735028036	-4.693420015	-4.889373024	-4.533709043	-4.523880805	-3.914741921	-4.787849892	-4.711871773	-4.983804003
AC005021.1	-2.993210425	-2.389117384	-3.084450457	-3.425843705	-2.741543338	-3.135241813	-3.703295744	-3.123217831	-3.922317439	-3.525026962	-3.787852152	-2.713896855	-3.559330196	-4.117136771	-3.850088073	-2.205994429	-2.287799987	-3.036559205	-2.800439596	-3.830504869	-3.557798515	-3.035977438	-3.443283096	-4.205401641	-3.812418686	-3.703052973	-3.188955069	-3.589635178	-4.201307388	-3.891615015	-4.068821695	-3.943249864	-4.871739534	-4.221603777	-4.204550835	-3.841600448	-3.324290822	-2.832249409	-3.540926349	-3.581952005	-4.46707054	-4.507411711	-4.516417415	-4.369526071	-4.225686838	-3.919267189	-3.826464739	-3.292872921	-4.380432475
AC005034.2	-4.850884514	-4.495872851	-3.988361078	-5.062239397	-4.913234258	-4.770269846	-5.165248614	-4.838148837	-4.69232275	-4.429461971	-3.85153795	-4.766543338	-4.904901278	-4.609612795	-5.027356743	-5.068966613	-3.991271935	-4.103060052	-3.92438005	-4.059722767	-4.056508011	-3.813896643	-3.720640044	-4.451575247	-4.727135206	-4.702255346	-4.739993541	-4.249936383	-4.082860522	-4.737250643	-4.760197669	-4.682153278	-4.946657632	-4.830503178	-5.052418942	-4.498332159	-4.908811884	-3.160665108	-4.527820809	-4.533419981	-4.784362336	-3.606833579	-4.650528453	-4.275404203	-4.514847314	-3.674274995	-3.692079002	-4.677105188	-4.747712932
AC005034.3	-2.505465384	-1.601395684	-1.815240518	-1.599351589	-1.724077335	-1.397002364	-0.806986446	-1.124329643	-1.364935396	0.192897477	-0.590678084	-0.209841132	-0.293188049	-0.527597825	-1.061912229	-0.439864909	-0.449937128	-0.434287509	-0.730510848	-0.435975196	-1.323395845	-1.140684396	-1.125078399	-1.08013746	-1.10375651	-0.908839298	-0.572285762	-0.754780709	-0.617116179	-0.594430821	-0.242526337	-0.294932464	-0.453449988	-0.652209293	-0.698926731	-0.369592352	-0.463319482	-0.841753731	-0.669523392	-0.527608181	-0.781399292	-0.559904439	-0.79459961	-0.278240194	-0.465370266	-0.390762441	-1.066056183	-1.964487041	-0.569649663
AC005034.5	1.254504235	2.165358284	1.712853198	2.150284091	2.3821694	2.413828804	2.810532696	2.808008533	2.604556417	3.012192629	2.237605304	2.394143744	2.597019723	2.345310339	2.275109901	2.318025421	1.897226816	2.159998326	2.081351996	2.951748956	2.237055441	2.7819624	3.057508607	2.868500651	2.307965564	2.307973375	2.544819606	2.280331981	2.586944078	2.157405566	2.445874321	2.271207909	2.002315215	1.666182942	2.442259029	2.417323074	2.232525404	1.63730499	1.966622147	1.960943663	1.738670265	2.665701476	2.847349892	2.632520476	2.430338818	2.771415277	2.770793298	2.139522446	2.907204888
AC005037.1	1.25145414	1.24376196	0.98150216	1.115790124	1.008856352	0.930041802	0.961809506	1.307817466	0.940177279	1.599994026	1.173735606	0.819710991	0.885624948	0.564079139	1.001504713	0.615032656	0.858204121	1.026922466	0.502388361	0.561383559	0.345626348	0.347532909	0.582867847	0.686204076	2.346579805	0.366932863	0.401117358	0.650200986	1.802649117	0.508660236	0.779274841	1.5108446	0.722388656	1.064316295	1.071310836	0.717574004	0.524870339	0.421515947	1.030596961	0.805301412	0.754285794	0.353144982	0.777533439	1.58743887	1.3655965	1.061328802	1.444451787	1.443951346	1.33916054
AC005041.3	-1.718157985	-1.086690957	-1.149444737	-0.907092211	-1.410090742	-1.008868012	-0.830047101	-1.437046371	-1.867406801	-1.309715623	-1.019354156	-2.140735934	-0.431130306	-0.814317729	-0.975815098	-1.014970701	-1.076143167	-1.017470507	-1.803937191	-0.555578717	-1.391854929	-1.166035347	-1.358093476	-1.509121834	-1.649156279	-1.495199364	-1.36558301	-1.467794924	-2.060564126	-1.587236438	-1.508558193	-1.179164717	-1.474138062	-1.337353157	-1.377153784	-1.460403729	-2.493733289	-1.954979379	-1.476625982	-1.095748534	-1.465401475	-0.578835598	-0.651023322	-0.950171499	-1.149089223	-1.997761037	-1.159790667	-1.444350302	-1.001099056
AC005042.2	-5.20483647	-5.326419534	-5.311802767	-5.345888955	-5.126844477	-5.70163459	-5.201275011	-4.957266203	-4.953615422	-4.460054058	-5.855915646	-4.916546747	-5.605255339	-5.532279859	-5.609721351	-5.515171266	-5.745852142	-5.799135541	-3.79582648	-3.888904373	-3.763764673	-3.627981362	-3.51366949	-4.096577963	-4.592914915	-4.488112032	-4.491173845	-4.808431678	-5.943888807	-5.656056455	-5.304750259	-5.329583066	-4.803069388	-4.505490367	-4.687987378	-5.23658989	-5.437253586	-5.423617358	-5.838874921	-5.591308209	-5.245360793	-4.571249478	-4.706958735	-4.384774476	-4.252249971	-3.718664551	-4.605185121	-4.516834033	-4.983804003
AC005046.1	-3.382189492	-2.498112262	-2.946274968	-3.08369856	-2.434512895	-2.340163935	-2.221987161	-2.952892451	-2.587869635	-3.079598783	-2.209032839	-2.58681512	-1.767246367	-2.453675441	-2.381497158	-1.852380006	-2.701674653	-2.696153713	-3.797120941	-2.281314037	-1.844027167	-1.880348035	-1.894641774	-1.931625844	-3.315444779	-2.470258147	-3.105760965	-3.282849305	-2.273163146	-2.745039939	-2.610357341	-2.631183546	-2.342133142	-4.249982692	-2.177600854	-2.050272746	-1.95576555	-2.015947838	-3.157434058	-2.72461022	-3.887310533	-2.110416938	-1.993111399	-2.744667399	-1.80834963	-2.914975233	-2.324491483	-2.495447839	-1.736745696
AC005050.1	-5.103894039	-4.695634812	-5.441587013	-5.3071577	-5.095186052	-5.594286429	-5.333759725	-5.196757759	-4.405505103	-4.489353788	-5.317653875	-4.931342489	-5.486912288	-5.143068294	-5.581569101	-5.29157012	-4.271536296	-5.542398989	-3.793845645	-4.030380459	-3.289640195	-3.810438636	-3.603817804	-4.246578899	-4.641571415	-4.292345012	-4.738037563	-4.948267284	-5.89058007	-5.720549554	-5.352522473	-5.341741427	-4.919810527	-5.018731573	-5.014656283	-5.00627056	-5.140690911	-5.4755132	-5.432615983	-5.458586011	-4.942996571	-4.006097621	-4.744457062	-4.043229358	-4.467465898	-3.929967368	-4.737893174	-3.369927103	-4.983804003
AC005052.1	-2.426244042	-4.159003839	-3.038393201	-3.387778012	-3.772297831	-2.844917922	-4.426110799	-3.827157365	-2.833770727	-3.065545272	-1.955578914	-3.420075414	-3.30250079	-3.040015697	-2.538471752	-2.876040451	-2.890453965	-2.733705061	-3.917190937	-4.073689445	-3.33222495	-3.361950359	-3.662632514	-4.533242238	-0.979891497	-3.256177067	-3.584812934	-3.177596574	-2.594230406	-3.279559377	-3.429554321	-3.304306579	-4.078388112	-3.330789836	-3.197870092	-3.5460006	-4.083340468	-1.728249831	-2.463362	-2.417104415	-2.658475361	-4.551495904	-4.212455627	-4.413706603	-4.345144337	-3.41968193	-3.823159171	-3.156466775	-4.465987699
AC005062.1	-3.727246332	-4.0105051474	-4.0283063678	-4.0492641038	-4.1794039602	-4.4539507901	-4.4395829642	-4.1305950551	-4.5042953071	-4.2376403464	-4.8401824861	-4.3823021206	-4.9810589921	-5.167219634	-4.6600263272	-4.2043084455	-4.3045805872	-4.5922889667	-3.7121631007	-3.853896549	-3.5235851261	-3.703098148	-3.6208187633	-4.0868316743	-4.560868107	-4.1692780715	-4.3365242479	-4.3598647889	-4.9434438889	-4.6791134051	-4.9137942748	-4.9419818334	-4.4632944905	-4.7009820302	-4.5363288149	-4.7873951101	-4.789556094	-3.0080482166	-5.147814353	-5.056790104	-4.6734293186	-4.3743916175	-4.6064061202	-4.4219872287	-4.2021089378	-3.7052590062	-4.4902030369	-4.2489841128	-4.7008531337
AC005064.1	-5.235540861	-5.51156985	-5.541584304	-4.946810193	-5.263114977	-6.007352331	-5.37071405	-5.177475264	-5.336995093	-4.565872949	-5.94220301	-5.006071117	-5.689203532	-5.774733072	-5.65998263	-5.627708096	-5.917058303	-5.794017137	-3.912931283	-4.093302775	-3.989648847	-3.800998307	-3.723375644	-4.405192782	-4.602524285	-4.706263801	-4.790508779	-4.904090144	-5.949456706	-5.782447593	-5.341707602	-5.402523833	-4.855118895	-4.990953025	-4.973129225	-5.392133862	-5.66713277	-5.449804564	-6.003470417	-5.695535999	-5.55119316	-4.709382212	-4.85076393	-4.511855089	-4.484389234	-3.923591934	-4.704970127	-4.609320503	-4.983804003
AC005070.3	1.944243711	2.215244559	2.287344594	2.602638973	2.250860761	2.8404686	2.337383187	2.222935745	2.233885011	2.552695636	2.759664909	2.419205153	2.779958128	2.149050135	2.070856218	2.232618615	2.753634833	2.966436137	2.172924831	2.046541267	2.286436541	2.350759328	2.291457847	2.505062196	2.999127003	2.213808793	2.468702682	2.78377169	2.834953868	2.604695047	2.917202189	2.866711829	2.245601594	2.757649809	2.904902235	2.186886132	2.423589725	2.558496101	3.22041259	3.066678684	2.872817619	2.199130807	2.088769302	2.732312283	2.252679037	2.915914558	2.653281112	2.244762183	2.436600232
AC005072.1	-0.773648719	-0.791651614	-0.764453965	-0.507579133	-0.68401122	-0.476151043	-0.318825156	-0.046559741	-0.646486833	-0.737652493	-0.398598019	-0.192013187	-0.83787797	-1.021955424	-0.743957941	-0.686644756	-0.76788082	-1.022258245	-0.256799878	-0.668800185	-0.666590366	-0.402796287	-0.50667314	-0.832825049	-0.995977142	-0.406694106	-1.201893708	-0.88803616	-1.202272234	-1.285287055	-1.179346549	-0.787937576	-0.968393537	-0.412537896	-1.161653717	-0.673761583	-0.515326315	-1.1871788	-0.858091394	-0.782746628	-1.060991784	-0.549707957	-0.142138689	-1.127909539	-0.293561488	-1.049796432	-1.161869185	-0.699041949	-0.541711278
AC005076.1	-2.261081185	-2.403839725	-2.2269020235	-2.1801052055	-2.3235994695	-2.6598848665	-2.896902529	-2.609293852	-2.129117562	-2.899471679	-3.0212532195	-2.7772119205	-2.6861261375	-3.2039548595	-2.859179788	-2.7546406615	-2.5549024205	-2.544653242	-2.3173876915	-3.2760417085	-2.842966075	-3.0872765755	-3.0194312815	-3.6565738275	-3.4570217525	-2.6576661275	-2.8501880815	-3.0490220715	-2.6147829045	-2.387269072	-2.847424541	-2.965401825	-2.8418139125	-2.553823386	-3.085882615	-2.4789187835	-2.322606911	-2.418054121	-2.8255339875	-2.7917991255	-2.681308717	-3.4400231305	-3.687907876	-2.789854773	-2.9976878995	-2.7440141825	-2.9756633315	-2.722178081	-2.7769474705
AC005077.2	-1.89100764	-3.888452551	-2.180930768	-4.352113203	-4.133494763	-2.926014203	-3.641492605	-3.415305229	-2.755991954	-3.917807282	-1.973018988	-3.538620875	-2.948189513	-2.428484523	-3.616818609	-2.904370856	-2.850982291	-3.228018634	-3.887651366	-4.024427106	-3.69135432	-3.749853475	-3.66573271	-4.026772185	-2.980605976	-3.852797738	-4.073796812	-4.587022929	-2.887566818	-2.816076264	-3.297056161	-3.420903553	-4.176867027	-3.192907836	-4.07854555	-4.025269245	-3.699554238	-3.216108223	-2.572672568	-2.530090516	-3.653532581	-4.556573554	-4.829605701	-4.416445546	-3.452876078	-3.773667205	-4.702851986	-4.446319618	-4.580204785
AC005077.3	-1.112892034	-0.990001809	-1.1650387	-1.721470914	-1.6564479	-0.94618753	-1.426084788	-1.841804522	-1.494611333	-2.051496992	-0.869384275	-1.226281628	-0.993451213	-1.208136865	-0.56294148	-1.170757307	-0.482504493	-0.768466427	-1.074267086	-1.834692867	-1.619314483	-2.044497243	-1.143177922	-1.831647124	-2.134561191	-0.633194145	-1.010823899	-1.156634002	-0.809095533	-0.580024319	-0.824789603	-1.06074288	-0.872952267	-1.127842392	-0.501442642	-0.403168662	-0.881654544	-0.42050005	-1.191056369	-0.520510429	-1.045814334	-1.449757656	-1.526228848	-0.845844259	-1.081277581	-0.419464585	-0.89543593	-0.467746443	-1.253816689
AC005082.1	-2.156060061	-2.326605027	-0.357461603	-2.687751667	-2.423671367	-1.113666604	-2.542705854	-2.36830543	-1.745370606	-2.071418944	-1.55204263	-1.982963184	-1.535456483	-1.169404011	-1.255889298	-1.705697444	-1.512158951	-0.410781133	-2.212454406	-3.134882845	-1.80304573	-3.764006284	-3.674224765	-1.671603622	-2.761995529	-3.864262822	-3.52807297	-1.516495129	-0.49784718	-0.728652681	-1.171530404	-0.951900466	-1.576227858	-1.706619721	-0.448371941	-2.304360296	-2.228508234	-0.489055616	-1.021871672	-1.061931161	-0.120680771	-2.815338647	-2.568149331	-3.455112597	-2.367264484	-1.956846172	-3.414476316	-4.652836233	-1.137648178
AC005083.1	-3.43563385557143	-2.60429137642857	-3.27184272242857	-3.93033423785714	-3.61554164942857	-4.06889330028571	-3.75610487185714	-3.55395616742857	-3.87688474957143	-3.90533836857143	-2.20355752328571	-4.17058985942857	-3.92223424642857	-1.46577385657143	-4.07024070842857	-3.47101348657143	-3.83459030757143	-4.45177719014286	-3.33371445142857	-3.57551823357143	-3.25461337571429	-3.37805277085714	-3.32893519314286	-3.65845648628571	-4.25803383828571	-3.78318752171429	-3.75757587585714	-4.19622144728571	-4.73763220071429	-4.45611789757143	-4.60004334742857	-4.466064261	-4.25027167114286	-4.29904472585714	-4.29032682957143	-4.38381141214286	-4.41965498728571	-2.90615234257143	-4.60721550128571	-4.80014486871429	-4.51158057971429	-3.91357229485714	-4.04642615057143	-3.89229469985714	-3.87656950842857	-3.543682784	-4.05358341957143	-3.46200341542857	-4.15425418785714
AC005090.1	-3.179354253	-2.60490938966667	-2.64981856566667	-2.54706585433333	-2.52835974666667	-3.07877854	-2.830452259	-2.96216325733333	-2.94967234133333	-2.5529734	-3.14073435233333	-2.88095044833333	-3.27922576066667	-3.027169294	-3.19916008733333	-3.00850067866667	-3.00936434633333	-3.16356759266667	-2.57102422633333	-2.72054028233333	-2.38461143866667	-3.00957470166667	-2.88578277733333	-3.00213935333333	-3.67485600133333	-2.794170217	-2.62407963133333	-2.936952685	-3.88934314166667	-3.66495022466667	-3.82398368933333	-3.69539331166667	-3.66696831133333	-3.33553325866667	-3.79076167133333	-3.424219813	-3.77773431666667	-2.592287041	-3.81347405333333	-4.00829408166667	-3.53156946333333	-3.268405633	-3.67000077133333	-3.503780441	-3.477408691	-3.97639562566667	-3.26295622033333	-2.92525778266667	-3.82661042166667
AC005091.1	-4.730081918	-3.017381791	-3.953536616	-4.424919903	-3.723683129	-2.669437371	-2.96286423	-2.708868744	-3.160959603	-4.140077963	-3.451402132	-3.225887464	-3.689811794	-3.982096065	-4.481653296	-2.531236791	-2.295465732	-3.664882985	-3.906611453	-4.100049472	-3.704410106	-3.856887907	-3.666027742	-4.024259998	-3.786042111	-2.807175471	-3.664183109	-3.719670809	-3.968951574	-4.314384597	-4.014219021	-4.040141646	-4.516811004	-4.772113694	-3.67873822	-3.796174044	-3.247071618	-2.909266091	-4.098108831	-3.688395109	-3.681216085	-3.66933231	-4.515608885	-4.448597012	-4.522743934	-3.517457237	-3.443689228	-3.303360873	-4.717507386
AC005096.1	-0.884539659	-0.930055233	-0.984786008	-1.276476506	-1.492074218	-1.644822178	-2.029354601	-1.667081931	-1.567676786	-1.59853424	-1.466134127	-1.687255965	-1.775337169	-1.645365571	-1.772072629	-1.34307883	-1.195930268	-1.587930261	-1.203691429	-1.560144475	-1.404558577	-2.033741284	-1.676392809	-2.015732237	-1.886383426	-1.635929963	-1.765113682	-2.078743028	-2.025395897	-1.965798996	-2.08677826	-2.135838289	-2.39499006	-1.548383406	-2.097628361	-1.72989119	-1.428156207	-1.415291227	-1.713270221	-2.113340386	-1.8789069	-2.697179593	-2.418159982	-2.524795033	-2.046411176	-2.25797379	-1.744217512	-1.451535284	-2.069769577
AC005104.1	-1.090227204	-0.972885795	-1.351539718	-1.231787531	-1.177201365	-1.62861474	-1.698973423	-1.972095895	-1.348727201	-1.431895092	-1.599648284	-0.99615922	-0.958970932	-1.610345714	-1.413492609	-1.481093365	-0.969705825	-0.907795343	-1.407462375	-1.247556823	-1.722908639	-1.217070501	-1.029889503	-1.325299434	-0.697846407	-1.59461349	-1.19575337	-1.571721264	-0.983854549	-1.391838184	-1.595037423	-1.311061372	-1.635477432	-1.568885423	-1.24646602	-1.260437609	-1.409322095	-0.556498165	-0.764789876	-1.012522186	-0.855562968	-1.324789549	-1.755495254	-1.361672122	-1.434746416	-1.681534394	-1.402349463	-1.278376543	-1.787595723
AC005150.1	-2.63456433066667	-2.765564984	-2.86976446366667	-2.95731648833333	-3.03539157866667	-2.94955862266667	-3.449358572	-2.96090452633333	-2.92388247133333	-3.33913315166667	-3.60599366266667	-3.260045261	-3.66318117333333	-3.953398408	-3.53705087566667	-2.884909082	-3.009519077	-2.96906478166667	-2.347465469	-3.31714317666667	-2.86282446033333	-2.95469839333333	-3.051854734	-3.70524158433333	-4.139737732	-2.67473593466667	-2.810752054	-3.39226174733333	-3.63738124566667	-3.17532160533333	-3.73733570866667	-3.64767473633333	-3.68645916233333	-3.63646435833333	-3.65258214033333	-3.39168577266667	-3.01447427933333	-2.981247981	-3.947539701	-3.92826351833333	-3.89141020166667	-3.944856522	-3.93150735833333	-4.265736811	-3.70704633633333	-3.67686862833333	-3.56717546466667	-3.853591742	-3.839478736
AC005154.2	2.125679398	2.088568964	2.2325525675	2.209439624	2.1841951505	2.3626374735	2.2459687565	2.296084258	1.894527827	1.547287346	1.9237917585	1.6291225745	2.218810404	2.1582349395	2.3438629165	1.96081097	2.1118315185	2.1073569045	2.061264273	2.085952256	1.9626069485	2.3797315205	2.600095335	2.1489770915	1.4328188225	1.898387627	1.9111160895	1.950136385	2.2104652195	2.4744282575	2.106978445	2.246967136	2.2160533615	1.6757047815	2.119691355	2.433483196	1.9425923445	1.992948503	2.346458914	2.197451576	2.1462936585	2.5134684625	2.3169770195	2.068635541	1.9743598585	2.001804462	2.105920931	2.150357235	2.0805347125
AC005154.3	-4.48024242	-3.083616743	-3.255030894	-3.187829643	-3.105616522	-1.934899778	-2.217210266	-2.782255238	-3.545230325	-3.301219994	-1.481589355	-2.42223038	-1.722004455	-2.603896759	-1.62573378	-2.081612687	-2.858186532	-2.964614216	-3.870448216	-2.681389456	-3.394890795	-2.297472358	-1.63968762	-2.044055423	-2.194642189	-2.459017156	-3.310699647	-3.188823915	-1.929390399	-0.918609544	-1.228903785	-1.063283833	-2.654926786	-2.206685791	-1.255669282	-2.114057185	-2.635968544	-2.207495859	-1.907460262	-1.284782754	-2.179509262	-2.072819341	-2.114744252	-3.631793623	-2.283085407	-1.152754057	-3.16508453	-2.667047432	-2.343528035
AC005154.4	1.956892267	2.051269449	2.073661294	1.877569171	1.96366033	2.022904038	1.905544238	1.888769943	1.960935067	1.807798464	1.889774853	1.865683852	1.727611856	1.782964077	1.842298767	2.032025834	1.911509963	1.807567025	2.225404684	1.970661572	2.084298806	1.875668987	2.123407632	1.991275529	1.204152348	2.247434422	2.128579837	2.168720041	1.897626566	1.864029265	1.75188206	1.737447131	1.678364122	1.854789784	1.787681401	2.207718897	2.105485249	2.128212618	2.06828035	1.916652841	1.876334525	1.963924116	1.83319437	1.727358468	1.850087795	1.576232935	1.865927759	2.033776693	1.953599545
AC005160.1	-3.581397275	-2.906926862	-3.572220147	-3.365994214	-3.887609936	-3.966331987	-4.0644872	-3.738600115	-4.586452919	-4.454425401	-3.822319934	-4.153747024	-4.025766777	-3.761748895	-3.277542123	-3.235870116	-3.319098916	-3.838195215	-3.394362275	-3.591850969	-3.793138465	-3.321236414	-3.427125362	-4.088020458	-4.765726194	-3.584662072	-3.360612401	-3.244161469	-3.376774446	-3.847057122	-3.969681057	-4.01673165	-3.785018183	-4.231833915	-4.593668383	-3.813094523	-3.780092571	-2.4794881	-3.973790423	-3.779200355	-3.698560472	-4.429512124	-4.46589222	-4.156005204	-3.88536887	-4.026577414	-3.355948762	-3.115221952	-4.650799616
AC005162.1	-3.586599775	-2.952125	-3.399044609	-1.127680721	-2.419046566	-0.899538165	-1.84229341	-0.943304651	-2.258427611	-2.837047739	-1.827093363	-1.044779953	-1.46615815	-3.073025067	-1.731682225	-1.400922933	-2.538940002	-1.983851338	-1.68721519	-2.219268738	-2.174614611	-1.246967527	-1.895233107	-1.516687827	-0.755883712	-1.217711691	-3.149403096	-3.700314564	-1.518616235	-1.21675452	-1.016221305	-1.249008825	-2.361006162	-1.931184201	-1.651516411	-1.502020421	-1.567837137	-1.792881818	-3.069792988	-1.787990144	-2.214978605	-1.184020659	-0.946001524	-2.996072167	-1.346081635	-1.26336257	-4.542866576	-2.613099462	-1.67638068
AC005162.2	-2.020422724	-1.521833701	-1.735084536	-1.744407518	-1.972469699	-2.237559303	-2.042216585	-1.658119159	-2.143438135	-2.459914998	-2.150702946	-1.799244452	-2.357074823	-2.615515915	-1.689767352	-1.688687831	-1.81020768	-2.312433007	-2.105615644	-1.921810204	-1.917120061	-2.232322628	-1.793953945	-2.2254383	-2.809006801	-1.827084987	-2.092301537	-1.976395645	-2.579152379	-2.472737985	-2.559219136	-1.588606234	-2.493559331	-2.604552108	-3.562519344	-2.373807957	-2.132460467	-1.738125662	-2.759517038	-2.861726017	-2.693878373	-1.893043889	-2.240939511	-3.135573014	-2.717727001	-3.427967555	-2.409573335	-2.288225014	-2.351558589
AC005162.3	-2.310633136	-1.60751246333333	-2.00597583833333	-1.577879117	-1.59618617033333	-1.720137872	-1.835076609	-1.45830411866667	-2.09661202066667	-2.441881602	-2.20761839133333	-1.579489998	-2.25123763366667	-2.43761469533333	-1.930525934	-1.697292003	-1.91918943833333	-2.10948699366667	-1.97868545733333	-2.245856942	-2.0569807	-2.163746371	-2.15352969266667	-2.31817188466667	-1.767575696	-1.88792320366667	-2.346144866	-2.353894145	-2.27255995466667	-2.17798071466667	-1.99113711433333	-1.73613464766667	-2.202098949	-1.960795124	-2.68807753533333	-2.12601852133333	-1.70513829533333	-1.706674802	-2.266249777	-2.16699341833333	-2.10530265466667	-1.775323894	-1.89057518766667	-2.590241492	-1.72497562166667	-2.56027811533333	-2.72305266	-2.597057066	-1.69899638366667
AC005165.1	-4.37968907075	-4.79469988425	-4.9938994515	-4.6212356355	-4.44129639	-4.8434011615	-4.09096350325	-4.393078326	-4.5848667655	-4.38487727775	-3.3463722095	-4.46950254675	-4.75610259925	-4.4259527485	-4.82540798525	-4.04735531425	-4.67822993575	-4.8228079765	-3.3809817545	-3.8369093205	-2.99712668725	-3.49966939175	-3.3153003625	-3.869778317	-3.63275986225	-3.98801108175	-3.94748928525	-4.2447462565	-4.79274924475	-4.48467202	-4.2524804575	-3.940176531	-4.316019369	-4.685586147	-4.11351292375	-4.6377758405	-4.384406777	-3.10939946825	-4.95053492575	-4.659049671	-4.7725837215	-4.0970008715	-4.03394712575	-3.98713609825	-3.93309052075	-3.42744062125	-4.12677802625	-4.04337747825	-4.7262253715
AC005180.1	-5.152479919	-5.507010942	-5.600923455	-5.446455631	-5.234445653	-5.967648912	-5.357998088	-5.174389135	-5.313925418	-4.487577147	-5.834743928	-4.919907951	-5.638422224	-5.817826032	-5.904872652	-5.679337229	-5.852216985	-5.756622375	-3.815532931	-4.023941603	-4.00824956	-3.844624496	-3.700624894	-4.511428071	-4.652426571	-4.567733825	-4.642619332	-4.893197303	-6.066126839	-5.658508829	-5.166836601	-5.34282468	-4.946478226	-4.947253636	-4.986926207	-5.302844461	-5.468362396	-5.387842639	-5.918714656	-5.394781278	-5.349736243	-4.376194832	-4.891753442	-4.476397014	-4.46213818	-3.486870331	-4.721865341	-4.670768566	-4.983804003
AC005180.2	-2.877089268	-2.905700038	-3.588687045	-2.753255846	-2.850093518	-3.015011793	-3.503556334	-3.640964565	-3.82088316	-3.457048493	-3.257940996	-3.715720908	-3.677057132	-4.506028965	-4.599243989	-2.648102716	-2.893882649	-3.466481544	-3.382230957	-3.053475598	-3.84903991	-3.758212131	-3.121158777	-3.499814157	-4.665640968	-3.580745064	-3.356136928	-4.779084923	-5.312948626	-4.161172108	-5.095874137	-4.660771127	-4.691240309	-4.999721584	-4.983575679	-4.695813869	-4.388144118	-4.144236817	-5.184012819	-5.69729824	-5.292931594	-4.573463425	-4.857864528	-4.474813254	-4.457530657	-3.940234683	-4.727669951	-4.394841837	-4.122503284
AC005186.1	-2.73608532575	-2.60831942475	-2.867986286	-2.8741639715	-2.63290656775	-3.4522330725	-3.06099547375	-2.9477960315	-3.349970143	-2.5585091305	-3.236755507	-3.09859104175	-3.4491760675	-3.56255323025	-3.38264515825	-2.4244976765	-2.3070164075	-3.46600155925	-2.2650828425	-2.325141154	-2.33721687225	-2.133144422	-1.882181806	-2.64371541925	-3.03390973925	-3.01267159525	-3.00722186725	-3.20931733875	-3.7792886005	-3.39376444275	-3.31580473625	-3.369081197	-3.0247742995	-3.1847078025	-2.954293877	-3.378320638	-3.585224782	-2.50600187675	-3.9145686375	-3.645549248	-3.484649709	-2.84696194575	-2.63257228525	-2.66447359725	-2.64550963275	-2.35889339325	-2.98549133325	-2.81708793575	-3.0438539055
AC005197.1	-1.372930465	-1.430426301	-1.764260637	-1.980780338	-2.057604822	-2.263118059	-2.322484292	-2.550685175	-2.094240809	-2.516432482	-2.287182732	-2.258733842	-2.309687493	-2.020946298	-2.181061576	-1.669445579	-1.763028243	-2.184760412	-2.358927303	-2.181601994	-2.452295347	-2.47448014	-2.618236202	-2.527647631	-3.122760704	-1.942441306	-2.17439612	-1.922711051	-2.479566638	-2.260055072	-2.371319095	-2.52455214	-2.924142928	-2.169349041	-2.568194779	-1.79857071	-2.030117358	-2.130461663	-2.319819539	-2.330252711	-2.462847932	-2.667911826	-2.575507834	-2.128418485	-2.704426476	-3.008611653	-2.235858744	-1.924148006	-2.203645435
AC005208.1	-3.370678169	-2.9706334165	-3.0849325845	-3.403958869	-3.252069697	-3.581327657	-4.001769593	-3.4812413915	-4.2169327935	-4.208930189	-3.337396646	-3.8256766005	-4.0460486355	-3.686705273	-4.217853816	-3.3655201055	-3.2469025355	-3.4156376835	-3.774495889	-3.834822877	-3.642308328	-3.6895370935	-3.6841525495	-4.09055762	-3.8741570455	-3.8333269625	-3.8187770325	-4.170884939	-3.9939584515	-4.2654682645	-4.0442139975	-4.3868359465	-4.189536823	-4.0182602685	-3.8869570935	-3.498038368	-4.1425584125	-2.4452676815	-4.084457458	-4.3602437935	-4.3567952205	-4.3899128155	-4.1004600625	-3.6860238395	-3.898040877	-3.728153832	-3.99935358	-3.1662876885	-3.639117639
AC005209.1	-4.826156708	-4.582264908	-5.401954159	-5.335975312	-4.284827779	-5.206706256	-5.406269179	-4.967836445	-4.625893804	-4.459548279	-4.519725612	-4.612079593	-5.105487409	-4.952172383	-4.958365571	-5.144145315	-5.142469277	-5.084825267	-3.936171096	-4.059200856	-3.977878757	-3.886314073	-3.725453999	-4.45452159	-4.713120902	-4.733586538	-4.447910509	-4.958991484	-5.645196313	-5.724446224	-5.203722078	-4.862418709	-4.53682824	-5.057904533	-4.623657371	-4.759498861	-5.07909094	-3.401436465	-4.976567781	-5.591023305	-5.278003538	-4.840023154	-4.904540139	-4.446776108	-4.039338039	-3.897389025	-4.807161622	-4.341626992	-4.669576086
AC005220.1	-4.97099865733333	-5.00463826033333	-5.12455789666667	-4.95229414066667	-5.07346939666667	-5.001475674	-5.25898163533333	-5.14973124766667	-4.927698043	-4.57164793666667	-5.38259633133333	-5.034523666	-4.84481649766667	-5.43140504833333	-5.763774575	-5.48683927866667	-5.33242546633333	-5.43426767633333	-3.92598198133333	-3.90180137833333	-4.008222846	-3.72294592866667	-3.613112398	-4.369340623	-4.66572915266667	-4.34110475733333	-4.68942648466667	-4.960752773	-5.68708211466667	-5.413673548	-4.939974349	-5.435734355	-4.31574057566667	-5.06014285866667	-4.824754076	-4.89353260866667	-4.62253141433333	-4.324742491	-5.35568931133333	-5.75734295133333	-5.03902731166667	-4.447534137	-4.42729355533333	-4.418176229	-4.40468058233333	-3.80984308066667	-4.55506313266667	-4.633210758	-4.64198168166667
AC005224.1	-2.4229132065	-1.7833427045	-2.253961779	-2.1829012035	-1.8271180755	-1.9549270645	-2.0418094275	-2.729397317	-2.395912189	-2.414528239	-2.0943204385	-2.372910996	-2.293707227	-2.699136013	-2.0759625535	-2.116814122	-2.3117168765	-2.337911602	-2.5936643135	-2.6582314955	-2.4348224305	-2.832219817	-2.724652054	-2.227175304	-2.02562653	-2.392996001	-2.142240306	-2.1573004015	-2.1163203325	-2.4040740255	-2.4507776865	-2.442550308	-2.48666068	-2.61107277	-2.339002999	-2.214011187	-2.164704463	-2.0094185595	-2.587939647	-2.371803908	-2.644303086	-2.3652731605	-2.589786559	-2.6247900275	-2.5375468125	-3.1341961325	-2.2895864765	-2.6137984305	-2.9066605555
AC005224.2	-4.344884065	-3.957367041	-4.934737458	-5.320632847	-4.637070561	-4.683655134	-5.116347512	-3.930635306	-4.817461785	-4.320224197	-5.427061964	-4.856796479	-5.556062069	-5.194809541	-5.514376985	-4.802743142	-4.973465592	-5.306566019	-3.757435389	-3.476102842	-3.865100049	-3.783589708	-3.616942502	-4.091251331	-4.578414807	-4.312219082	-4.167843107	-4.491987679	-4.835283331	-5.129507604	-5.024859527	-4.686935767	-4.832487773	-4.929624566	-4.853461955	-5.224489163	-5.500236728	-5.209963846	-5.402421234	-5.24988158	-5.32915846	-4.592339777	-4.819978393	-4.418312556	-4.391437746	-3.854750856	-4.691719501	-4.642240467	-2.812933586
AC005224.3	-2.094462573	-2.335352584	-2.733570269	-2.175868661	-2.158750279	-2.098976013	-1.801173602	-2.836820578	-2.441462959	-2.007432051	-1.583558503	-2.924201151	-1.895970388	-2.042374007	-1.786825487	-2.094707281	-2.653753819	-2.019608212	-2.928263494	-2.671384964	-3.297388111	-2.310426094	-1.920715474	-2.640897465	-2.311056603	-2.424325865	-2.573248173	-2.038743028	-2.547699864	-2.217547399	-1.79205124	-2.151355875	-2.745714991	-2.612188495	-1.84650026	-2.616766942	-2.765648661	-2.453048447	-2.103796633	-2.332981192	-2.924598559	-2.35359796	-2.303625946	-2.582482679	-2.493108962	-2.363417696	-2.154510819	-1.684389963	-2.829315867
AC005225.1	-5.048292496	-4.285399991	-5.309474291	-4.290217423	-5.089915965	-4.555941156	-4.637011272	-4.791771832	-4.976547478	-4.419851945	-4.430370349	-4.922387794	-3.802030046	-5.100481383	-4.803243743	-4.613691179	-4.35403599	-4.267422663	-3.823930439	-4.021000397	-3.76819294	-3.768053656	-3.627393048	-4.304772402	-4.386961508	-4.635948268	-4.421151292	-4.753718982	-5.622445349	-5.455993253	-5.14575356	-5.208329467	-4.823462145	-4.978820705	-4.268723608	-4.449871311	-4.998024355	-4.524950239	-4.929877148	-5.559351171	-4.671192202	-4.579989676	-4.294804471	-4.468649312	-4.417226525	-3.880472489	-4.678460766	-4.621892129	-4.983804003
AC005225.2	-2.466161065	-1.872521395	-2.408016241	-2.0024402415	-1.672997243	-1.979565956	-2.9678843815	-2.432206056	-2.959920694	-2.238185853	-2.694266122	-2.7995494135	-3.352750613	-3.391314226	-3.3574461715	-2.5296948195	-2.6550937635	-2.730663822	-2.4965356845	-3.269521709	-2.9644109355	-2.624015243	-2.576719765	-3.0897239285	-3.0348979285	-2.201557471	-2.319258197	-2.673164676	-3.278822613	-3.425444859	-3.1297571545	-3.2266992595	-2.727476604	-2.860063694	-2.9183005355	-2.961408089	-3.162861987	-3.0009972395	-3.326581355	-3.2146446775	-3.0432153655	-2.907438022	-2.9390580565	-2.4544045385	-2.3294097895	-2.55795572	-2.562920395	-2.375401181	-2.41616004
AC005225.3	-0.239912477	-0.175972337	0.107991976	-0.661031917	-0.785248199	-0.821655284	-0.544111254	-0.676163661	-0.309734709	-0.901592137	-0.363715203	-1.095669946	-0.068650378	-0.22200895	0.062418084	-0.466228484	-0.023108692	0.181124269	-0.570510232	-0.516897017	-0.396061563	-0.927932082	-0.266721757	-0.073414996	0.835170551	-0.139576494	-0.283679075	0.070219805	0.360467978	0.09455771	0.48969847	0.229679588	-0.578514203	-0.252640244	0.294256462	0.200954163	0.17376239	1.218692625	0.162961063	0.076939584	-0.09174323	-0.123446513	-0.173319947	-0.594293877	-0.335170693	0.484593487	-0.546203115	0.090735607	-0.658482963
AC005229.4	-3.524852121	-2.778706608	-3.64433405366667	-2.690955497	-2.53135249266667	-2.83471348866667	-3.169955363	-2.99450488066667	-0.982223624	-1.78167518866667	-2.66915515633333	-2.569059397	-3.154985272	-2.65450905866667	-3.218114442	-3.506347251	-4.42352135866667	-2.28086267833333	-3.426975238	-3.559069497	-3.48746652166667	-3.35001508333333	-3.34662037633333	-3.03124175866667	-2.31302815	-2.79393415433333	-2.84705422866667	-3.18163614766667	-2.149271763	-3.06715768066667	-3.193591167	-3.15671798466667	-3.789146825	-2.58500079233333	-2.48527146333333	-2.907678712	-3.661827898	-3.768929286	-2.17019132333333	-3.33239331533333	-2.696518414	-2.62544974133333	-3.24247013033333	-3.72307678433333	-3.945311486	-2.73875865766667	-2.93372399566667	-3.42466318766667	-2.46429037733333
AC005234.1	-4.35327005	-3.770961308	-4.553596139	-5.090753211	-4.475754179	-4.950772132	-4.791195638	-4.810948377	-5.224919311	-4.554445647	-4.494608316	-4.245133602	-5.498965514	-5.537835411	-5.528200332	-4.019410648	-4.51377174	-5.49815114	-3.655212798	-4.033259443	-3.962312168	-3.753183458	-3.597893068	-3.975830805	-4.064961737	-4.317128391	-4.707934163	-4.966536054	-5.961811404	-4.924393614	-5.422942578	-5.408481884	-4.887923837	-4.952008902	-5.024007876	-5.492197559	-4.925705311	-4.500875259	-5.500377603	-4.69192746	-5.298021651	-4.700682247	-4.778798277	-4.441649083	-4.416445902	-3.226011195	-4.699711504	-4.471230806	-4.459753633
AC005237.1	3.973244716	4.537464596	4.4834323	3.662161119	3.758198594	3.781613059	3.785035214	3.944733371	4.2542852	3.705210437	3.919824978	3.942215153	4.068646498	3.971946231	4.298587787	4.086136093	4.428731333	3.890379497	4.120564989	4.194596455	4.488787967	3.632878676	3.562824056	4.060985418	3.127898117	3.636131363	3.680350638	4.265106097	3.72721328	4.236119111	3.962063519	4.016145746	3.841129963	4.092195152	3.916860961	4.428449761	4.375275687	4.482581979	4.05598265	4.099708501	4.419296318	4.014559294	3.834537679	3.97723331	4.008793463	4.177442648	3.861364055	3.92534593	3.864437285
AC005244.2	-4.866743273	-4.013860816	-3.469441878	-4.812844715	-4.614630814	-4.762255666	-4.909501166	-4.57663046	-4.838152129	-4.623696042	-5.380504588	-4.933018426	-5.580010168	-5.181248124	-5.46323738	-4.139911228	-4.863400014	-5.366320868	-3.851923482	-3.97207403	-3.94599949	-3.514193325	-3.6471099	-4.313377382	-4.702759973	-4.166709033	-4.739230292	-4.906073122	-5.821122243	-5.393903093	-5.280783927	-5.315761824	-4.869738048	-4.913847957	-4.921708052	-5.318148532	-5.468669725	-3.029154973	-5.501736265	-5.587191523	-5.339520274	-4.52665792	-4.748631297	-4.504164954	-4.431539554	-3.924865174	-4.69412459	-4.598523195	-4.983804003
AC005253.1	1.58042575	1.798417953	1.564994084	1.448081545	1.351814197	0.981913906	1.073029944	1.053674707	1.063249154	1.4873255	1.154525951	1.431303772	1.107661731	1.123418941	1.090388063	1.50931703	1.552153881	1.343673598	1.729957167	1.531182435	1.676781576	1.483895878	1.674906659	1.548805516	0.987823437	1.729271326	1.604329177	1.205041938	0.823114638	0.867481999	0.569578794	0.704716488	0.800009224	0.966535024	0.711059162	1.100971478	1.117139759	1.118365933	0.789798984	0.787255883	0.913192665	0.861628617	0.684059652	0.563667501	0.811157691	0.662621259	0.956980211	1.025762761	0.749380525
AC005256.1	-0.85733088	-0.859044337	-0.156069953	-1.451433132	-0.891528002	-0.825322107	-0.981258519	-0.616099774	-0.396769809	0.149772446	-0.0874407	-0.061995724	-0.176755508	-0.077416793	-0.619064527	-0.441485164	-0.522923486	-0.133657067	-0.592516201	-1.0308191	-0.642633467	-1.191718034	-1.720860911	-0.758787031	-0.69904524	-0.929817074	-0.731037146	-1.024437645	-0.486359718	-0.098190184	-0.739757538	-0.217445825	-0.343566398	-0.244750428	-0.426978593	-0.500027594	-0.493231516	-0.245717247	-0.170728359	0.089632939	0.11688882	-0.472942803	-0.818341601	-1.104750672	-0.59241459	-0.960769781	-1.08562728	-1.014411656	-0.604291625
AC005261.1	0.894458009	1.26741648	1.3074578	1.537625674	1.410928816	1.661883057	1.432708419	1.181095786	1.071171131	0.903226755	1.382702697	1.117228741	1.502716328	1.189032383	1.388498773	1.464346381	1.409653358	1.321770887	1.354486431	1.50467356	1.478817476	1.595714351	1.750805551	1.60391818	0.982585152	1.312822819	1.283410416	1.424411481	1.270484847	1.443213355	1.553664359	1.559042979	1.408024839	1.116331966	1.28069819	1.370983608	1.460460721	1.012585065	1.231033527	1.464742801	1.256759195	1.514328631	1.614945503	1.284770183	1.32507831	1.628852679	1.689940451	1.352067596	1.42584193
AC005261.2	-3.436633567	-3.868195725	-4.9901903475	-4.276045498	-4.2291849565	-4.3914786305	-4.7317874545	-4.1981692095	-4.672912935	-4.3419792925	-4.5334878225	-4.47513217	-4.789256873	-5.6187126905	-5.2039764075	-3.3528521015	-4.0180012505	-4.6025993	-3.8953607345	-4.026110076	-3.76529253	-3.4147028385	-3.6438321605	-4.39345985	-4.6971148175	-4.662742156	-4.539044105	-4.6410469335	-5.612961022	-5.5743473255	-5.3097996975	-5.3865794315	-4.903710633	-4.6811234135	-5.0337438225	-5.1611526655	-5.2256851935	-2.883697604	-5.575832603	-5.7308230355	-5.0118291865	-4.754262762	-4.762611506	-4.4880789125	-4.458712648	-3.6817519155	-4.501758079	-4.5727683275	-4.7577725635
AC005261.3	-4.1671530455	-3.051185746	-3.7871072905	-3.5236842155	-4.0954686925	-4.04963752	-3.9093654895	-4.253468667	-3.0744465225	-3.580260989	-3.8691705545	-4.515281042	-4.584033555	-4.18115988	-4.393206379	-4.368571901	-4.998689155	-4.0709392835	-3.752295838	-3.8435511555	-3.554926253	-3.24261856	-2.9554439845	-4.158817195	-3.4518209655	-3.8780700165	-3.8367210875	-4.379623222	-4.547823235	-4.387144878	-3.8326111275	-4.88633753	-4.041851675	-4.0866202605	-4.4221001545	-4.7737351805	-3.9576992145	-3.7158414715	-3.9121891805	-3.6729865405	-4.5426303135	-3.846140051	-3.411670678	-3.269309259	-3.58430057	-3.9575104655	-3.4304764145	-2.6616447735	-3.5728710525
AC005261.5	3.338944862	3.297465969	3.197331048	2.973500367	3.1413734825	3.132517037	3.357834628	3.1617714605	3.2204596445	3.282151835	3.765665976	3.143710916	3.426585691	3.2536020775	3.076398211	3.111685594	3.6991928165	3.355632147	3.1953320515	2.975805915	2.8136843955	3.1517903575	2.990760194	3.2570265445	3.8112085725	2.8583928835	3.0463189895	2.685580633	3.1228735485	3.109205964	3.3256973385	3.267388585	3.0638609895	3.3846898765	3.249119603	3.1367324125	3.060278416	3.129782673	3.3946778765	3.633158386	3.296553405	3.212439429	3.289515578	3.483169715	3.4566407495	3.331531804	3.723867723	3.490651984	3.41098413
AC005262.2	2.830026692	2.410921686	2.486488322	2.881190115	3.044908395	2.893129619	2.77376465	3.586804396	3.532622247	3.467078369	2.042991057	3.220926366	2.166936919	2.386765688	2.781378706	2.002940361	2.057159884	2.351651119	2.826454537	2.401826629	2.248149684	2.796560526	2.673349668	2.498835866	3.190780956	2.821005282	2.728321228	2.52883456	2.407150148	2.314666453	1.860609091	2.179097833	2.855059905	3.20956446	2.291993082	2.286133863	2.62111928	1.719159734	2.397870055	2.441751602	2.829468331	2.254615036	2.324385467	2.760910305	2.7167219	2.12173946	2.365328053	2.486252239	2.814351159
AC005264.1	0.161844239	0.247690872	0.098766665	-0.770602575	-0.512571269	-0.660061312	-0.634895822	-0.319021406	-0.04878094	-1.363044844	-0.304860385	-1.2037863	-0.601937306	-0.569950288	-0.104502825	-0.535844007	0.070521473	-0.711995551	-0.258491037	-0.837961172	-0.552076193	-1.480875222	-1.444932855	-1.011381344	-0.496075255	-0.83897999	-0.713828789	-0.64168762	-0.369031899	-0.294172712	-0.664402354	-0.089696437	-0.21784349	-0.089867175	-0.203450881	0.021738923	-1.135807489	0.402906779	-0.08126834	-0.067812219	0.597424166	-0.868201807	-1.207223041	-1.392924968	-0.646372346	-0.445860242	-0.826819663	-0.276057011	-1.098705316
AC005280.1	1.286240724	0.429986754	0.407604064	0.127194199	0.996095957	0.286397764	0.810978074	0.750245433	1.146542896	0.391334523	0.430813604	0.660101505	-0.686267336	-0.507254229	0.632403957	-0.126225896	0.143078452	-0.215054338	1.218504431	-0.371270648	-0.165166093	-0.481108884	-0.716805298	-0.740024497	2.13035663	-0.059942034	0.083948597	-0.735034719	0.014762393	-0.62554567	-0.569335466	0.060296914	-0.842156067	1.331422782	0.191390926	-0.926300505	0.649649976	-1.157916978	0.24451789	-0.305607982	0.450077991	-0.886185575	-0.35103807	-0.993946852	0.557666901	-0.195258003	-0.350175223	-0.686465167	0.660324829
AC005280.2	-0.137779525	-0.4534820718	-0.6151608186	-1.341662026	-0.2782002156	-1.5093999804	-0.977581799	-0.9328672376	-0.3452767132	-1.6772097688	-1.242660805	-1.3341776994	-2.4160716942	-1.2413303838	-0.5165688042	-1.4805235114	-1.6924851576	-2.101303672	0.0355379678	-1.669568204	-1.7128258316	-1.6624837088	-1.7732821928	-2.169592793	-1.413808179	-1.8689599278	-1.1378231652	-1.6507264902	-2.1984325894	-2.1328381662	-2.0204035364	-1.665114191	-2.041801834	-1.4687836306	-2.030426977	-2.2938027848	-1.2916107482	-2.0544063092	-0.7973073402	-1.8846072844	-0.6894690306	-2.0728551004	-1.796912013	-2.6656572642	-1.4537207598	-1.6792152362	-1.5117218706	-2.0942796564	-1.7885778526
AC005288.1	1.200902882	1.499023764	1.456929206	1.772792969	1.438390844	1.902508157	2.194953876	1.878055307	1.376124092	2.033396974	1.849433878	1.960775699	1.731641863	1.523167263	1.75806679	1.774381428	1.445167011	1.578577602	1.599733656	1.744175196	1.735489893	1.779221587	1.986665852	1.881168992	1.573075724	1.852514839	1.585272106	1.400148587	1.464849711	1.560376584	1.259866332	0.796754715	1.554089164	1.64423544	1.480820912	1.614002571	1.743096051	0.760682762	1.534832615	1.464292985	1.4221243	1.866559999	2.243921281	1.600919888	1.730346956	0.969077615	1.736030653	1.816782129	2.07849624
AC005291.1	-3.087920275	-3.1543698015	-3.4247654505	-3.367251952	-3.059453216	-3.5652058195	-3.594394944	-3.220318833	-3.1067498105	-3.06077428	-3.4871599375	-3.0903663135	-3.5189800565	-3.5121544145	-3.3171958335	-3.419733357	-3.4532485055	-3.7464625935	-2.4074814955	-2.8357942825	-2.4453135345	-2.7073494995	-2.5489064535	-2.998046673	-3.616573779	-2.733073226	-2.797815361	-3.3926970455	-3.7124824065	-3.690185561	-3.477448095	-3.7058876	-3.234270074	-3.129420832	-3.368403946	-3.256846014	-3.433038369	-3.2805539765	-3.7850508305	-3.736387273	-3.549284485	-3.1329464985	-3.393059137	-2.9261235995	-2.930504159	-3.0202814995	-3.1558614335	-2.93430821	-3.101791259
AC005301.1	-5.271637692	-5.405873934	-5.4205032	-5.54754692	-5.239934888	-5.879521274	-5.344789048	-5.159725172	-5.169256437	-4.428777144	-5.989695135	-5.035017606	-5.753776819	-5.66773744	-5.928229079	-5.535389611	-5.72931466	-5.810922677	-3.916455677	-4.059656742	-3.832245955	-3.795028501	-3.651412114	-4.333799401	-4.612759354	-4.434351885	-4.505981945	-4.832805433	-5.987130508	-5.406463257	-5.4679555	-5.425925528	-4.866770346	-5.02732425	-4.933167166	-5.325650178	-5.266125346	-4.901495425	-5.991449561	-5.794541858	-5.382881921	-4.726552909	-4.559199949	-4.414621928	-4.400111594	-3.710580343	-4.688958738	-4.597885058	-4.983804003
AC005303.1	-1.632399023	-2.046683458	-2.118791454	-2.24571958	-1.609914039	-2.667657198	-3.066602444	-2.145675032	-2.415680541	-2.213522757	-2.185999213	-2.99233422	-3.636487633	-3.000694231	-3.405187921	-2.695897104	-2.430990893	-2.411427553	-2.56933239	-3.417262839	-2.654160749	-3.527211691	-3.501212577	-4.234100034	-3.60919676	-3.843250606	-2.884986212	-3.571503625	-3.433474559	-3.343127938	-3.286287769	-3.385543385	-3.971891523	-3.232508749	-4.08931733	-3.37433954	-3.465787926	-2.621155109	-2.870220327	-4.064887029	-4.10471812	-3.400716667	-3.998558165	-3.498807017	-3.464190714	-3.822363726	-3.061236324	-2.772412309	-3.487084861
AC005304.3	-2.769918054	-1.924171131	-2.669664363	-1.992124271	-1.831216603	-2.088217055	-2.408486223	-2.344921179	-2.374198966	-2.862117865	-2.397882574	-2.901648448	-3.053568717	-2.961720048	-2.797336764	-2.746842698	-2.468773995	-2.547808846	-2.99748752	-2.301068744	-2.332729959	-2.543984974	-2.447945654	-3.085000406	-3.679964386	-2.991513701	-2.446980401	-3.292289262	-3.471572636	-3.05739639	-3.190143959	-3.212044362	-3.194768884	-4.950287511	-3.502076959	-2.958925931	-3.210460852	-2.282408093	-3.523394117	-2.747255998	-3.706318964	-3.160660556	-4.034985173	-4.105722317	-3.527807895	-3.261253768	-2.66124204	-2.58740822	-3.957349372
AC005306.1	-0.889349686	-0.826994761	-1.016069935	-1.109367674	-0.8556265925	-1.097947611	-0.940409871	-0.6593369595	-0.808652085	-1.5152019395	-1.3884579495	-0.99152629	-1.29937928	-0.9503621865	-1.101865139	-1.1553797465	-1.42552509	-1.420267819	-0.901534075	-1.000783019	-0.8221398595	-0.70763487	-0.9419157655	-1.075948519	-2.421704102	-0.5826826305	-0.842752242	-0.548032051	-1.150729597	-1.0487534145	-1.0743335045	-1.3084003505	-1.055897368	-0.9638435785	-1.10659522	-0.8513305415	-0.78507565	-1.394946194	-1.359451045	-1.1262249085	-0.953793434	-1.0492572765	-1.3207221045	-0.9204996875	-0.806781965	-0.9739549105	-0.7540376045	-0.9754630275	-1.1090097655
AC005307.1	-2.731881295	-1.738235459	-2.133329981	-2.258090833	-3.06462152	-3.084048831	-2.767088437	-2.524394421	-3.065172217	-3.516053054	-3.662027345	-2.961766586	-3.328153625	-3.361034131	-3.971971934	-2.328411088	-2.112853284	-3.069604914	-2.945943479	-3.841582875	-2.737186454	-3.086633006	-3.619979732	-3.459332064	-4.745227278	-2.822729777	-3.008740727	-3.182556301	-3.775253913	-3.559129839	-3.729201707	-4.128892169	-3.273790768	-3.877521061	-5.038767866	-3.559964965	-3.348618192	-2.32028745	-3.616106969	-4.252550567	-3.458223301	-3.753825106	-4.641425136	-1.788213185	-3.692443525	-4.005716507	-3.883985779	-3.086204935	-3.607377087
AC005323.1	-0.96154607175	-0.935881942	-1.20772863175	-0.945520811	-1.0261236785	-1.489220652	-1.36024704575	-1.1222132125	-1.220865483	-1.1714960115	-1.333556926	-0.917562403	-1.370316594	-1.3909885245	-1.3430644845	-1.0962737365	-1.03949226525	-1.338650749	-0.7137901835	-0.8891454005	-0.68133497725	-1.004381543	-0.86616235375	-1.32728708225	-2.15722070525	-0.821879628	-0.834230118	-1.1779172275	-1.31569770725	-1.56176556075	-1.46736317575	-1.505294157	-1.25725923625	-1.21581178	-1.524032631	-1.23806056825	-1.278152126	-1.42885824675	-1.50523620725	-1.5275249205	-1.322668762	-1.21786936475	-1.33604407875	-1.1888071415	-1.0745116195	-1.200633066	-1.1128305975	-1.05308475625	-1.18363650425
AC005323.2	-2.963843143	-3.2415237365	-3.146429796	-3.168308731	-3.3397264795	-3.2214364175	-3.566091693	-3.3300851255	-3.44209642	-2.8629201865	-3.226601467	-3.1603847485	-3.589538097	-3.256816645	-3.2295527525	-3.6145835515	-3.592605212	-2.4776066815	-2.871679923	-3.076178547	-2.7789830045	-3.196620283	-3.098056587	-3.0767090735	-2.37952988	-3.0731571235	-2.8988379295	-3.1214694705	-2.5333766395	-3.183534667	-3.4126786475	-3.478080482	-3.117692242	-3.1810483515	-2.558301389	-3.1716801565	-3.405857429	-0.5647465335	-2.4097639015	-3.513030016	-2.8775544895	-3.287296472	-3.1735220245	-3.062707836	-2.99625684	-2.677632165	-2.918417801	-2.7424443045	-3.2207855575
AC005324.1	-0.09556594	-0.024710585	1.108689407	0.096047717	-0.107809735	0.623596072	-0.204457378	0.025383607	1.135286432	0.45563303	0.851264676	0.280372909	0.85101922	1.222669081	1.095568671	0.767511321	1.317895487	1.968322382	-0.246676259	-0.476578464	-0.021768102	-0.187684983	0.193783899	1.092754348	2.518927874	0.295099062	0.246074701	0.368795411	2.044696342	1.172778014	1.409477184	1.590555185	0.081249529	0.594142914	1.349039218	0.596192117	-0.002303537	2.295243004	1.180936139	1.614556447	1.235072913	0.195792633	-0.056552776	-0.116293751	0.250908405	1.537104125	0.493478162	0.479231141	0.081967739
AC005324.5	-1.256362734	-0.890515486	-1.416530942	-1.378571759	-1.644305396	-1.688834921	-1.681604798	-1.825749158	-1.965811161	-2.040261829	-1.665555179	-1.792482003	-1.660669494	-1.798647741	-1.780210363	-1.467544369	-1.55674114	-1.841105819	-1.532411025	-1.598683977	-1.592933982	-1.791739303	-1.660587615	-1.931429674	-2.741215698	-1.470977347	-1.618127409	-2.174913611	-2.303380714	-2.025080443	-2.492983772	-2.243522199	-2.401594404	-2.215074225	-2.033671218	-1.705752717	-1.901040807	-1.37010052	-2.135364863	-2.342035069	-2.133461436	-2.165843721	-2.221865691	-2.999729789	-2.325223169	-2.193337111	-2.182669555	-1.752181059	-1.78713925
AC005329.1	-1.6506499445	-1.5448456555	-1.969584249	-1.38492898	-1.409859668	-1.7275445185	-1.4344552665	-1.6089961865	-1.505249261	-1.906570816	-1.4728016845	-1.854334644	-1.36169561	-2.213579175	-1.8292005055	-1.9443165735	-1.8204997085	-1.386336551	-1.9124208495	-2.0558493025	-1.765053741	-2.413569872	-2.37017693	-1.9467801335	-2.643634164	-1.988876455	-1.977211851	-1.9076888945	-2.0030984725	-1.834580196	-2.0135306395	-1.8227339935	-2.544103011	-2.915555712	-2.0549561845	-2.3501258225	-2.1924091965	-2.1827673575	-2.210211577	-2.022801577	-2.1589284855	-2.382044184	-2.17391718	-2.4535519045	-2.3593435515	-2.298789402	-2.463275676	-2.42801377	-2.755091766
AC005330.1	-3.0961012825	-3.2026578095	-2.6345970435	-3.4904063005	-3.404113379	-3.289506765	-3.731202483	-3.3839501375	-3.1359946005	-3.862565357	-4.0696859475	-3.8480477455	-3.9921741865	-4.0362587835	-3.86173534	-3.5469667455	-2.9802568435	-2.8895884865	-3.076108796	-3.521695904	-3.0851661105	-3.45801148	-2.798811324	-3.3438153105	-4.2681929485	-2.86813491	-3.1356449945	-2.9565376885	-4.0863156375	-4.088757202	-3.9165664795	-4.0395292695	-3.397503069	-3.467634752	-3.8497201435	-3.1972143385	-3.8529876815	-3.1820880775	-4.270207892	-3.861501831	-3.8703170825	-3.538916296	-3.7143380135	-3.2301957555	-3.2632125405	-2.855097333	-3.307448205	-3.0329270525	-3.442282705
AC005332.1	3.656864287	2.146625671	1.517052614	1.322395216	1.216661454	1.080239002	1.517193451	1.958651521	1.705512371	2.625837695	2.392050553	2.198778775	1.982400439	3.750547006	1.362739626	1.49785726	2.372043566	0.936189423	1.777380141	1.635453721	2.61028932	1.163772281	0.901469612	1.406206126	0.707097446	1.507910776	1.703214012	1.526925388	0.538422235	0.46531726	0.751974357	1.458228834	1.524946643	2.014085949	1.246811246	1.217631676	0.69361777	1.033336949	1.339208556	1.044118809	1.164626145	2.272118689	1.158801233	1.01549582	1.282572758	1.17092911	1.918229311	3.344733247	1.8985262
AC005332.2	-2.9807895325	-2.79244524	-2.011895077	-2.040299464	-2.608362786	-1.7765597185	-2.3398707795	-2.4969168815	-2.2597990255	-2.527658602	-1.576650518	-2.62665371	-1.2891052395	-1.3085774735	-1.3744899915	-2.13158011	-2.03895123	-0.961634224	-1.889201964	-1.590520381	-2.365587133	-2.3098240255	-1.4278706325	-2.1370326545	-2.3120687845	-2.8926368755	-2.548372826	-2.4038797185	-1.595223828	-1.768698849	-2.1508660565	-0.7849774925	-1.4794992115	-2.2415733655	-1.370147241	-1.914301487	-3.02841226	-1.7282794425	-1.4827413965	-1.295529118	-2.6390163095	-2.6390449605	-1.8371216585	-1.7715285515	-2.1534807305	-1.3513422025	-2.951546273	-2.8591945635	-2.68145028
AC005332.5	-0.864472342	-1.25372502	-0.306860943	-1.012190464	-1.442045017	-0.660907877	-0.318629081	-0.566844323	-1.096179449	-1.037189528	-0.449156609	-1.006012527	-0.955195123	-0.915772145	-0.73177778	-0.613491369	-0.704488381	-0.623408621	-1.375836649	-0.130743762	-1.109358157	-0.8914601	-0.635296366	-0.691434097	-1.469678699	-1.011534476	-1.565822608	-0.702533035	-0.889056949	-0.364654552	-0.46029223	-0.826411253	-0.883515782	-1.165695965	-0.962523852	-0.608396949	-0.53586387	-0.646147951	-0.733056487	-0.956459348	-0.754123244	-0.231555974	-0.295798974	-0.797817567	-0.878057394	-0.726989522	-1.023823433	-0.896274987	-0.3901676
AC005332.7	-2.582638078	-1.415657437	-0.438602428	-0.175987628	-0.891722502	-1.040303693	-0.474114261	-1.649098401	-1.345427968	-1.756213677	-0.105117288	-1.163975212	-0.188981191	-0.052031405	0.72419283	-1.438196146	-0.504288423	-0.660310543	-0.82222349	0.768096492	-1.004283141	-1.836639361	-0.711706946	0.224007598	0.602243637	-1.421379505	-1.448132893	-0.525608816	-0.824291362	-0.012231528	-1.143953447	0.637290487	0.439945295	-0.833545566	-0.310014913	-1.088280778	-0.487429756	-1.319699321	0.685308563	0.550975385	-0.930519207	-0.715814433	0.040566594	0.848239721	-0.172689929	1.264382899	-1.703971458	-0.655023587	-0.411996111
AC005342.1	-2.864395831	-2.056467577	-2.246554127	-1.505648185	-1.596444138	-2.088264031	-3.322612448	-2.543691063	-2.434466522	-2.943049928	-2.903979331	-3.560991015	-3.193795534	-3.106637664	-3.795464708	-2.340600833	-2.608507695	-3.267734065	-3.607807494	-3.366177886	-3.077160385	-3.502610287	-3.373383405	-3.540720766	-4.700709862	-2.818985709	-2.489903251	-3.802450716	-3.621309769	-3.183110851	-3.275155092	-3.430662694	-3.640746769	-3.840488885	-3.840944029	-3.032451422	-3.323894395	-2.864615632	-3.966892156	-4.178874224	-3.472715376	-4.765713189	-4.181341538	-4.330111935	-4.029992851	-3.975915204	-3.53530807	-3.570296745	-4.308257676
AC005342.2	-2.046408456	-1.799184334	-2.006608158	-2.40125973	-2.500454296	-2.347504991	-2.318598468	-2.886981967	-2.34571616	-2.158799765	-2.225916969	-2.042012382	-2.001824041	-2.029860769	-1.852726471	-2.141604447	-1.755927567	-2.275312735	-1.87619368	-2.514970444	-2.038435157	-2.875249842	-2.516530962	-2.347474638	-3.162284439	-1.99624508	-2.075738726	-2.122608599	-1.934813297	-2.104173684	-1.995103059	-2.144060366	-2.266653069	-2.028800682	-2.094014493	-1.631555164	-2.004534966	-0.882319694	-1.753034533	-2.101322184	-2.006083303	-2.225248284	-2.272098661	-2.369904567	-2.091702709	-2.092537736	-2.257206392	-1.580848145	-2.024436102
AC005355.1	-1.996601876	-2.25468352	-2.053539656	-2.58998847	-2.406535506	-2.987677403	-2.790276096	-2.001554911	-1.982693805	-2.6327256	-2.8412665	-1.681844708	-2.69211895	-2.5537012	-3.066316412	-2.694727302	-2.731771373	-2.953365252	-3.418848149	-2.531577079	-2.279226899	-2.629195133	-2.277355696	-3.598062997	-3.45634531	-1.990082525	-2.564028818	-2.503708354	-2.838852067	-2.873677491	-2.797098277	-3.177605996	-2.392521136	-2.875173743	-3.208961261	-2.507434632	-2.191135002	-2.193562026	-3.049664034	-3.1980193	-2.863277177	-3.092787682	-2.878928536	-2.933612765	-2.507193488	-3.582628463	-2.575112545	-3.019214458	-2.525827271
AC005357.2	-4.8122439515	-4.4043406155	-5.1183332595	-5.2393548475	-4.6310473725	-5.2132143865	-5.1794418525	-4.649106991	-4.6199400435	-4.4621986345	-5.550349207	-4.9247562095	-5.469568516	-5.4254062675	-4.802330228	-4.959554839	-5.1593969095	-5.330137964	-3.8489501365	-4.0169413825	-3.8430022475	-3.7889916505	-3.639021314	-4.3816983625	-4.6755027025	-4.6047277155	-4.7168841575	-4.871843187	-5.535387235	-5.5147697275	-5.4566503155	-5.284041683	-4.598559287	-5.0180644565	-4.9706517205	-5.367926848	-5.557991554	-3.6986430315	-5.659787343	-5.639196027	-5.144981383	-4.6397749575	-4.4006541495	-4.363886457	-4.445579105	-3.9122489285	-4.743799704	-4.3412665315	-4.983804003
AC005358.2	-1.852083164	-2.298371402	-1.512287884	-2.714261827	-2.26369526	-1.437120056	-1.713642232	-1.491936012	-1.491945871	-3.099069047	-1.676555496	-1.961773035	-2.365674119	-2.033774483	-2.355412364	-1.593114528	-2.001420209	-2.128945686	-1.638556974	-2.268343326	-1.29336203	-2.269391033	-3.711564507	-2.22980768	-3.448141494	-2.949701415	-2.614652844	-1.585696797	-1.684539862	-1.449799254	-1.825510529	-1.576113296	-2.574459048	-1.785038674	-2.013077509	-1.523469451	-1.476891548	-1.056758314	-1.114163674	-1.590071858	-1.263769863	-2.59150941	-1.99723462	-3.378619116	-3.345614057	-2.5965551	-3.282039342	-4.611182756	-3.134185603
AC005381.1	-3.4430860858	-2.979185482	-3.3056891594	-2.9910533834	-2.391586254	-3.2308915556	-3.6588638452	-3.1783451696	-3.1720277508	-3.38302214	-3.3229600204	-3.0573363414	-3.4351505792	-4.0573998998	-3.1650053648	-2.3926796126	-3.3423142952	-3.3805903574	-2.6055399594	-2.5917657688	-2.2122239154	-3.0328487776	-2.875233585	-2.7884489152	-2.5957199692	-3.7150925424	-2.878199452	-3.7402136188	-3.6909524806	-3.7387864016	-3.9977236994	-3.9941189814	-3.2582551792	-4.0907536872	-3.493517187	-3.9357676278	-3.4682891234	-2.4338759032	-4.070611318	-3.0135597514	-2.5904256286	-3.052712476	-2.556172424	-3.1574969312	-3.26082684	-2.9942240628	-2.9542954302	-3.3159006016	-3.3995205746
AC005387.1	-4.1258552405	-3.9193947375	-4.914203759	-4.208575688	-4.2293224435	-4.7391373905	-4.4816224035	-4.383170784	-4.6880915155	-4.360666509	-4.592656409	-3.8372014035	-4.260939261	-5.3746651585	-4.7547973045	-4.3465374245	-3.752676596	-4.6014480455	-3.880839265	-3.9771207095	-3.894837893	-3.770836731	-3.6731155055	-4.1360852715	-4.309494375	-4.1734793215	-4.0076884175	-4.285464009	-4.318894485	-5.279728275	-4.831465536	-5.2540991585	-4.8072557845	-4.2343133455	-4.31130592	-5.1925797665	-4.7398501165	-4.882334397	-3.574060218	-4.1765335135	-4.1781730545	-4.505063889	-4.6730222495	-4.393813719	-4.458094718	-3.9351013785	-3.301379393	-3.343585821	-4.339112706
AC005387.2	-2.213370549	-1.769519153	-2.072893955	-2.507051259	-2.214137171	-2.32217398	-2.534735786	-3.064120348	-2.570842943	-1.997677088	-2.516003889	-2.385346998	-1.775354559	-2.160357087	-1.95494752	-2.349624857	-1.648649999	-1.959126905	-2.16231901	-2.751528914	-2.433261624	-2.611225773	-2.158623894	-2.319340929	-3.226922276	-2.05808463	-1.526738258	-1.89047313	-2.459619637	-2.572104372	-2.973735289	-2.750350258	-2.669642653	-1.842351	-2.652386041	-2.09928415	-2.512021582	-2.310588946	-1.743122673	-2.625901736	-1.657444903	-2.046776398	-2.428088694	-1.520707806	-2.047802291	-2.7986795	-1.236982019	-1.608606312	-1.652614248
AC005392.1	-5.150124683	-5.070195934	-5.173898827	-4.220113263	-4.188059535	-5.264234437	-5.257762877	-4.294559534	-4.914165273	-4.358599249	-4.615129677	-4.37752183	-4.918152068	-4.640623765	-4.732755707	-4.981531472	-4.956101375	-4.284836826	-3.814153815	-3.973179882	-3.63710313	-3.7082692	-3.198569464	-4.022974349	-4.556507133	-4.202676373	-4.452392867	-4.676635416	-4.483964975	-5.14576816	-5.32106497	-5.391507179	-4.753051554	-4.444559742	-4.831141902	-5.271468023	-5.486754324	-2.237721992	-4.63792669	-5.628543736	-5.360853558	-4.371257637	-4.804499316	-4.176333542	-4.035623074	-3.614685374	-4.645916333	-4.546823615	-4.60542728
AC005392.2	3.81095001	3.096946026	3.813875309	2.551527909	2.9595783	2.969909095	2.942775999	3.119893974	3.632336948	3.307708323	3.439816835	3.564131041	3.456524049	3.576684679	3.695995299	3.10851801	3.310489723	3.438525818	3.261923858	3.1301621	3.313333163	3.259819529	2.897984263	3.308894063	3.688752506	2.900126099	3.084793015	3.226726489	3.605406695	3.275152896	3.174780057	3.455940663	3.21363086	3.649335092	3.426059342	3.408433573	3.176269331	3.576337707	3.259861452	3.377309543	3.556600073	3.379975332	3.296446467	3.195493216	3.350123835	3.289476083	3.222080804	3.286586416	3.190849333
AC005392.3	-3.03925794	-3.2307911635	-4.0262381145	-3.1614961435	-3.241639011	-3.188660577	-3.282615365	-3.0104448155	-3.2126354025	-3.6929523135	-3.178023181	-3.307152979	-3.6247030325	-3.72108457	-3.549937378	-2.710018717	-2.7396685205	-3.879267413	-3.7225586685	-3.667142423	-3.3200932945	-3.133006544	-3.344544986	-3.3428507365	-4.3167733075	-3.3408602675	-3.4083152865	-3.8139092035	-4.3858162635	-4.182502194	-4.2143501255	-3.5324554045	-4.0551682085	-3.9306266265	-4.829564964	-3.0708131385	-4.0491838735	-3.4853220045	-3.7048883835	-4.310359374	-3.6394264555	-3.8866645975	-3.8359390535	-4.1388240865	-3.7985845105	-3.932957289	-4.173061796	-3.2552708075	-4.1710101065
AC005394.1	-3.603825096	-2.655302558	-2.980099566	-3.077478243	-2.851797482	-2.922111626	-4.072547094	-4.079435618	-3.822030856	-4.434536022	-4.159796262	-4.369416815	-4.730003974	-5.472187284	-4.203316742	-3.518497783	-3.751232318	-4.136406512	-3.731559883	-3.322652521	-3.800883944	-3.600447458	-3.407874081	-4.206261382	-4.319169706	-3.930878214	-4.513523809	-4.534464788	-5.355193492	-4.656602865	-5.21664284	-4.905625839	-4.808418833	-4.791969172	-4.450561166	-5.243667336	-5.058283279	-5.068730647	-5.520543461	-4.759844438	-5.182634902	-3.96934451	-4.644236791	-4.448604303	-4.381988855	-3.817312546	-4.6118492	-4.231388287	-4.955946466
AC005394.2	-2.547511057	-3.817415351	-3.009716958	-2.904714201	-2.205747448	-3.564477949	-4.541526531	-4.645754401	-3.216535962	-3.689239612	-3.802208056	-3.127648507	-2.892926233	-3.514842575	-3.684127123	-2.848226602	-4.050791165	-3.28667124	-2.97273642	-2.200093518	-2.076227251	-3.680029954	-2.896645095	-3.203841538	-2.156050231	-3.817469726	-3.174103115	-4.002543517	-5.083486356	-3.73768165	-4.504837643	-3.842454353	-4.375733414	-4.968497443	-4.514044661	-4.932375343	-3.121053422	-4.314487135	-5.498660046	-2.63954257	-3.137468814	-3.886982262	-2.718783357	-3.595923145	-3.657934741	-3.818558809	-4.049596499	-4.162751836	-3.345287095
AC005410.2	-2.037027588	-1.688009823	-1.41607054	-1.338188117	-1.473087002	-1.207371169	-1.18904683	-1.766129062	-1.126822282	-0.837672196	-1.335678575	-1.79254839	-1.374579886	-1.349907158	-1.559863481	-1.634071022	-1.526454022	-1.226653146	-1.816984814	-1.370147004	-1.304984639	-1.426712859	-1.129594445	-1.242753937	-0.73711591	-1.479767828	-1.333373206	-1.166248698	-1.322409983	-0.898620539	-1.121631076	-0.932834171	-1.276261581	-1.46924102	-0.705012689	-1.293669005	-1.489527295	-1.07182723	-0.908064506	-1.391503977	-1.631845994	-1.272991108	-1.295656176	-1.034045154	-1.140638709	-1.411927578	-0.806938037	-1.380934857	-1.650235886
AC005476.2	-2.06552291788889	-2.06805374866667	-2.07280990066667	-2.26981767111111	-2.00006001288889	-2.30037742355556	-2.09737880122222	-1.64086900688889	-1.84342473844444	-1.88070497777778	-1.98082256744444	-1.94011910166667	-2.21093265777778	-1.94558604433333	-2.16502014177778	-2.01695341955556	-1.93201426444444	-2.14186403544444	-1.61224953944444	-1.76499368233333	-1.22012257122222	-2.00530795011111	-2.27565681755556	-1.96407751944444	-2.17419876022222	-2.29036881433333	-2.07023327544445	-1.76892903577778	-2.211625815	-2.08988950911111	-1.96794344266667	-1.84152008777778	-1.883481645	-1.88617404455556	-1.83252726722222	-2.05619325877778	-1.983161744	-1.65462747877778	-2.22573635333333	-1.96447819111111	-1.90828508733333	-2.02015028255556	-1.837369279	-2.30168878766667	-1.84936251011111	-1.48855216844444	-2.03494298611111	-2.09679542344445	-2.04595235
AC005479.1	-3.726834435	-4.807162206	-4.046964036	-4.470390127	-3.08420233	-3.977304922	-3.872426065	-3.536318097	-3.95619621	-3.128854889	-5.511549656	-4.003522694	-3.953841074	-4.741130694	-4.903796485	-4.905233823	-3.695993011	-4.160847855	-3.689469688	-3.978272968	-3.811645999	-3.74656917	-3.518784327	-4.205171212	-3.512327111	-4.270082613	-3.8103741	-4.595061783	-5.214891161	-5.276926757	-4.900781722	-4.83462487	-4.82074425	-4.675187287	-3.76168232	-4.393082598	-4.836642904	-3.854947215	-4.34594321	-5.474342011	-3.008373736	-4.084101758	-4.320215049	-4.430184472	-4.409058798	-3.880649853	-4.152125091	-3.750329034	-3.24471325
AC005479.2	-0.917381389	-1.100879642	-1.294366684	-1.294457754	-1.280057715	-1.911104317	-2.097533615	-1.615902097	-1.128144978	-1.376513249	-1.855551756	-1.475084036	-1.65698789	-1.968215506	-1.544388086	-1.197127786	-1.301838987	-1.445919387	-1.03226417	-2.134266238	-1.838700253	-1.794440879	-1.871470766	-2.428747521	-1.859922135	-1.074839408	-0.987285786	-1.464196813	-2.121388816	-1.773511199	-1.892368367	-2.012578112	-1.84141123	-1.545903862	-2.31285239	-1.671824328	-1.891904859	-1.587999783	-1.962431437	-1.966718628	-1.326246438	-1.885997268	-2.162623892	-2.233543655	-1.652848746	-2.025528719	-1.311992517	-1.537331118	-1.53965235
AC005480.1	-1.542819012	-2.083069278	-2.049510473	-2.45811393	-2.482685545	-2.814282876	-2.877226364	-2.389473938	-2.351058925	-2.56203355	-2.218676495	-2.488473472	-2.781059169	-2.526092099	-2.8838718	-3.061523884	-2.110807227	-2.497330375	-3.038795732	-2.99721729	-2.942725296	-3.047587321	-2.943089592	-3.115616767	-2.798406909	-3.269429834	-2.668519333	-2.929120102	-3.203311916	-3.347436512	-3.848579374	-3.681131797	-3.805912515	-2.548862565	-2.908809877	-2.838204337	-2.754543673	-2.398315072	-2.378354649	-2.814746586	-2.522684043	-2.300906914	-2.851841265	-2.724934261	-2.727272571	-3.719547831	-2.899054969	-2.759590316	-2.567264868
AC005481.1	-5.210633511	-5.526114003	-5.719244624	-5.439563161	-5.265415135	-5.949546157	-5.514021517	-5.399839669	-5.52624038	-4.684307053	-6.067395714	-5.094277955	-5.780450219	-5.988692896	-5.97048815	-5.868559516	-5.452102525	-4.498432146	-4.002003313	-4.183308459	-4.240985738	-3.927872425	-3.759572488	-4.68524956	-4.810408455	-4.667992901	-4.780882441	-5.084752226	-6.15875	-5.885334568	-5.424143903	-5.517777767	-5.090768684	-5.18844988	-5.28653187	-5.473529186	-5.540028969	-5.649447876	-6.077926038	-5.782000309	-5.513445095	-4.648836739	-4.960055576	-4.466673456	-4.592963597	-4.096965399	-4.824720753	-4.735007544	-4.983804003
AC005482.1	-4.1107187	-3.400503001	-4.026979061	-4.312692033	-4.398047666	-4.573073691	-4.214564197	-4.538607271	-4.728054716	-4.339159052	-5.175482274	-4.942089581	-5.611309052	-4.739612327	-5.36326961	-3.684296244	-3.804974148	-5.822087259	-3.865927195	-4.036956446	-3.969767358	-3.771925315	-3.667439958	-4.438605173	-4.573160611	-4.318181249	-4.780845229	-5.048852507	-5.432595971	-4.963768232	-5.303165959	-5.332786636	-4.869488608	-4.688643482	-4.943222585	-5.36932891	-5.614303781	-3.21053618	-5.823116967	-5.65780744	-4.998514928	-4.719638848	-4.806448632	-4.49271499	-4.46749817	-3.889304997	-4.730377807	-4.630237288	-4.983804003
AC005486.1	-5.218018914	-4.729716455	-5.402974761	-4.511566451	-3.865607027	-4.658053693	-4.70041315	-3.988556974	-4.679313031	-4.500918145	-5.324001004	-4.631093127	-5.661943467	-5.653857987	-5.757978414	-5.553663808	-5.207514211	-5.647133742	-3.833594464	-3.948692252	-3.792982371	-3.695763755	-3.538949557	-4.180739097	-4.623287895	-4.150052339	-4.438880715	-4.681032575	-5.98141973	-5.670386879	-5.392407084	-5.402803464	-4.352089342	-4.963547019	-4.936698803	-5.216727972	-5.434763249	-5.282632853	-5.879985742	-5.092342528	-5.280215444	-4.050472805	-4.764678565	-4.398046602	-4.349416037	-3.788321591	-4.604451027	-4.569177124	-4.983804003
AC005498.1	-4.640517409	-4.955519642	-5.409664592	-5.346716231	-4.814108113	-5.396228897	-5.355884377	-5.098509509	-5.241728419	-4.596947144	-5.86404718	-4.948255631	-5.64941125	-5.707068054	-5.585927922	-5.030971742	-5.599508804	-5.923107467	-3.842740427	-3.97124873	-3.96080231	-3.752515638	-3.634141518	-4.398939143	-4.69682997	-4.667402391	-4.726188651	-5.013170292	-5.90741968	-4.751968841	-5.467370401	-5.413023183	-4.511271876	-5.05395472	-5.06420697	-5.334410945	-5.583079533	-3.602790287	-5.951816587	-5.671165907	-5.4075593	-4.685217784	-4.556213273	-4.503005307	-4.454501246	-3.96918318	-4.734748899	-4.314202712	-4.983804003
AC005498.2	-2.9157556196	-2.335697146	-2.6505173524	-2.7680231052	-2.5383331278	-2.9795355006	-3.246554158	-3.0800416314	-2.8336478688	-3.1809591746	-2.8114157014	-3.2114308986	-3.27170747	-3.3822592904	-3.3915976792	-2.5599478378	-2.5956905376	-3.101978634	-2.8612169048	-3.0386354082	-2.8475036374	-2.7985525212	-2.7971504028	-3.1538906486	-3.4786659384	-3.1495620866	-3.0989340506	-3.22392221	-3.3126152666	-3.3865223324	-3.3846723806	-3.5030806306	-3.3315220908	-3.2991035638	-3.2948963282	-3.3629336584	-3.4754583424	-2.2608674896	-3.4592692906	-3.6048517292	-3.2733950744	-3.3849347878	-3.2810030212	-3.2066177042	-2.8202406612	-2.9074767536	-2.9834245562	-3.1758445062	-3.1916189584
AC005498.3	-5.309142963	-3.273091493	-5.487883063	-3.682876662	-2.999623632	-3.089980881	-2.392363452	-4.965282082	-5.019608252	-4.21930562	-4.149579931	-2.911661137	-1.830178898	-3.114355069	-2.615568478	-2.815350999	-3.596116669	-3.339074227	-3.793138786	-3.69163063	-3.272692943	-2.957555718	-2.631486983	-2.955938845	-4.622438045	-2.725310011	-4.63050559	-3.033253047	-2.591598449	-1.845464956	-1.815899962	-3.14883238	-3.316769958	-4.948933051	-2.718995656	-3.034026133	-3.084944292	-2.260823579	-3.703015551	-2.935573892	-3.139045963	-2.640401342	-2.023801003	-4.471904392	-3.448980485	-2.980372857	-2.658307303	-3.316638047	-3.4393708
AC005515.1	-4.109848315	-3.596422267	-4.527480088	-3.625867723	-4.67536558	-3.333814487	-4.265065446	-3.990785955	-3.872293646	-4.204363483	-4.201293803	-3.30384608	-3.636608422	-4.501879719	-4.025181751	-3.96746068	-3.204084042	-3.68421993	-3.879448158	-3.993488786	-3.897686981	-2.994291779	-3.37097299	-4.24585087	-3.898531124	-3.151749701	-3.634490177	-3.782449515	-3.652179075	-4.246286685	-3.447842504	-3.557675419	-4.438508827	-3.718643579	-3.783830937	-3.254153228	-3.229103687	-2.939859462	-3.528292712	-3.939052038	-3.416602116	-4.08437925	-3.483639789	-4.450035396	-3.567953263	-3.930439322	-3.535078933	-3.805943889	-4.378754731
AC005518.1	-5.135112796	-5.1592588575	-5.35496758	-5.1665023205	-5.0877381345	-5.767846049	-5.308050657	-5.06465945	-5.254908291	-4.491455387	-5.8725447555	-4.9056622295	-5.6218092425	-5.328835312	-5.6257465135	-5.6289346085	-5.9031735485	-5.8403644625	-3.807174619	-3.96087976	-3.8111124345	-3.695689745	-3.583262501	-4.3247537015	-4.658094143	-4.6778919095	-4.7085119915	-4.887103098	-5.9683822045	-5.728415975	-5.404198283	-5.355795705	-4.7189310945	-4.8303519725	-4.861497992	-5.3169273175	-5.5376426095	-4.906922317	-5.9406858035	-5.748267355	-5.3827571425	-4.7298531815	-4.65805281	-4.472417711	-4.426708735	-3.874082877	-4.7259367515	-4.625778017	-4.791677224
AC005519.1	-1.13334423	-0.414815521	-0.511403172	-0.50880066	-0.711713348	-0.891872312	-0.338984873	-0.71340217	-0.63508712	-0.099407495	-0.484290866	-0.26439549	-0.135508326	-0.24796767	-0.430057179	-0.415415373	-0.336765793	-0.515058548	-0.5722868	-0.302726029	-0.316736979	-0.224696651	-0.342899142	-0.484334744	-0.745289997	-0.353643992	-0.030944489	-0.536890269	-0.650714707	-0.499512357	-0.667912364	-0.640516299	-0.624174243	-0.434961155	-0.852771027	-0.432567091	-0.384846925	-0.586098234	-0.374448229	-0.673084406	-0.604527415	-0.074780002	-0.28217668	-0.498769102	-0.568094745	-0.725466476	0.007580021	-0.361221245	-0.450119512
AC005520.2	-2.608077288	-2.0578008345	-2.018416054	-2.423631878	-2.4170128855	-1.868802238	-2.406888205	-2.473053671	-2.11220505	-2.369978443	-1.651921083	-1.977552668	-1.67425074	-1.850247605	-2.1813292525	-1.922558743	-1.8593387805	-1.7483667625	-2.598052186	-2.396618056	-1.975875432	-2.231307386	-1.845746355	-1.537121641	-1.598980821	-2.274586411	-2.178821148	-1.8649278945	-1.442473395	-1.7348887705	-1.570218716	-1.631404738	-2.1954428125	-2.6543743105	-1.950689076	-2.188181033	-2.0317157395	-1.0093921865	-1.862049228	-2.101390613	-1.945773517	-2.2677560925	-2.343824431	-1.614253187	-2.3490278085	-2.004656617	-2.5300345565	-1.7262723025	-1.8972885375
AC005520.3	4.367581379	2.8919252	3.780449735	3.89266544	3.629109084	3.669225219	3.233498442	4.113394682	3.97084798	3.83155606	3.640550534	2.938899858	2.912518052	3.116635746	2.924570909	2.653374487	3.4998279	3.24713744	3.286851905	2.796008258	2.844992857	3.080794758	2.772717803	2.917426853	4.203213505	3.150254359	3.298150426	3.399661143	3.047049371	3.322444768	3.10965757	3.429743007	2.764863332	3.655447032	3.484231413	2.934312254	3.020696822	3.04055708	3.965074106	3.559160109	3.470007773	2.855263107	3.049663428	3.41820302	3.267993169	3.25026666	3.406629793	2.98249517	2.932839215
AC005522.1	-3.856766998	-4.362467699	-4.735924135	-4.205392103	-3.988080676	-4.694081986	-4.510665861	-4.040910889	-4.734014143	-4.443058434	-4.839470067	-4.878819692	-4.874677363	-5.623659771	-4.43345627	-4.581017286	-4.066932497	-4.466263964	-3.86780071	-4.012291222	-3.74591839	-3.746142964	-3.592323897	-3.773713412	-4.18912115	-4.478355933	-4.521054695	-3.266019624	-5.133182663	-4.866361239	-3.996164837	-3.966339538	-4.805126529	-4.02008404	-4.588282273	-4.797732501	-4.678310785	-3.79935502	-3.891401092	-4.299241497	-4.671627785	-4.696296509	-4.602353166	-4.120174309	-4.385126601	-3.839236266	-4.65893146	-4.604521092	-4.676295608
AC005523.1	0.344765792	0.44021428	0.192051411	0.482196802	0.24412872	-0.160373294	-0.047515693	0.085888078	-0.33292356	0.269247009	0.086576031	0.100436169	-0.138392185	-0.142160583	-0.043893771	-0.005674161	0.255987012	-0.244646875	0.120819133	0.009241757	-0.066794956	0.030609177	0.326318986	-0.005595055	-0.126946645	0.609352851	0.567323091	0.05890516	-0.135868002	-0.267832456	-0.522425358	-0.492899563	-0.142044135	-0.262169614	-0.482364557	0.066691854	-0.056546982	-0.219711725	-0.319210451	-0.149863756	-0.029266809	-0.28743347	-0.313791173	-0.581447791	-0.221799017	-0.869634648	0.080469733	-0.025029484	-0.199589098
AC005524.1	-4.18141975266667	-4.43613486266667	-4.56776439566667	-4.96363829266667	-4.65094655033333	-5.453726664	-5.05006311566667	-4.87400831033333	-4.45056856166667	-4.59449319633333	-4.58910131833333	-4.78449783533333	-4.86128921966667	-5.650672717	-5.09203802033333	-4.371456325	-4.801681957	-5.45252859866667	-3.815702624	-4.048308158	-4.05090021966667	-3.832687689	-3.681229701	-4.50272969166667	-4.73388398266667	-4.41892462433333	-4.29596669933333	-4.41440656166667	-5.17454751366667	-4.747937842	-4.79568697966667	-4.81156876733333	-4.36024856066667	-4.677315545	-5.08043582666667	-5.09597942066667	-4.79970491033333	-4.653743664	-5.36802631633333	-5.435200173	-5.15286566033333	-4.810776017	-4.727348887	-4.41900635866667	-4.49738321266667	-3.98053784433333	-4.28239559866667	-4.678799335	-4.88672517
AC005529.1	-4.298755288	-4.196088865	-3.442145048	-4.751155903	-4.394345757	-4.38453085	-5.057945625	-4.413053969	-4.178695154	-4.515284736	-4.805822263	-4.908937712	-4.488983225	-4.943897466	-3.823848961	-3.980334844	-4.74422231	-4.448824865	-3.854219217	-3.523154009	-3.836556383	-3.728463775	-3.61422124	-3.346568434	-4.698493576	-3.37986862	-4.257449642	-4.856749555	-5.159633282	-5.087268701	-5.274070177	-5.188763458	-4.887185188	-5.067242549	-5.021874942	-5.34129641	-4.508052837	-4.762669888	-5.622355031	-5.73155458	-5.427127175	-4.747191296	-4.62829387	-4.498039967	-4.452419581	-3.933855426	-4.663770775	-3.043495811	-4.406796009
AC005532.1	-2.1730237066	-2.4604390454	-2.5941732514	-2.5706226642	-2.2729228144	-2.5942065756	-2.7550340002	-2.5340726838	-2.38782557	-3.0692843218	-2.9146331536	-2.6783906622	-2.5008104668	-3.2546646182	-3.0134189902	-2.4165106776	-2.7188119816	-2.4340528416	-3.2161990948	-2.796351869	-2.577889168	-3.0294695776	-2.8288956626	-2.6996934448	-3.5898583628	-2.505720158	-2.886237487	-2.4753618518	-2.4752676298	-2.8835250322	-2.1307045138	-2.453574638	-2.7334517596	-2.9130923528	-3.0680763382	-2.8626158044	-2.763651297	-2.6312436136	-3.101784486	-3.4394669544	-3.253057061	-3.5400553124	-3.3324299718	-3.5538987854	-2.8857673956	-3.1332179796	-3.5005014938	-3.5135733762	-2.8439127884
AC005534.1	0.243726247	1.258821389	0.327949489	0.609392478	1.18847854	0.931730026	0.948817602	0.675825253	0.891341122	0.590309677	0.916931905	0.450066795	1.000633884	0.406383752	0.463338276	0.468089466	0.736710748	0.577870238	0.581722554	0.25302792	0.848558816	0.728019385	0.506969802	0.991231927	1.126106262	0.458268723	0.568484669	1.18195589	0.720537442	1.196437943	1.224016786	0.906331936	0.44937069	0.366891231	1.018079753	0.833972899	1.116973843	1.001449765	0.804185042	0.949215329	0.367126297	0.43697851	0.698209055	1.314043879	0.983048178	0.402235645	1.324863205	1.128963442	1.1463866
AC005537.1	-2.44097195	-2.103573403	-1.81933714433333	-2.83007501266667	-2.821150222	-2.39995264266667	-2.421597283	-2.26353218733333	-2.263642585	-2.15433015566667	-1.97702880266667	-2.45935602033333	-2.32201995866667	-2.62700184166667	-2.73637856533333	-2.58455923766667	-2.44285666433333	-2.630746927	-1.911865141	-2.01716656066667	-1.971923443	-1.711325083	-1.668310869	-1.97262140233333	-1.94979562	-2.55899988	-2.18528765633333	-2.16418416033333	-2.40799299233333	-2.06810005	-2.02853967966667	-2.32557243666667	-2.61441116233333	-2.36987919533333	-2.047784625	-2.11850065066667	-2.46130693933333	-1.29742449666667	-2.10812544666667	-2.02019810266667	-2.12415183333333	-2.41763693	-2.45216666533333	-2.125560403	-2.25304463266667	-2.007808487	-2.49557583533333	-2.48146049166667	-2.51658320666667
AC005538.1	-2.2188464975	-1.6549429345	-2.5518860625	-2.7999851605	-1.98360619	-3.173143532	-3.0777887195	-3.2555776545	-3.209287689	-4.141074517	-2.8259902175	-3.5571040775	-2.9946477615	-2.985945684	-2.8231459655	-2.520543711	-2.3739673005	-2.5451451505	-3.491913519	-2.614750812	-3.5427356075	-3.251896809	-2.9353441725	-4.0659564	-4.296357237	-2.2889751405	-2.4527489035	-2.5403698575	-2.914301876	-3.084564229	-2.9124080535	-3.723735607	-2.8406001915	-4.8018639865	-3.611096265	-3.123649391	-3.281142026	-2.356613057	-3.3892122685	-3.7156390745	-3.7856426985	-2.960300131	-3.842700128	-2.740894652	-2.8728929885	-3.845751307	-2.171500146	-2.001327311	-3.756609741
AC005540.1	-0.995394415	-1.124455783	-0.163323401	-1.308948577	-1.726629827	-0.564660028	-1.061704186	-1.287985618	0.516381176	-0.102030207	0.336653822	0.289551554	0.932389869	0.304086698	-0.501742235	-1.825916715	0.477952824	0.527425429	-1.7590931	-1.83334839	-1.865693476	-1.513686256	-1.952687835	-0.298480341	0.348559346	-1.440291146	-1.332766676	-0.128500669	0.518729201	0.269818909	0.035822809	-0.276387344	-0.168536965	0.849510481	0.215323421	0.095361461	-0.768126995	-0.213324898	0.697935211	-0.098637469	0.291033004	-0.192614551	-1.592381928	-0.55329581	0.067132557	0.12504815	-1.022852668	-1.021274782	-1.108983029
AC005544.1	-0.417439332	-0.095122061	-0.486608321	-0.61097027	-0.61469192	-1.008834317	-0.959554052	-0.809335379	-0.578426057	-0.929732563	-0.835467916	-0.71671249	-0.747026479	-0.509104374	-0.417736632	-0.705008081	-0.306317701	-0.735580437	-0.402587885	-0.632221751	-0.225302995	-1.172946968	-1.034698462	-0.850171871	-1.643553254	-0.208030908	-0.135632313	-0.456941907	-0.796388868	-0.517114386	-0.899568293	-0.887333899	-0.800498384	-0.687785146	-0.91047496	-0.284266514	-0.464093146	-0.214554813	-0.401366821	-0.721131195	-0.381042593	-0.656403521	-1.293437055	-1.056582377	-0.696019584	-0.584623016	-0.551657472	-0.306109099	-0.692584907
AC005544.2	-3.594098074	-3.719609065	-3.864185147	-4.36948829	-4.134260577	-3.949595413	-4.127190561	-3.952319402	-4.122182614	-4.266649032	-3.353290976	-3.569744366	-3.228592311	-3.954937087	-3.431432931	-3.522349527	-3.657777784	-3.222084292	-3.870331394	-3.778494407	-3.838901304	-3.822862059	-3.667533222	-4.165108621	-4.608086635	-3.960042112	-3.833065361	-4.267384353	-4.13137386	-4.0519484	-4.035019417	-4.233417931	-4.186067365	-4.348771552	-4.174704776	-4.804079416	-3.153856262	-2.724658114	-3.973621173	-4.695231351	-4.827393937	-4.636333236	-4.267926718	-4.262969726	-3.417527605	-3.764865599	-4.327279914	-4.19192555	-3.9376666
AC005546.1	0.198674065	0.448623539	0.228373044	0.319120309	0.221707942	-0.0947966	-0.205794924	-0.109861536	-0.173534566	-0.382775449	-0.388341879	0.315764714	-0.343102346	-0.697976908	-0.429265551	0.10316185	0.09564348	-0.395693109	0.173659396	-0.353856111	-0.27822378	-0.153765035	-0.072210274	-0.325553367	-0.629654721	0.287782899	-0.072269192	-0.280913575	-0.579762981	-0.459019513	-0.570205511	-0.490732144	-0.414241387	-0.02469303	-0.524096585	-0.111572869	-0.101860868	-0.240858489	-0.617320774	-0.303156296	-0.141306034	-0.615114676	-0.383383804	-0.638262083	-0.491222715	-0.85563912	-0.273768121	-0.023554931	-0.16973167
AC005549.1	-5.23304071	-5.430545459	-5.468609908	-5.36616723	-5.195069761	-5.874873289	-5.378053075	-5.189190757	-5.293642909	-4.439545895	-5.891062374	-4.978975905	-5.30100229	-5.742438891	-5.522905561	-5.623586497	-5.870947738	-5.900076452	-3.925421495	-4.072231304	-3.936824007	-3.824911899	-3.688543985	-4.386956897	-4.668102654	-4.679741502	-4.652787749	-4.962595518	-5.87303415	-5.768197572	-5.470440081	-5.401637339	-4.875422888	-5.027628439	-4.987888272	-5.412177235	-5.681498447	-3.731506943	-5.980349293	-5.809878225	-5.530165655	-4.777146387	-4.881081406	-4.465473823	-4.450172062	-3.923333418	-4.753798825	-4.599494763	-4.983804003
AC005550.1	-4.885080498	-4.130563662	-5.027763254	-5.320248583	-5.049938273	-5.738470388	-5.291567493	-5.12130175	-5.232475653	-4.545270562	-5.872363885	-4.907804585	-5.572158831	-5.289564467	-3.994324585	-5.808486392	-3.927844152	-4.80631909	-3.84324204	-3.397127228	-3.956504204	-3.781118302	-2.659557084	-4.366118914	-3.470666766	-4.659791381	-4.695860956	-4.951456689	-4.505450368	-5.600279945	-5.30994582	-5.285072829	-4.935311799	-4.984501028	-4.924921989	-5.315084403	-5.160353108	-2.174263874	-5.283292196	-5.568572247	-5.247367772	-4.759652634	-4.780934601	-4.481354051	-4.340440133	-3.955089644	-4.715773651	-4.479645668	-4.983804003
AC005550.2	-3.282811573	-3.993683071	-3.710536296	-2.936625105	-3.473100108	-3.366963809	-4.546099808	-3.725451448	-4.08842717	-4.137173086	-4.375655849	-4.552496283	-4.911498455	-4.875425668	-4.814600375	-4.354414193	-4.584571763	-3.803510523	-3.653905942	-4.004965986	-3.693801769	-3.78787662	-3.569832008	-4.250592107	-4.636962582	-4.41374103	-4.167032734	-4.214458862	-4.776592231	-5.01510518	-5.357011017	-5.383127208	-4.750890427	-5.021268	-4.976496286	-4.696343567	-5.496249833	-3.385784949	-5.16704942	-5.648512816	-4.933610334	-4.704107212	-4.709407679	-4.447973109	-4.414810482	-3.883006527	-4.605224644	-4.213362595	-4.983804003
AC005552.1	-3.117885739	-3.405425036	-3.04275403	-3.276032264	-4.132107329	-3.197298261	-4.060331642	-3.775371743	-3.251165118	-3.215697324	-3.988856903	-4.036775912	-3.997891712	-4.052141502	-4.12159077	-3.083277672	-3.302359638	-3.449594661	-3.390393378	-3.193171473	-3.359300135	-3.746094647	-3.598391432	-4.312163724	-4.690951011	-3.945502029	-3.800224947	-4.309003215	-5.466099058	-5.726518368	-5.163041825	-5.276722027	-4.635205577	-5.02669962	-5.016068858	-4.647111671	-4.985757599	-5.000337654	-5.663248483	-4.384048286	-4.608012875	-4.722412854	-4.787619848	-4.151795478	-4.41992806	-3.869544202	-4.0779683	-3.55044904	-4.983804003
AC005580.1	-1.98011714233333	-1.843983615	-2.32683670266667	-2.18081453866667	-2.07113065533333	-2.49779007933333	-2.51128136033333	-2.56645606633333	-2.46830548866667	-2.54962426733333	-2.35934065733333	-2.94635924766667	-2.13953934466667	-2.75946238866667	-2.815088538	-2.53979716	-1.64258075466667	-1.89768160266667	-2.35936571833333	-2.88418639766667	-2.599925413	-2.51326658133333	-2.55057921266667	-3.06678536533333	-3.734360433	-2.71121237	-2.37221613	-2.82011632433333	-3.147470019	-1.735051504	-3.05458966133333	-3.023055903	-2.503600305	-3.24397522833333	-3.489411558	-2.285298403	-2.858801663	-2.11399772066667	-2.725297075	-2.75750864366667	-3.23874308833333	-3.33468586566667	-3.57674103866667	-3.31665302666667	-2.79774036766667	-3.078806354	-3.100968079	-2.83744847	-2.67846264166667
AC005586.1	-5.005730958	-4.404623519	-5.1755501	-5.440474181	-4.839390869	-5.860857411	-5.19478069	-5.288654575	-5.186581619	-4.674249604	-5.460049404	-5.053738075	-5.733423437	-5.681989664	-5.491324101	-5.647088921	-5.992872508	-5.622062475	-3.971404822	-4.155847026	-4.180022256	-3.852528597	-3.746973798	-4.444783188	-4.708929173	-3.786463584	-4.856590439	-4.851265892	-5.281862459	-5.583713446	-4.584756576	-5.454351419	-4.967200603	-5.087462305	-5.154601559	-5.46624997	-5.395221173	-5.276178538	-5.703102851	-5.308524014	-5.568640693	-4.794732131	-4.894440917	-4.083303098	-4.50551788	-4.013242893	-3.600213523	-3.909097493	-4.983804003
AC005586.2	-1.298907736	0.002075562	-1.794486469	-0.412078144	-0.812312767	-1.326811794	0.332913665	-1.374927175	-1.58340496	-0.050209027	-0.376880695	-0.896211491	-1.251543578	-1.491433212	-1.469578158	-1.584492784	-1.803620475	-1.767455563	-1.881741633	-1.365203401	-1.057529685	0.521266296	-1.03999034	-0.115477955	-2.778431808	0.177323114	-1.130428471	-1.358939738	-2.366134253	-0.498725417	-0.371215765	-1.610127217	-0.638159869	-2.158963011	-2.525038362	-1.46224133	-0.246873309	-1.942693304	-1.821382251	-1.497922202	-1.000820889	-0.786152955	-1.035867878	0.059600815	0.578296307	-1.325188102	0.589542629	0.726942556	-1.581064639
AC005597.1	-5.248489064	-4.505108471	-4.798434027	-4.452451566	-4.787059052	-4.800972533	-5.272127219	-5.042143525	-5.007583202	-4.577252957	-5.546317971	-4.971119191	-5.644021522	-5.645583466	-5.719680097	-5.338446548	-5.745969545	-5.500357136	-3.787955502	-3.895782497	-3.823075947	-3.684873676	-3.598562109	-4.224119277	-4.653742576	-4.371763009	-4.44514904	-4.761278107	-5.987786209	-5.369466441	-5.322871353	-5.352954095	-4.910847856	-4.438077232	-5.009690242	-5.187007561	-5.364158966	-4.671430245	-5.832065601	-5.590919922	-5.220966407	-4.639804835	-4.825812381	-4.411765701	-4.372039544	-3.871390127	-4.651079001	-4.568037711	-4.983804003
AC005606.2	-2.65015845	-2.24986563833333	-2.698849756	-2.95541859133333	-2.37678092866667	-2.721861105	-2.84299640633333	-2.77875561766667	-2.60898611133333	-2.67050711666667	-2.78310442933333	-2.83936329766667	-2.81503461866667	-2.759637459	-2.29099288633333	-2.518171591	-2.54239182733333	-2.32062546533333	-2.86672950933333	-2.89334141133333	-3.00801962666667	-2.76327125266667	-2.59993970133333	-2.51715103	-2.940538863	-2.427366164	-1.908650873	-2.580830582	-2.62468299233333	-2.50382413766667	-2.78356137933333	-2.840761551	-2.768499083	-2.914027185	-2.97430652	-2.43050273633333	-2.57546457066667	-2.75426232766667	-2.907734555	-2.59447809266667	-2.97825583633333	-2.93830437233333	-2.82151668833333	-2.60111623766667	-3.02802498666667	-2.750095694	-2.39398958733333	-2.62751199533333	-2.49164980733333
AC005616.1	-4.76483017	-4.487687384	-5.038264257	-4.259342297	-4.010066386	-5.787018839	-5.099180263	-4.30540717	-5.259110826	-4.490888722	-5.84008389	-4.975006922	-5.464103369	-4.675595028	-5.330048841	-5.648591662	-5.520872982	-5.902175913	-3.894259193	-4.053386464	-3.778387562	-3.782842197	-3.552540565	-4.428718913	-4.687145357	-4.690957422	-4.325714605	-4.916522295	-5.391668281	-5.783166234	-5.482753078	-5.410540208	-4.851238858	-5.009518929	-4.982445243	-5.068625983	-5.639738847	-4.006702493	-5.514435903	-5.515468235	-4.946447683	-4.76046408	-4.84242251	-4.505455584	-4.462621055	-3.932812066	-4.174188122	-4.209993318	-4.983804003
AC005618.1	-3.475933798	-3.79739560433333	-4.31771132666667	-4.00082667433333	-3.88873345533333	-3.799908349	-3.91743245033333	-4.12944037533333	-4.14737966066667	-3.64074603466667	-4.30220123633333	-4.160469419	-4.62562269966667	-4.256794126	-3.98265806033333	-3.59499031466667	-3.92334754266667	-4.148898361	-3.17658369033333	-3.310080836	-3.35465924533333	-3.08433098233333	-2.720656986	-2.84254487033333	-3.72132406566667	-3.379873468	-3.46046932966667	-3.49565877766667	-4.35669608933333	-4.52813346466667	-4.23976021333333	-4.31780242533333	-3.88975337333333	-4.00045220033333	-4.196213277	-4.37828901933333	-4.349143201	-3.12062988566667	-4.607206579	-4.27085250733333	-4.33300438166667	-3.296946005	-4.03559926733333	-3.03755863266667	-3.03215232866667	-3.12152596333333	-3.46079884166667	-3.47066519766667	-4.443087768
AC005632.2	-0.033873248	-0.00928395	-0.124434609	0.080031704	0.018537654	0.04614554	-0.371214627	-0.282468134	0.126448552	0.420729423	-0.771264678	0.268272897	-0.490519432	-0.48452561	-0.460710938	-0.323266467	0.018619433	-0.383447821	0.472681644	-0.473961242	-0.17723487	-0.050387598	-0.31112355	-1.236583238	1.208193983	-0.267526725	-0.184453344	-0.495323279	-0.702684599	-0.268800895	-0.450984387	-0.381534073	-0.748883363	0.341460313	0.213485037	-0.660417114	-0.222380862	-0.328852531	-0.310784676	-0.153302883	0.112120295	-0.442684921	-0.344094147	-0.038557818	0.051974925	-0.441682715	-0.497292952	-0.322277536	-0.049645094
AC005670.1	-5.141801305	-4.446488349	-4.549815748	-5.438943927	-5.166080625	-5.767209654	-5.312833803	-5.168330554	-4.864373637	-4.396910963	-5.941404457	-4.443548025	-5.691654046	-5.454031926	-5.884231656	-4.466566577	-5.72355827	-5.724412912	-3.841573086	-4.00870073	-3.753310784	-3.591588871	-3.631564601	-4.093356312	-4.58654826	-4.543886927	-4.602831819	-4.69585077	-5.808743773	-5.471019193	-5.212507088	-5.321065527	-4.399189455	-4.998031516	-4.641691087	-5.259513243	-5.419036295	-4.074571272	-5.915733386	-5.759319942	-5.36676051	-4.712360979	-4.885021983	-4.427952548	-4.395670366	-3.87440449	-4.684489472	-4.571073199	-4.983804003
AC005674.1	-2.062690377	-1.864286383	-2.103747405	-1.669512265	-2.433281267	-1.673291746	-2.182993868	-1.883367988	-1.875616235	-2.252157412	-2.406156402	-2.483763036	-2.627920462	-2.169829639	-1.838145812	-2.481673031	-2.440133636	-2.285221441	-2.373854732	-2.711357865	-2.591720433	-2.785918931	-2.638256233	-2.038653233	-2.087285964	-2.183898621	-1.633110102	-2.150251922	-1.7452035	-2.388897079	-2.805530551	-2.476507	-1.795667603	-1.766466184	-1.827047309	-1.96691087	-2.066720274	-1.952738844	-2.057430236	-1.93771375	-1.817881982	-2.093556972	-2.118929819	-2.750237538	-2.580090331	-1.651962094	-2.694381867	-3.216593673	-2.460419676
AC005674.2	0.999070695	1.164654851	0.673549091	1.346168865	1.2653431795	1.311558131	1.176423232	0.8868456905	0.712006951	0.721855014	0.86281727	0.7460600315	0.96932923	0.7307481925	0.6894455445	0.566925216	0.4713881665	0.838994375	0.905172816	1.5082599675	0.9742381325	1.6497218845	1.2800588935	1.426076754	0.5996006725	1.062750842	1.002513533	0.9978640765	1.383859724	1.12346519	1.29811346	0.9760758935	0.756739485	0.3472004215	1.238028858	1.3315055395	1.0225271535	0.626197508	0.7965310505	0.707364764	0.087085606	1.3416181015	1.3838737365	1.5046395645	1.1950827275	1.544192952	1.750099182	0.8241797625	1.244670415
AC005682.1	-3.73688651	-2.9804956075	-3.793956422	-3.4596204195	-3.304688426	-3.254761968	-2.6866546055	-4.8906464055	-4.121420151	-3.729589234	-3.0887383775	-4.249954961	-2.756992615	-3.4434597415	-3.3943836235	-2.769796929	-3.7014909975	-3.929293568	-3.8046299385	-3.9656432725	-3.81347224	-3.2735149965	-2.9953941365	-3.486857702	-3.9964283835	-2.7569794515	-3.4799240005	-3.6019867275	-2.9969113155	-2.92766405	-3.3666799155	-3.7861115085	-4.229850859	-4.046137339	-4.445316004	-3.2365356265	-3.255647106	-3.891854423	-4.035294365	-3.6475294955	-4.575687417	-3.232085056	-3.3658593985	-3.338053947	-3.928645447	-3.2772270455	-3.4052770775	-3.231499233	-3.422344739
AC005692.1	-4.925381676	-5.14703579466667	-5.37668574766667	-5.243445867	-5.13943032833333	-5.78357744433333	-5.26545727466667	-4.99711230866667	-5.096640941	-4.56321084633333	-5.86243132733333	-4.87364865966667	-5.60258270466667	-5.62482055533333	-5.26598721166667	-5.48145584733333	-5.77979874466667	-5.84753231833333	-3.825540301	-3.91931694366667	-3.862076735	-2.985614029	-3.59741333466667	-3.87202170866667	-4.62324734366667	-4.602452348	-4.632444273	-4.87333878633333	-5.951214727	-5.68895879433333	-5.31979294933333	-5.32348470466667	-4.79005061033333	-4.93696006166667	-4.91599456466667	-5.2862796	-5.54306805433333	-4.54412316533333	-5.918057864	-5.62192525533333	-5.32151158933333	-4.65895900866667	-4.74685947933333	-4.45160303266667	-4.38956514033333	-3.86344891133333	-4.671286977	-4.59021505966667	-4.983804003
AC005692.2	-2.047780148	-1.744800819	-2.092624534	-1.627515668	-1.54224838	-2.25656412	-3.103578928	-1.997106164	-1.935731853	-3.043940357	-2.66834556	-3.04338408	-3.047282505	-3.328139224	-3.959902625	-2.367346808	-2.574199122	-2.121169528	-3.017279424	-2.242881978	-1.848131382	-3.735596022	-3.550194703	-4.113042081	-4.261950609	-3.119110121	-2.563638591	-3.702584188	-3.580812132	-3.726992618	-3.385765146	-3.869182903	-4.537504543	-4.795798804	-4.043872335	-3.783763789	-3.457160988	-2.145346635	-3.522086467	-4.032296304	-3.580558844	-4.060978231	-4.653361079	-4.324251049	-4.311035036	-3.793729381	-3.379637542	-3.17239429	-4.476690328
AC005695.1	-5.2321827335	-5.404630919	-3.848133482	-5.356990676	-3.8918132345	-5.7023246965	-5.3413066495	-5.1221761955	-5.219268931	-4.471631863	-4.539010775	-4.957999606	-5.61825221	-5.6345656285	-5.6454822125	-5.5789812295	-5.532181234	-5.694492306	-3.888423444	-4.016701946	-3.8613708005	-3.788766699	-3.645601024	-4.325858942	-4.6658992495	-4.5452465685	-4.6371321185	-4.882086691	-5.991073139	-5.7223712635	-5.4447512105	-5.3960472345	-4.8734185045	-5.020505284	-4.952262637	-5.123783926	-5.590898669	-5.0664474	-5.952085869	-5.716587035	-5.4095817455	-4.7849328045	-4.8365980185	-4.4522853	-4.3937699915	-3.8038447915	-4.716535191	-4.6529090815	-4.983804003
AC005695.2	-3.7187262065	-3.1815577045	-3.1664086095	-2.9032718625	-3.368906799	-2.9596628125	-2.9203125595	-2.875209974	-3.153888104	-3.8797698435	-3.582001325	-3.475187994	-3.057875841	-3.5020212845	-3.344527463	-3.4679933605	-3.5438643565	-3.329757136	-3.219339725	-3.872544371	-3.441538829	-3.7257797115	-3.4270524155	-3.440239231	-4.2374887215	-3.93593779	-3.8794684455	-3.267299385	-4.5489054605	-3.899934289	-3.832270637	-3.5338211785	-4.07575708	-3.2551115295	-3.1392707395	-3.8713602435	-3.796631074	-4.1537172975	-3.0123938935	-3.461350958	-3.519890051	-3.4342771525	-3.0596075695	-4.2539348955	-3.130393594	-3.489558859	-3.9039082355	-3.755911072	-3.4513854735
AC005696.1	-0.7406239405	-1.1313934885	-1.3052738655	-0.860694945	-0.7239911615	-1.46124219	-1.545858458	-1.216479388	-1.0791192415	-1.5213200875	-1.631335706	-1.338147333	-1.4165267445	-1.5100264245	-1.475393289	-0.9531082045	-1.078336293	-1.1463058505	-1.116481358	-1.4735250015	-1.2431468995	-1.730248793	-1.808995617	-1.8593589465	-2.5058141365	-0.7513890825	-0.839190023	-0.997117959	-1.6009027895	-1.7780764395	-1.517188165	-1.4304278545	-1.6382276445	-1.5509405055	-1.749094881	-1.2106825435	-1.2275798805	-1.241039996	-1.6503926265	-1.5467028685	-1.360136827	-1.5760402105	-2.0502439375	-2.095944533	-1.554429335	-1.8061065745	-1.493026445	-1.5443378555	-1.510672896
AC005696.3	-1.4652371065	-0.9346036095	-1.404568132	-0.433891537	-1.1942895225	-0.9552171155	-0.68978638	-1.134369497	-1.5074239605	-1.33574807	-0.9645461785	-1.266081659	-0.4825224535	-1.810062479	-1.6446174235	-1.1120792695	-1.112663991	-0.92239597	-0.571571923	-0.7875938835	-0.7829830895	-1.0471545745	-0.407395898	-1.229842384	-2.491915762	-0.3656930595	-0.677574722	-0.889978516	-1.3117009035	-0.80258748	-1.1018979625	-2.0602434495	-1.5644568385	-1.03628884	-1.3695186705	-1.757609669	-1.3910508355	-1.690565608	-0.966684376	-1.5279529075	-1.9071340685	-0.9692244085	-0.752046753	-1.4882272325	-2.181859768	-2.6370714985	-0.432823991	-0.745034726	-0.4726125315
AC005699.1	-3.1082025585625	-3.159816746125	-3.255597489625	-3.1228838114375	-3.0412533288125	-3.287105816625	-3.6595993949375	-3.2576878061875	-3.354454841625	-3.402016994	-3.65089932925	-3.4652346443125	-3.174419667625	-3.5453586503125	-3.665869998125	-3.1670289346875	-3.3323196138125	-3.558061375375	-2.731971888625	-2.835338592	-2.84419887875	-2.8241721559375	-2.7331639475	-3.22849609475	-3.85527043075	-2.8797118704375	-3.310096002	-3.2888993125	-3.729614857625	-3.5951455323125	-3.7187324268125	-3.688876752	-3.665736121	-3.656427014375	-3.325251421125	-3.4214219235	-3.59729380075	-2.2755456730625	-3.8868620005	-4.0427783235625	-3.4499952518125	-3.5383514929375	-3.309990112875	-3.4229646973125	-3.297934223125	-2.9941158710625	-3.452108944375	-3.4288340306875	-3.556509972125
AC005703.1	-5.010110861	-4.791396681	-4.902578989	-5.344777419	-5.045299257	-5.001585592	-5.439300225	-4.670531066	-5.094003156	-4.511168908	-4.668389652	-4.845108417	-5.045114691	-5.791774082	-4.65643479	-5.739246191	-4.871223963	-5.606533022	-3.967020296	-4.157518262	-3.648198329	-3.701254814	-3.725337121	-4.002051695	-3.490370409	-4.79750163	-4.482776799	-5.108954122	-5.434163888	-5.863872271	-5.043093409	-4.751775842	-4.979901134	-5.102129004	-5.126869238	-5.067945874	-5.668779155	-4.768992151	-5.377979294	-5.04599713	-5.503993023	-3.863707144	-4.881366963	-3.430437448	-4.054791095	-2.388462586	-4.628019555	-4.615639048	-4.591368836
AC005703.2	-3.2624720795	-1.880446519	-2.5226727505	-3.264680756	-3.2829088695	-3.159812543	-2.393396045	-2.3580397365	-3.2112316635	-3.4918157625	-2.814526082	-3.291256147	-3.4329239135	-3.757050895	-3.527384662	-2.0305604315	-2.1229818975	-3.438920965	-3.552751681	-3.4368067115	-3.575837016	-3.3931919095	-3.357534036	-3.788490084	-4.2315234755	-3.8661844055	-3.6999515755	-2.909379721	-3.015740379	-3.4048861695	-3.6137329495	-3.640429458	-3.888499649	-4.4678184435	-4.6440058065	-3.6419660125	-3.2848192275	-2.291283196	-4.0020666	-3.6617102325	-3.8279242565	-4.3063332335	-3.995011308	-4.3689833265	-4.014189034	-3.9508349565	-3.776452307	-3.6463206155	-4.13920124
AC005703.3	-3.398668788	-3.208497871	-4.733599619	-4.581467745	-3.422972541	-4.168139449	-4.876281937	-4.380411237	-4.432263673	-4.482287269	-5.120279981	-4.313801278	-4.845020674	-5.174576432	-5.368922351	-4.644816921	-5.085075719	-5.06266202	-3.550415403	-3.874599863	-3.742406634	-3.013338908	-3.455048196	-4.198816421	-4.560478251	-4.57636212	-4.037039549	-4.941227839	-5.687128692	-4.743346252	-4.888136321	-5.238865435	-4.820659907	-4.835831798	-4.776125902	-5.013049511	-4.958079404	-3.500122704	-5.066534997	-5.563663987	-4.451039328	-4.569417809	-4.697901431	-4.427022374	-4.396403348	-3.837071847	-4.416849876	-4.568953326	-4.983804003
AC005703.4	-5.105733723	-3.862314185	-5.215785561	-4.907063259	-5.028957658	-5.124034888	-5.147840142	-4.776967151	-5.218400626	-4.447336073	-5.25132427	-4.469877239	-5.100652577	-5.311206058	-4.222786172	-4.907812582	-3.954489107	-4.660793574	-3.771756196	-3.950939984	-3.854485	-3.776889317	-3.644200602	-4.296896794	-4.64688874	-4.727532619	-4.719204544	-4.712877643	-5.659460155	-5.158623654	-5.309150531	-5.273059059	-4.750285465	-4.771388913	-4.482707628	-4.11037961	-4.708657237	-3.419854604	-5.297768043	-5.472153329	-4.308952236	-4.714921357	-4.800456022	-4.461341414	-4.439329136	-3.893448587	-4.385695768	-4.651607934	-4.983804003
AC005722.2	-3.355732148	-3.443637462	-3.6043815425	-3.116313239	-3.325845173	-3.535849846	-3.581620223	-3.5115306925	-3.553837112	-3.245205208	-4.055653647	-3.420792497	-3.9441601735	-3.846154304	-3.879406351	-3.556131749	-3.7771932045	-4.0674812595	-3.157983273	-2.939567396	-2.293798867	-3.1071556135	-2.9699128195	-3.2766525685	-3.8668145085	-3.129454945	-3.064382135	-3.0765525075	-4.041487993	-3.9577145815	-3.75312882	-3.8127331425	-3.483687281	-3.576063347	-3.724920814	-3.5779595805	-3.5804567975	-3.7405565765	-3.9466064105	-3.8771884005	-3.704771869	-3.662821936	-3.3755545525	-3.6307162375	-3.4711863155	-3.238935824	-3.3071812325	-3.3825885695	-3.67022406
AC005722.3	-3.664408443	-3.401614492	-4.175662134	-3.998430475	-4.526242065	-5.516612685	-4.551012279	-4.644450299	-4.511913441	-4.110927724	-4.832035919	-3.88541691	-1.899874067	-4.230212498	-2.404817983	-4.038512524	-2.399065344	-3.871322139	-3.722282415	-3.752782723	-2.985842768	-3.70040899	-3.366617971	-3.185197596	-4.450495962	-3.418366471	-4.079273699	-3.931514172	-4.315291474	-4.527869031	-3.783078548	-4.355473153	-3.891993127	-4.161714746	-4.863098992	-2.86239678	-3.692396258	-3.531330259	-3.625783455	-3.277064618	-3.934663748	-4.076110075	-4.286479959	-4.428714566	-2.843772998	-3.77908034	-3.088139425	-2.768867398	-4.754733552
AC005725.1	-4.772823961	-5.369290383	-5.422545881	-5.269035078	-5.19977129	-4.748032971	-5.360874126	-4.883675776	-5.304889092	-4.45463396	-5.053994916	-5.018366967	-5.407470699	-5.733435137	-5.73826454	-5.015828767	-5.362339694	-5.241089902	-3.879984924	-4.086176489	-3.846850597	-3.814128911	-3.646091824	-4.386949736	-4.632138251	-4.232137119	-4.622422294	-4.666995906	-5.979108993	-5.543920094	-5.499896811	-5.040010922	-4.882072916	-5.049748319	-4.973348887	-5.371684641	-5.543710304	-4.742178837	-6.032944532	-5.812724276	-5.312640783	-4.765429431	-4.881376746	-4.464682419	-4.438388101	-3.915603051	-4.713718941	-4.275429744	-4.983804003
AC005726.1	6.161917793	5.899631382	5.964090912	6.273618494	6.16048171	5.977989775	6.028551198	6.3148005	6.221766365	6.496845445	7.126674082	6.738492148	6.861203085	6.206627909	6.084657433	6.058034424	7.038803398	6.977667379	6.203414514	6.154613002	5.847643916	5.98982423	6.176279396	6.06792562	7.464900643	6.526136511	6.158593259	6.202749881	6.713430338	6.476714027	6.984935665	6.655310177	6.38713829	6.758078529	6.524295969	6.348282039	7.049769802	7.107355366	7.247361908	7.436703039	7.482764032	6.305654456	6.429761491	6.164163076	6.545475163	7.369510487	6.017559475	6.30914442	5.927219915
AC005726.2	-1.0881866055	-1.3628334585	-1.4213786295	-0.6600347265	-1.198275489	-1.458928178	-1.484655174	-1.10710521	-1.6509107435	-1.4294754805	-2.016893378	-1.4357616065	-1.487528113	-1.340990538	-1.2042626635	-1.850338967	-1.4393647235	-1.2528554505	-1.198308306	-1.42793412	-1.2657431145	-1.1406496755	-0.9599335455	-1.5392785865	-0.357070666	-0.840213226	-1.178369209	-1.5374910615	-1.5325600855	-1.712795914	-2.2118862985	-2.0744459155	-0.9184076285	-0.991599334	-1.509307352	-1.2529556205	-1.5364440155	-1.2080745425	-1.320964823	-1.2533777425	-1.753752218	-1.2913672755	-1.2784508575	-0.9582817815	-0.8365418485	-1.400408661	-0.9861527525	-0.7409838715	-1.0180746035
AC005726.3	-2.594855979	-2.825609492	-2.739961506	-3.031520502	-3.127737911	-2.568827981	-2.958719148	-2.565294192	-2.767999695	-3.477077312	-3.011688874	-3.190671542	-3.207334164	-4.110676155	-3.317481596	-2.907259454	-3.545703878	-3.072551112	-3.633705615	-3.442070372	-3.532487664	-3.701555579	-3.507316457	-3.815164703	-3.644103222	-4.054877195	-3.911176012	-3.407826387	-3.959160934	-3.657818541	-3.045864663	-3.844534255	-3.27228686	-4.570328497	-4.068509315	-3.319026514	-3.164589794	-4.722470428	-3.331243944	-3.397128367	-3.763278052	-3.194870959	-2.688281269	-2.904035466	-3.761047312	-3.306499958	-4.071550439	-2.762233254	-3.304139313
AC005726.5	-1.469569958	-1.035923237	-1.307467385	-0.953561758	-0.728949383	-0.436232947	-0.375126218	-0.435902845	-1.020949381	-0.848319228	-0.521906948	-0.380739843	-0.387630073	-0.934611824	-0.540075512	-0.528257818	-1.000538561	-0.950906802	-0.53698546	-0.304819519	-0.646915475	-0.213135132	-0.292062536	-0.060963644	-0.511667325	-0.554269491	-0.681498172	-0.84450395	-0.785348275	-0.79728027	-0.704257722	-0.407707366	-0.982781325	-0.951450501	-0.65712668	-0.59233806	-0.557036331	-1.449776325	-0.927776431	-0.509164337	-1.250810842	-0.190272442	-0.155993369	-0.633479686	-0.459989531	-0.87533214	-0.445343372	-0.651343455	-0.66906501
AC005730.2	-5.164175279	-4.955568317	-5.392519596	-4.401742553	-4.828466594	-5.273817178	-5.254199821	-5.218064246	-5.096339594	-4.472875721	-4.89706123	-5.02839139	-5.638796015	-5.724432534	-5.059997344	-4.58225483	-4.965411598	-5.598217338	-3.836402239	-3.556271815	-3.333243166	-3.789865041	-3.631968322	-4.361109546	-4.623518077	-4.634397105	-4.713445085	-4.937037131	-5.354736078	-5.77452341	-5.215661205	-5.104352915	-4.383818245	-5.032836001	-4.826822641	-5.351874881	-5.532968795	-4.384376798	-5.450331519	-5.772678154	-5.413069879	-4.750530182	-4.871438852	-4.380920297	-4.428722701	-3.898334774	-4.298775923	-4.136834023	-4.496804342
AC005736.1	-0.918948	-1.1469825365	-0.55790318575	-0.28142294225	-0.63476201125	-0.16420456225	-0.63309007025	-0.43169686075	-0.72505848675	-1.064115832	-0.698218254	-0.93912397175	-1.17722106	-0.70605234225	-0.92964301175	-1.00744075875	-0.434061366	-0.912380126	-0.51670450125	-0.51032457725	-0.6601464295	-0.6338244365	-0.4676950115	-0.84441989975	-1.2434966885	-0.654545033	-0.713940474	-0.500090563	-0.91978698575	-1.00904824025	-1.17153780725	-0.66284512675	-0.863952528	-0.65604706525	-1.2441217065	-1.02584938225	-1.16150790125	-0.8488749235	-0.277986781	-1.43686838125	-0.813370762	-1.15393307875	-1.2922337625	-0.930651539	-0.95584944925	-0.54201325025	-0.67394454975	-1.0340378305	-1.068803142
AC005740.3	-4.930533648	-3.83760225	-3.978199062	-4.529525395	-4.547887402	-4.030525397	-4.703472008	-3.634269323	-3.796466773	-4.528394656	-3.652141639	-4.017271701	-4.128563724	-3.736198559	-4.112826052	-3.756549906	-3.715335624	-4.195838773	-3.73003242	-4.070563148	-3.832037762	-3.852389575	-3.635179673	-4.176353293	-3.457280075	-3.116729457	-4.382923314	-4.734253193	-3.774974234	-4.232282716	-4.717922004	-4.474591359	-4.766664068	-4.112215234	-4.255507016	-3.847487925	-3.575940031	-2.933880051	-3.714596421	-4.443005615	-3.9760702	-4.360290933	-4.434954528	-4.426331953	-4.479630271	-3.974312612	-4.23192358	-4.296353303	-4.677563066
AC005740.4	-0.308578228	-0.20697266	-0.282315532	-0.387993314	-0.64311215	-0.687928817	-0.685428696	-0.642282043	-0.7369451	-0.441315218	-0.244920409	-1.048130431	-0.37063864	-0.481330264	-0.183990131	-0.598772783	-0.234226208	-0.823738416	-0.81812667	-0.358467629	-0.552187315	-0.04670571	-0.096104382	-0.295973851	-1.492518394	-0.062038744	-0.519830796	-0.358854014	-0.656753875	-0.526083374	-0.693846347	-0.619347002	-0.726983788	-0.890872344	-1.050374419	-0.607948467	-0.246879734	-0.27087805	-0.953121687	-0.729899124	-0.801355702	-0.210744293	-0.283540213	-0.054285527	-0.866372591	-0.52297617	-0.123362005	-0.187395472	-0.489247847
AC005746.1	-2.174155692	-2.697053104	-2.0681062435	-2.1665924895	-1.583157209	-2.459652064	-2.716267697	-2.8308375775	-2.4601301645	-2.5053889655	-2.8549410055	-2.364964886	-2.682260914	-2.476147272	-2.7823540515	-2.2499583695	-2.3467700405	-2.3091996035	-2.480057919	-2.0118732505	-2.379506184	-2.0502013455	-1.8772579475	-2.488279779	-3.257444894	-2.2419984365	-2.6345903955	-2.7219696495	-2.891210707	-3.080029572	-2.8105349205	-2.6929903985	-2.5972491355	-2.9651957175	-2.995974166	-2.563010507	-2.885100118	-2.4715868985	-3.102309404	-2.844608205	-2.8720868075	-2.5607181635	-2.8001940695	-2.8834947615	-2.7970606515	-2.468619641	-2.701370388	-2.3537973985	-2.7895701595
AC005746.2	-2.735387425	-2.1833661985	-2.2500524015	-2.002968357	-2.2673589355	-2.4570911285	-2.835188017	-2.444228567	-2.4979084385	-2.6605044255	-2.333852878	-2.6914435325	-2.754616976	-2.546380202	-2.7951793605	-2.580085727	-2.244910917	-2.1656844545	-2.267169613	-2.306442899	-2.7430016645	-3.161749196	-3.323781015	-2.8338027535	-2.6264090805	-2.48781033	-2.230236927	-2.7158351305	-3.1439898885	-3.1051884835	-3.3650722245	-2.954900555	-3.990858134	-3.036646132	-3.364340896	-2.671142554	-2.722694091	-2.7124599585	-2.8053792915	-2.997217332	-3.1050579405	-2.849957747	-3.307189932	-3.1582013275	-3.197759156	-3.1716774935	-3.585534986	-3.2703006395	-3.3055317295
AC005759.1	-3.676585874	-4.6489999725	-4.6716280935	-4.4548926315	-4.3502537265	-4.827966508	-4.716954377	-4.5116873565	-4.782878768	-4.5586149585	-4.7561694535	-4.6773387885	-4.7774415485	-4.6079379055	-4.668871225	-4.5742410525	-4.721202612	-5.0680215305	-3.8432863495	-3.874506614	-3.835072312	-3.5695082325	-3.5922000075	-4.228685226	-4.617529527	-4.214164158	-4.2011413775	-4.293383535	-5.346963683	-4.994718007	-5.286707096	-5.010776543	-4.8678973395	-4.7924733	-4.921949481	-5.1158100945	-4.461050544	-5.062354261	-5.108328668	-5.29934072	-5.1538623875	-4.6099388265	-4.839377882	-4.22181641	-4.187888799	-3.95032605	-4.534585924	-4.6518907245	-4.886211494
AC005774.1	-5.105150589	-5.40917704	-5.279686586	-5.06185214	-5.047272549	-5.264560201	-4.787252744	-5.037910991	-4.617973663	-4.536261298	-5.82721557	-4.865960696	-5.554853953	-5.623859562	-5.176467951	-5.667549018	-5.889034614	-5.888046599	-3.800100232	-3.924224365	-3.815679431	-3.716633004	-3.584435273	-3.635638131	-4.687801334	-4.726164094	-4.706906292	-4.901700571	-5.949308495	-5.697346546	-5.38231814	-5.413399098	-4.838084428	-4.921577515	-4.890403919	-5.342329154	-5.588284091	-5.026904045	-5.952068126	-5.663535435	-5.356641187	-4.709601971	-4.75707104	-4.466348641	-3.597277605	-3.881396291	-4.7139649	-4.356988639	-4.983804003
AC005779.2	3.548592745	2.37731006	2.344139059	3.014213532	2.582364361	2.839662554	3.066825688	3.385380952	2.628876802	3.071279296	2.338255706	2.916520169	2.694030815	2.801728887	2.633307535	2.848269624	2.308094738	2.748920851	2.651381126	3.355011388	3.043022875	3.803184493	3.636248422	3.470255674	2.298661578	3.356094574	2.903677831	3.138296907	2.982705598	2.644045927	2.706455188	2.890428833	3.24030371	3.177076643	2.771449984	2.905840558	3.088931104	2.210070718	2.449597246	2.607620609	2.67847404	3.340599136	3.306887716	3.442875289	3.036621135	2.833298284	3.273157271	3.180952772	3.49580541
AC005785.1	-2.5942604985	-2.908836508	-3.1149719735	-2.8623221425	-3.1752698775	-3.5087396095	-2.993963315	-3.082808603	-2.6486470655	-3.059691345	-3.0789338245	-3.175042822	-2.7137990765	-3.4157511415	-2.6935997415	-2.804126153	-2.7262451955	-2.5387661	-2.890144289	-2.8640888275	-2.967623599	-3.174209097	-2.8617507945	-3.1929359615	-2.3591743265	-3.1901835995	-3.3067173105	-3.595029663	-2.8220084205	-2.8650281775	-3.0552770665	-3.114515229	-3.6224613035	-2.862031271	-2.9878238915	-2.9324624705	-3.275975273	-2.9048695195	-2.491741721	-3.017214275	-3.217757697	-2.6029725815	-2.9037004605	-3.345042154	-3.1754181535	-2.895813383	-3.063284554	-2.6648662305	-3.314961268
AC005785.2	-1.296127656	-1.888716154	-1.296392164	-1.725546811	-1.916406839	-2.080262394	-1.457999876	-1.620679038	-1.49540837	-1.386943657	-1.719685944	-2.204090248	-2.23562725	-2.434909123	-2.431778082	-2.421507454	-2.16029114	-2.223551968	-1.989101541	-2.600898864	-2.748896593	-1.674142752	-2.112053176	-2.493263397	-1.221468983	-3.444321946	-3.18497562	-2.205117002	-2.354976242	-2.223564398	-1.894370247	-2.528375323	-2.91401432	-2.311241961	-2.488618736	-2.252086841	-2.425552734	-2.964463575	-1.499969434	-1.999465966	-2.160977649	-1.892679601	-2.147698087	-2.047253218	-1.740462073	-2.255375651	-2.604925974	-1.824242913	-2.82044251
AC005786.2	-2.769480223	-2.879094606	-3.338873288	-3.127848103	-3.262684426	-4.3505453	-3.916239326	-4.057712266	-4.307695244	-4.223210119	-4.690599465	-4.427257161	-4.223326448	-4.814856526	-5.211178441	-4.072606106	-3.105244323	-4.272472806	-3.900572505	-3.766788095	-3.634045452	-3.787782405	-3.643873349	-4.33626857	-4.658088146	-4.547313727	-4.591717757	-4.59426953	-5.950053618	-5.218823609	-5.079911922	-5.342875384	-4.716695691	-4.965431466	-5.032529904	-4.556185907	-4.488706829	-5.673767876	-4.717720573	-5.358900362	-4.960461937	-4.712709975	-4.8161931	-4.275076655	-3.99571818	-3.928933909	-4.615610005	-4.147499981	-4.775964858
AC005786.3	-2.401340514	-2.109288002	-2.650244744	-2.067327809	-2.226968019	-2.445018872	-2.41914717	-2.125523514	-2.23024347	-2.348125034	-2.132519872	-3.006388116	-3.078721883	-2.79807058	-2.636877948	-3.016136436	-2.626641983	-2.896402164	-3.022299456	-2.559910898	-2.518071165	-3.380155492	-2.712532125	-2.790253348	-2.343226148	-2.26115964	-2.757491321	-2.429244859	-2.369516935	-2.433637976	-2.795036177	-2.783875433	-3.128111765	-2.616852354	-2.663582466	-2.168159618	-2.690504155	-2.517140182	-2.544946542	-2.600588841	-2.812166162	-2.611565547	-2.522944026	-1.788286556	-2.581820626	-2.912135673	-2.259441356	-2.19962557	-1.970164729
AC005789.1	2.118164024	2.049487598	2.7481750975	2.0390900515	2.019613375	2.2326455685	1.7755749245	1.972618502	2.497545907	2.0590371955	2.0905723615	1.8854588775	2.042162368	2.3599479225	2.18763113	1.8834524905	2.190205756	2.3603047955	1.916831992	1.8729033965	2.120176791	1.7919060635	2.0675595495	2.2061931945	2.575273739	2.102894378	2.045693115	2.405580392	2.6837099	2.3040660245	2.309364949	2.5491049055	2.145422373	2.168630061	2.6690750235	2.214147969	2.2615529135	2.681351541	2.387531729	2.292606827	2.6599460955	1.8761878925	1.8773296055	2.009316534	1.952947652	2.3705146785	1.6173360395	1.8924855205	1.760736
AC005808.1	-3.479724995	-3.701771992	-3.972995676	-3.995440574	-3.896410581	-4.397801213	-4.557209634	-4.722299999	-4.392544199	-4.638773852	-4.566917172	-4.82190948	-4.910542802	-5.419811164	-5.253762495	-4.908196453	-3.795138984	-5.827388376	-3.747126246	-3.844158215	-3.783995961	-3.60261193	-3.515017836	-4.232525572	-4.602666215	-4.544447943	-4.598146539	-4.923288885	-5.942330615	-4.883988833	-4.934059623	-5.268897284	-4.498823773	-4.738648517	-4.924425647	-5.241094345	-4.477118523	-5.531659839	-5.870237653	-5.242338616	-5.213914797	-4.564515815	-4.657504084	-4.481411096	-3.602258624	-3.842850669	-4.626182113	-4.570830427	-4.460227609
AC005821.1	-4.02909303266667	-3.92256905533333	-3.980152793	-4.07107551	-4.20339631733333	-4.478940598	-4.33727076666667	-4.53548299533333	-4.181747438	-4.350520311	-4.43450453966667	-4.262957842	-4.28809086033333	-4.377472536	-4.326717215	-4.033925727	-3.677887157	-4.36422045766667	-3.751857913	-3.854885921	-4.01882637166667	-3.75015922633333	-3.61722518666667	-4.33547279	-4.65741072733333	-3.68456643833333	-3.92114025166667	-3.996806996	-4.52532765366667	-4.61211784233333	-4.541835909	-4.47077079266667	-4.406635945	-4.32261283266667	-4.43525192066667	-4.08945165933333	-4.17874767333333	-3.99500316233333	-4.92962868433333	-4.56817927833333	-4.43220003933333	-3.75140534266667	-4.52739843233333	-4.074935109	-4.20011812666667	-3.815616013	-4.43141347466667	-3.985555235	-4.38339730466667
AC005823.1	-3.9962950925	-3.549697734	-3.6656128075	-4.4821428405	-3.6495893795	-4.0958269105	-4.4059605305	-4.3792584345	-3.437324294	-4.364462413	-4.9864796085	-3.713589783	-3.926400215	-4.295261619	-4.208135425	-3.8310139335	-3.821935106	-3.760532232	-3.8395554585	-3.809211108	-3.5854325605	-3.6528204875	-3.659713109	-4.292116629	-4.70630972	-4.522793769	-3.5421285125	-4.647041488	-4.4670603635	-4.593908588	-4.446589685	-4.4994097415	-4.3628876985	-4.6837704305	-4.47139424	-3.6218386165	-3.994822592	-3.384998352	-4.313181504	-4.328411596	-4.71665059	-4.599351115	-4.4920286875	-4.5181335085	-4.4623858105	-3.9565239545	-4.2393557725	-3.9181094925	-4.245183964
AC005823.2	-0.7708256425	-0.745850735	-1.2100985655	-0.822521007	-1.0213942465	-1.6153910975	-1.566333389	-1.427382455	-1.184943092	-1.1370695185	-1.529886051	-1.7127161235	-1.313507928	-1.5293213465	-1.465640874	-1.3532017705	-1.359563925	-1.2402451625	-1.179352562	-1.5743217505	-1.3482243665	-1.4328871445	-1.3652541055	-1.651587894	-0.7234893425	-0.929174002	-0.8644236715	-1.157240789	-1.7826994015	-1.5317177305	-1.78745933	-1.5901341145	-1.5991314875	-1.363046399	-1.6909242545	-1.432888105	-1.497684804	-1.258381321	-1.560222957	-1.7203429715	-1.577815139	-1.249828111	-1.4354900325	-0.7670063605	-1.237745545	-1.8833534875	-0.5963128525	-0.8143934665	-1.149531122
AC005828.1	-4.420788106	-4.604750453	-4.086829842	-3.945259811	-5.029684895	-4.525207391	-4.873218303	-4.784183647	-5.096823002	-3.919495715	-4.612122088	-4.243758397	-3.785985936	-3.263088904	-3.926209101	-5.191668705	-3.669904321	-3.374243758	-3.809827286	-3.914663712	-3.82695507	-3.680790622	-3.375681164	-4.289659984	-4.135389728	-4.304061815	-4.179750377	-4.703848984	-3.363244295	-3.736485606	-4.50173647	-3.745643036	-4.362961686	-3.460000773	-3.737055612	-4.674430815	-4.972465624	-2.785816344	-3.602038367	-3.796922595	-3.965733343	-4.079998485	-4.365531869	-4.15097666	-4.094173529	-3.856112239	-3.489343122	-4.148475776	-4.089535874
AC005828.2	-4.826390881	-4.58725113	-5.271226289	-4.86573998	-4.3031631	-4.17880617	-4.708630189	-5.009240087	-4.553629711	-4.155145797	-5.515300719	-4.307746848	-4.81538366	-4.535151265	-4.526216043	-4.19011437	-4.057882096	-4.501688483	-3.809848879	-3.968838519	-3.824794931	-3.709986003	-3.553338158	-3.925422131	-3.889098013	-4.522967486	-4.504952098	-4.541264994	-4.559009772	-5.744281774	-5.495573663	-5.393969255	-4.398503578	-4.945305396	-4.423176947	-5.276625651	-4.700810482	-3.323515323	-4.755335178	-5.70702737	-5.128444143	-3.801776116	-4.197522805	-4.137096904	-4.325897032	-3.853803345	-4.662359081	-4.38183538	-4.462053835
AC005828.3	-0.109733005	-0.194452785	-0.248870169	0.049260761	-0.086875393	-0.366758243	-0.290574078	-0.452248444	-0.823651296	-0.249317418	-0.636534877	-0.639967892	-1.223155427	-0.649222884	-0.844406474	-1.010716087	-0.635933162	-1.00938411	-0.942659488	-0.870909588	-0.744016463	-1.197992982	-0.73690491	-1.383153283	-0.774620713	-0.834084478	-0.662503242	-0.856275025	-1.010175746	-1.107058889	-1.40501149	-0.891775839	-1.613923311	-1.08035662	-1.088893984	-1.286112275	-1.218229917	-1.102046552	-1.044476077	-0.964605096	-0.97561777	-0.853786778	-1.18067121	-0.786204309	-1.133638383	-0.706833709	-0.514019363	-0.507574255	-0.987263316
AC005828.4	-4.204458114	-4.11134881	-4.535245765	-4.360422519	-4.351795842	-3.73982682	-4.386915258	-3.775150806	-4.63864067	-4.327812647	-5.042013157	-4.602356087	-4.411865651	-4.858366093	-4.393041394	-4.815763723	-4.544768461	-4.97147929	-3.837873188	-3.757955857	-3.587592819	-3.707995837	-3.42991823	-3.781361384	-4.558096567	-4.120375536	-3.98851268	-4.233146065	-3.904573079	-3.912502821	-4.589826917	-5.191349235	-4.730098827	-4.730680084	-4.809916329	-4.833990352	-3.862925048	-3.88508132	-4.542843523	-4.371778532	-5.156181139	-4.658395728	-4.665334809	-3.86378447	-4.389295398	-3.837871305	-4.340244763	-4.401757833	-4.909730847
AC005828.5	-2.690461484	-1.704227691	-2.01058831	-1.91810324	-2.028494964	-2.7646734	-2.923461556	-2.560681203	-2.341615368	-3.144935315	-2.641047554	-3.153576023	-3.053623855	-2.933755802	-2.985403672	-3.037482053	-2.29017615	-2.764083062	-3.415286435	-3.37509172	-2.688547609	-3.809203262	-3.206101955	-4.249301257	-3.972481043	-2.627921167	-2.45150613	-2.727118136	-3.526537888	-3.896868848	-3.449383728	-3.307706302	-3.735233232	-3.60020492	-3.919159943	-3.213031656	-2.464902397	-2.398683448	-2.967062742	-3.356060049	-3.490974943	-3.607870071	-3.347388133	-3.416565608	-4.333994716	-3.779126093	-3.753403981	-2.996997683	-2.973001318
AC005831.1	-0.204482632	-0.270774402	-0.113722356	0.731302847	0.160588932	0.853961647	0.914723482	1.121793775	0.288413284	0.832171654	0.566572608	0.645382738	0.767195436	1.089251536	0.696863906	0.708542227	0.335253258	0.518933082	0.505148718	1.004099173	0.157068297	1.399565624	0.74835662	0.885343312	0.685313029	0.743472856	0.706570865	0.836663262	0.618886159	0.507668439	0.594474891	0.528573291	0.544683402	0.38065713	0.249877608	0.421173429	0.627994114	-0.613497599	0.935430852	0.532749151	0.159832301	1.265063595	1.01633661	1.093270532	0.722442935	0.324130994	0.613343902	0.74073937	0.542018012
AC005832.1	-0.974454481	-0.839119161	-1.144391182	-1.49497858	-1.589139818	-1.495838558	-1.432296079	-1.427374804	-1.428035999	-1.588499039	-1.359696809	-1.469956022	-1.464708972	-1.7042833	-1.406137181	-1.201366873	-1.225500392	-1.513212239	-0.935291349	-1.649342072	-1.192623352	-1.818692421	-1.329766511	-1.524512798	-2.404406144	-1.426654184	-1.327433598	-1.439294358	-1.753737982	-1.919055612	-1.881738664	-1.951383698	-2.419799048	-2.032152771	-2.40835329	-1.321919141	-1.504363374	-1.174680599	-2.022961648	-1.881792643	-1.69401405	-1.819562587	-2.025369217	-2.129781242	-1.91025597	-2.610194174	-1.683705146	-1.654773948	-2.050570103
AC005833.1	-2.100682864	-1.747228977	-1.860690957	-1.59462277	-1.360437019	-1.297606504	-1.35711644	-1.09786276	-0.526232924	-0.861185624	-1.671282357	-1.046575962	-1.38569357	-1.061835989	-1.335155915	-1.596247213	-1.524006395	-1.168354614	-1.619461937	-1.386286712	-1.678732812	-1.355972672	-2.0776493	-1.460673783	0.117165591	-1.870872923	-1.334317803	-1.602262086	-1.009645388	-1.247517278	-1.373050149	-0.830284429	-1.312449228	-1.256768737	-1.31052059	-1.474872148	-1.589337301	-2.319308091	-1.070050651	-1.114295595	-1.018202691	-1.121708148	-1.382417514	-1.372900502	-1.718547746	-1.52765984	-1.661590673	-2.489936842	-1.5245437
AC005833.2	-4.258842062	-4.709715255	-3.903714761	-5.203128581	-4.065121668	-4.609752973	-3.820799823	-4.500766454	-3.873658572	-4.331436502	-2.746739839	-4.053110166	-4.241736301	-3.78721319	-3.437367974	-2.874939546	-3.45349607	-4.575405968	-3.611739456	-3.883086329	-3.089453986	-3.775875967	-2.990786757	-3.702689647	-4.355751677	-3.272383205	-3.244467703	-4.181010915	-3.569549158	-3.127348191	-4.497762115	-2.884459088	-4.621080522	-3.983458819	-4.287175893	-3.997521977	-3.637396182	-2.991372382	-3.491161922	-3.615642352	-3.728002758	-4.06484556	-3.894894045	-3.823961443	-3.990648469	-3.866854827	-4.582220774	-4.58780657	-4.175845976
AC005837.2	0.043740652	-0.095187427	0.036776989	0.689234649	0.47608335	0.47324216	0.448376446	0.412764933	0.364830156	0.782504526	0.9046172	0.03626086	0.540313963	0.711365395	0.533436806	-0.032906599	-0.116572759	0.679322791	0.013366809	0.064784557	0.03872894	0.633737395	0.304458681	0.582006486	1.14009845	0.359565253	0.493020152	0.757282264	1.025168008	0.745297509	1.11746788	0.925118279	0.404433563	0.884040217	0.92093267	0.245743633	0.005162174	-0.233095176	0.88026053	0.722607395	0.663982736	-0.213550084	-0.162182038	0.613854898	0.144599197	0.878570454	0.672649934	0.592035174	-0.060674559
AC005840.2	-1.963488652	-3.393821624	-3.125713015	-3.02013606	-2.935274802	-2.485280518	-3.149719719	-1.543897433	-2.501498678	-3.739548813	-3.07338613	-2.694102865	-3.831050347	-5.76186296	-3.977278602	-3.142506981	-3.551408697	-3.985810765	-2.322600611	-3.838778245	-3.547540643	-3.27422981	-3.704116929	-4.302055064	-2.673427175	-3.443349822	-4.650392522	-4.398179081	-4.058060961	-3.468980088	-3.777346163	-3.157834754	-4.180377858	-3.193184133	-4.806736856	-4.351342879	-2.960553786	-3.839751393	-3.64940926	-3.424636721	-3.361295612	-3.939698587	-2.771755325	-3.657602891	-3.830972556	-3.907782362	-4.554885156	-4.648265569	-3.723242057
AC005841.1	-0.959481413	-0.793256478	-0.675353281	-0.51010291	-0.760013912	-0.492695047	0.021267948	-0.157894872	-0.282390032	-0.390876807	-0.280780375	-0.176491813	0.025196322	-0.064030707	-0.033606623	-0.40285526	-0.240759819	-0.216597723	-0.722863147	-0.409176274	-0.03647362	-0.263459478	0.077603857	-0.177395003	0.869553444	-0.076779448	-0.326958627	-0.531047607	0.067231728	-0.198928312	-0.238922451	-0.199345655	-0.16321632	0.483041162	0.021637947	-0.432229786	-0.371103696	-0.311850924	-0.439488513	-0.45169687	-0.289051914	0.041324188	-0.269912654	-0.160095006	-0.094886148	0.163331081	-0.279625987	-0.144696675	0.343435289
AC005842.1	-3.59184509933333	-2.13580248166667	-4.155161788	-4.932645534	-2.77999726466667	-3.17216286933333	-2.203185837	-4.104121256	-4.26903054466667	-3.27906115633333	-2.241641727	-3.030615581	-2.915386847	-2.970655702	-2.13147668833333	-3.396399913	-3.00540703466667	-2.96012191266667	-3.74556167	-2.61188894833333	-3.76101124666667	-2.602461691	-1.801144477	-2.32358598633333	-2.677316021	-2.76820561766667	-3.48722295733333	-3.65178139033333	-2.22353755833333	-2.27830061566667	-1.83207945666667	-2.70045489733333	-4.264809038	-4.49773177533333	-1.91693553133333	-2.31081395433333	-3.28146444933333	-2.52979609433333	-2.90328552066667	-5.17615164533333	-3.624858575	-2.628309382	-3.759186339	-3.68758824233333	-3.790781446	-2.65852462066667	-1.70021710233333	-2.28438598633333	-2.698881897
AC005845.1	-3.158750634	-2.746125507	-3.727439778	-3.11435551	-4.416452491	-3.629211899	-4.861920914	-4.522320049	-4.40095379	-4.534439568	-4.594549668	-4.71178809	-4.154035666	-5.347740352	-4.269676693	-3.459550179	-4.27967654	-4.441332901	-3.722097246	-3.866224342	-3.497654663	-3.692722539	-3.597919182	-4.186429138	-4.621477915	-4.727676694	-4.604191779	-4.609679167	-4.497321718	-4.731506257	-4.514952969	-4.628012247	-4.55748802	-4.818505726	-4.628767238	-4.038655081	-3.997449835	-3.644848641	-4.927386105	-5.152541201	-3.997861887	-4.629111561	-3.998305437	-4.432151299	-4.412570358	-3.807803614	-4.574368084	-4.553068589	-4.265847537
AC005856.1	-2.10293192	-1.563942347	-1.169982812	-1.791358556	-1.976284919	-1.195436446	-2.171858014	-1.587595006	-1.487331988	-2.397219878	-1.233921976	-1.831970227	-0.985059482	-1.696204137	-1.785327334	-1.830675635	-1.410048288	-1.588834875	-2.511265614	-2.853734638	-2.426207444	-2.880808155	-1.601690986	-1.633040349	-1.84057428	-2.030661693	-1.819678115	-1.759872363	-1.730135795	-1.48076454	-1.550124336	-1.272288268	-1.996475257	-1.206324917	-1.652083428	-1.908638778	-2.265173801	-1.432977991	-0.768413223	-0.948659745	-1.395942736	-1.769913836	-2.328971747	-1.853614553	-1.562727978	-1.646178072	-2.556957897	-2.556746759	-2.372129957
AC005863.1	-3.937583409	-3.420126153	-4.243330789	-3.993322607	-4.330088093	-4.184144382	-5.373451489	-4.843614358	-5.180116659	-4.732798202	-4.666176864	-4.99345459	-5.659546421	-5.790138051	-5.603874041	-4.828973366	-4.343678008	-5.695209798	-3.952938634	-4.005121721	-3.76447199	-3.763473069	-3.664407078	-4.466380722	-4.753677349	-4.64383253	-4.74171816	-4.942126163	-6.06928027	-5.791267931	-5.303341769	-5.402477069	-4.690441412	-4.695780145	-5.148590537	-5.320110762	-5.297591514	-4.580622921	-5.938643719	-5.602109072	-5.40529651	-4.633485442	-4.431012674	-4.555556305	-4.568104558	-4.003559047	-4.717725545	-4.648067587	-4.983804003
AC005865.1	-4.2794049195	-3.5577446375	-3.6275353855	-2.9729247575	-3.146882589	-3.902445385	-4.7575080345	-4.2574468155	-3.856895158	-4.375875131	-3.75488624	-4.322839339	-4.396512328	-5.2144574795	-4.922963274	-3.3832618125	-4.492069347	-4.046238279	-3.636794364	-3.3556361905	-3.6371362705	-3.6176481945	-3.6409758435	-4.303467674	-4.6013109075	-4.2237103445	-4.12937319	-4.405896734	-5.424927319	-5.2510804475	-4.8261811165	-5.398327458	-4.641346099	-5.0378735535	-4.937871379	-5.063952854	-4.7649371215	-4.1647655995	-5.670332877	-5.0092974215	-5.2261644385	-4.750397542	-4.676049065	-4.339393702	-4.227824629	-3.9933608965	-4.094783074	-4.3727808285	-4.5909517845
AC005865.2	-2.94863795766667	-2.40750601266667	-2.61470924166667	-2.93899655733333	-2.77625222333333	-2.99125289366667	-3.13275504033333	-3.301310484	-3.01814896	-3.33774193933333	-3.21089545166667	-3.46712450633333	-3.50782688	-2.92491828	-2.84514086933333	-2.71934143066667	-3.15030475133333	-3.16072086033333	-2.75146035733333	-2.63952075266667	-2.50220455166667	-2.70096677666667	-2.44097795366667	-2.89514963833333	-3.77761565066667	-2.960242679	-2.71833334866667	-3.04853260866667	-3.35598524533333	-3.34611945866667	-3.50898583766667	-3.53067704666667	-3.327423414	-3.31713163866667	-3.51505413533333	-3.01877989766667	-3.146815942	-2.448601025	-3.69198980766667	-3.42229769966667	-3.56897788966667	-3.03427317533333	-3.10977852133333	-3.15984505466667	-2.923624103	-3.073077141	-2.70772190133333	-2.885676808	-3.061810695
AC005871.2	-2.337919382	-2.812265707	-2.572383256	-3.363217538	-2.394372329	-3.263765782	-3.170482114	-3.570499276	-2.390508129	-3.0968911	-2.392577569	-2.328459555	-2.62745739	-2.992477209	-3.186964524	-2.72151663	-3.005021249	-2.660022866	-3.103614835	-4.0117021	-3.879507278	-3.228779375	-3.577687898	-3.566048853	-4.703016122	-3.579102673	-2.684644445	-3.210805826	-3.394901316	-3.608122652	-3.51453679	-3.042903996	-2.951080794	-3.846546521	-3.635604897	-3.190850148	-2.845794586	-3.215831473	-3.716034388	-3.270495738	-3.858076908	-2.922405605	-2.717516347	-3.724312685	-3.982196685	-3.861138414	-2.728280307	-3.132198097	-3.113273386
AC005884.1	-0.002529165	0.092236776	1.018566169	0.170143081	-0.195920928	1.262358068	-0.324169417	0.195758595	0.863510676	0.070090626	0.937030039	0.376108198	1.152237397	0.448173227	-0.239369003	-0.245443653	1.070909709	1.619296585	-0.115365385	-0.447685789	-0.105524099	-0.550343445	-0.46298551	1.02694184	1.860010594	0.065943218	-0.03050401	0.655201543	1.50276918	1.411408511	1.402790367	1.384391922	0.174621482	1.604568775	1.610418975	-0.184240054	-0.289714395	1.380281914	1.395037617	1.634210441	1.41785864	-0.204401889	-0.176350327	-0.259912196	-0.245951256	1.731432019	-0.46899829	-0.068871833	-0.637860803
AC005901.1	0.576527568	-0.239419905	-1.056652755	-0.322461089	-0.38820004	-1.617532803	-0.595886312	-0.619075904	-0.676020918	-0.301663848	-1.222634435	-0.121148761	-0.789652041	-1.09771122	-0.938081166	-0.418920613	-0.509211064	-0.475917394	-0.867113489	-0.373645643	-0.393165064	-0.219030116	-0.143855523	-0.277594172	-0.642132669	0.124479921	-0.013274427	0.016552773	-0.475305481	-0.772452917	-0.918174625	-0.914477314	-0.732163486	-1.10478709	-1.317659059	-0.714866541	-0.772329222	-1.1786004	-0.955608273	-1.219722446	-0.865020827	-0.86039867	-0.962639407	-0.881094389	-1.121946883	-1.070091583	-0.850863707	-0.807993303	-1.063913436
AC005906.2	-2.5612842682	-2.4774181036	-2.671513935	-2.823904583	-2.902641192	-3.5916796318	-3.3766615124	-2.9962705318	-3.020350208	-3.2254260074	-3.2107941634	-3.2518449124	-3.4887329974	-3.0122255782	-3.0868845842	-2.9990582454	-2.6155022866	-3.1905518956	-2.665986012	-2.7539382586	-2.4851533634	-3.2514181892	-2.9758732932	-3.3306596168	-3.6855652522	-2.5111684124	-2.751933985	-2.9009202946	-3.3310568352	-3.4014262236	-3.5493845898	-3.4694451524	-3.2676251882	-3.3294425082	-3.0914205526	-3.0830158236	-3.1192959726	-2.6286233874	-3.3248862244	-3.1210517398	-3.348547154	-3.2835293044	-3.4778456118	-3.2333288122	-3.2339585626	-3.261706028	-3.1626706786	-2.934025157	-3.0441898522
AC005908.2	-4.233398077	-5.32693622	-4.813806846	-5.344223766	-5.054770628	-4.935238623	-4.616196869	-5.049638544	-4.607805808	-4.237725703	-4.918985333	-4.87885874	-5.543705568	-5.423717314	-4.263340619	-3.92308444	-5.231793646	-5.211863309	-3.759012492	-3.939516127	-3.257911929	-3.697597453	-3.542681049	-4.28015265	-4.621595048	-4.619507809	-4.624496412	-4.300067174	-5.053981924	-5.523797887	-4.381537054	-5.25307471	-4.836324628	-4.506846783	-4.312943454	-5.31260432	-4.938298695	-3.899100601	-5.520770895	-4.660217117	-4.247668027	-4.655260715	-4.460355666	-4.016136049	-4.406607326	-3.825703781	-4.485830877	-4.433423481	-4.983804003
AC005909.1	-5.257804584	-5.401043232	-4.634500054	-5.505943892	-5.224469923	-5.885625428	-5.385630068	-5.178362353	-5.244351762	-4.514571591	-5.973000613	-5.029269505	-5.736655347	-5.754758127	-5.960228784	-5.572874328	-5.809171952	-5.861901025	-3.887221057	-4.020170494	-3.873266437	-3.793784646	-3.664164318	-4.381572575	-4.668527318	-4.491543826	-4.575139574	-4.895522635	-5.626038346	-5.554652828	-5.119189099	-5.430299672	-4.941708684	-4.582755946	-4.6767091	-5.317072959	-5.472708961	-3.04876658	-5.96580791	-5.734491305	-5.359906567	-4.744392407	-4.90341825	-4.472784162	-4.440939747	-3.965842502	-4.716230765	-4.638656866	-4.983804003
AC005920.1	-2.448593467	-2.169566865	-2.582511718	-2.693639922	-2.961512514	-2.994173928	-3.487420964	-2.814338907	-3.076492749	-3.793088116	-2.836106239	-3.119899567	-3.01279434	-2.923872801	-2.849005349	-3.26273449	-2.243388028	-2.709878189	-3.593633255	-3.007710756	-2.923502753	-3.708281592	-3.292606766	-2.958754213	-4.035498343	-2.767523199	-2.972255533	-2.723903213	-2.857795784	-3.230177056	-3.19982427	-3.257740442	-2.921991481	-3.477376443	-2.972565018	-2.8623	-3.283918354	-1.384715657	-2.842503582	-2.964807045	-3.173548721	-2.929931167	-3.187717961	-3.065542536	-2.874789456	-3.545928016	-3.443382175	-2.877205715	-3.933361806
AC005920.2	-2.231964564	-5.072775985	-4.223654212	-4.296388907	-5.072873047	-4.935675296	-4.570618252	-4.187150188	-4.335400223	-4.481962656	-3.776905133	-4.480617133	-5.170621633	-5.280862595	-5.128444992	-4.617018961	-5.179167957	-5.260912082	-3.849643355	-3.971692208	-3.413932922	-3.764316183	-3.661921726	-4.327579894	-3.86315569	-4.579410313	-4.72465519	-4.785318949	-5.961860901	-5.66899523	-5.256293216	-5.282729987	-4.848058875	-4.890313294	-4.844599752	-5.343536836	-5.561278197	-5.585823913	-4.05593309	-5.507695448	-5.064412385	-4.668194983	-4.732415124	-4.445209246	-3.838242352	-3.878866676	-3.533554015	-4.616939183	-4.894140839
AC005920.3	-3.3732224085	-3.2595023165	-3.3266656725	-4.0380261295	-3.7780189905	-4.3027996965	-3.988101775	-3.930600951	-3.6154657955	-4.1556321055	-4.1783874915	-4.016625965	-4.243406907	-3.9856712245	-4.2019951195	-4.1163661395	-3.598109987	-4.3679229875	-3.1753779665	-3.269582868	-3.1073945005	-3.520979543	-3.535984698	-4.1213489305	-4.6197080365	-3.8643562935	-4.3979978295	-4.175320751	-4.1881339995	-4.5146136605	-4.3407294165	-4.3085768915	-4.2266940175	-3.9557734785	-4.3052819085	-3.7995333915	-3.824336829	-3.5926292595	-4.586272417	-4.1328293335	-3.8853346935	-4.0893906035	-3.7314567765	-4.143156692	-3.849196579	-3.5718360405	-3.902641113	-3.8989767065	-4.0171787035
AC005920.4	-2.273278372	-2.572892723	-3.729438909	-2.872212702	-3.127943102	-3.285181307	-3.066515694	-2.675918103	-2.944671225	-3.629406233	-3.159715312	-2.844995686	-3.734066424	-3.391104996	-3.479096211	-2.396303105	-2.891552715	-3.151834268	-3.304794291	-3.772818672	-3.407537097	-3.869294364	-3.25169204	-3.636419814	-4.372545122	-2.726439929	-2.97732897	-3.581727441	-3.72575628	-3.431577552	-4.479253723	-4.488019532	-4.670284338	-4.424939824	-4.63279943	-3.837880354	-3.795664171	-3.596977397	-4.336531817	-3.780613086	-4.691629358	-4.625240185	-3.531485749	-4.164372746	-4.262372203	-3.824016354	-3.440173737	-3.639296595	-2.928120414
AC005954.2	0.486888989	0.243004484	0.649623333	0.838725684	-0.106528714	0.412527353	0.16162906	0.212457651	0.195191158	0.106933852	-0.257413874	-0.243901501	0.132654126	0.514536239	0.278893675	0.163842134	0.399256455	0.543132111	0.176962518	0.675540654	0.511116057	0.185777746	0.301655012	0.302285079	-0.585938893	0.356770541	0.567862779	0.492176666	-0.014589413	-0.147283401	-0.338348826	0.380889313	0.395516753	0.25164357	-0.392534933	0.433113805	0.305614065	0.120722798	0.884833376	-0.038823926	0.00116334	0.376539694	0.188476692	0.594878445	0.2122917	0.145571646	-0.038961359	0.418775796	0.186389239
AC005972.3	4.49953831	4.299644076	4.725265451	4.685474694	4.441777625	4.740648992	4.306043124	4.745400377	4.87185102	5.112075765	4.77315128	4.878528025	4.785780584	4.933119881	4.698900057	4.504872561	4.598865966	5.066182387	4.68989002	4.520014059	4.677919192	4.374307792	4.876613808	4.847455833	5.013891768	4.898786769	4.78187053	5.002501953	4.972085494	4.624833767	4.608450814	4.620054531	4.722752403	4.817681479	4.967777469	4.831219957	4.740937626	4.839897452	4.614922859	4.594517519	4.92774348	4.593262105	4.608549025	4.559938814	4.66713504	5.007649991	4.504834522	4.890457174	4.704579528
AC005993.1	-4.565006044	-4.692935151	-4.710195084	-3.765501323	-4.953324586	-5.162277484	-3.776959103	-4.987489553	-4.460750965	-4.553695865	-5.241091314	-4.951491001	-5.356558285	-5.223084461	-5.537666338	-5.276083695	-5.69410657	-5.418429081	-3.768625959	-3.879813953	-3.753371646	-3.64996677	-3.561698863	-4.160068499	-4.619296028	-4.337464857	-4.378193118	-4.255879387	-5.124894205	-5.658441192	-4.738450089	-5.33691044	-4.84784266	-3.987517024	-4.93920056	-5.162877109	-5.37190655	-4.711776666	-5.478786396	-5.598030133	-5.213116364	-4.605735819	-4.783158342	-4.383435633	-4.338255143	-3.809709006	-4.616187944	-4.531179895	-4.983804003
AC005996.1	-4.978991798	-5.377861392	-5.497625544	-5.397514257	-5.03878398	-5.95747576	-5.357037444	-5.157438517	-5.250603322	-4.54364964	-5.883683331	-4.956399908	-5.637011439	-5.328698153	-5.394396262	-5.646065267	-5.305047797	-5.874328914	-3.876903829	-4.028426779	-3.967562314	-3.629542297	-3.420409607	-4.060143892	-4.625329482	-4.627375401	-4.711827514	-5.084084722	-5.97854615	-5.754481917	-5.480825066	-5.30039089	-4.696212257	-4.990238895	-4.995368038	-5.377431114	-5.539491998	-5.634505735	-5.979698779	-5.684298202	-5.425281173	-4.745876863	-4.79044256	-4.445089682	-4.174360976	-3.91258677	-4.72168021	-4.461153371	-4.983804003
AC005999.1	-4.707204832	-3.788758979	-4.5280652285	-4.5781759525	-3.878921672	-4.538939194	-5.182010887	-4.243915747	-4.6186837015	-4.5637926075	-4.9744469575	-5.0005422135	-4.938897414	-5.426531457	-5.275435858	-3.8541055015	-4.1076252255	-5.3158837605	-3.9296970535	-4.114620916	-4.0813751965	-3.847933603	-3.714231921	-4.5430907945	-4.7333235535	-4.3305340145	-4.7890262655	-4.6539625775	-5.9462704755	-5.6916074425	-5.407153639	-5.200372407	-4.939168402	-5.086412344	-5.1251284715	-5.436152785	-5.4958768875	-5.490217951	-5.926741281	-5.589212461	-5.411717558	-4.808384836	-4.8694361085	-4.5637456485	-4.533423761	-3.99571065	-4.7756259305	-4.2058778705	-4.3055205195
AC006001.2	-1.83773495366667	-1.82453187633333	-2.205741212	-1.50241610966667	-1.39574213233333	-2.54264051733333	-2.273416078	-2.80166701733333	-2.42161605266667	-2.53320398633333	-2.363702528	-1.63065967233333	-2.55505450966667	-2.82008275433333	-2.21422860933333	-1.973761595	-2.08641906133333	-1.55215218633333	-2.73644521966667	-2.52529823833333	-1.71922678733333	-2.818034395	-2.30514415533333	-1.515588634	-2.242327372	-1.90958683	-2.249863448	-1.77684420033333	-1.70789989333333	-1.818730745	-1.49811295033333	-2.40666454766667	-2.73772691566667	-2.799809025	-1.54557331733333	-2.62593504366667	-2.335478825	-2.120942674	-1.88482288966667	-2.2309218	-2.36818399166667	-1.32218877266667	-1.25632638133333	-1.71302603466667	-2.76608322066667	-2.27779048133333	-1.846724409	-2.39368893066667	-2.62590115066667
AC006001.3	-0.411400766333333	0.06419072	-0.209417955666667	-0.201008801333333	-0.187250048666667	0.173992615	0.082785203	-0.186886188666667	-0.473287819	-0.113297467	0.144345311666667	-0.162639646	0.333003912	0.0534256536666667	0.131168575333333	0.203279442666667	0.0347929193333333	0.0633292386666667	-0.106673792	0.0852759536666667	0.107167778	0.303237722	0.479564672	0.463419962333333	0.131980456333333	0.276334286666667	0.139390877666667	0.210717301333333	0.0511878923333333	0.0512840503333333	-0.0898314666666667	-0.000198006666666695	-0.253263631	-0.263118116	0.0992884263333333	0.0816302693333334	-0.0474779063333333	-0.151825662333333	-0.284111040333333	-0.321416390666667	-0.141608497666667	0.00365125133333333	0.0451572523333333	-0.283249626	-0.0307106356666667	-0.115816153333333	-0.0417225443333334	0.293451775333333	-0.00422981733333339
[truncated: 30,164 more rows]
[truncated: 92 more columns]
