# Supplementary material for: Identification of Two Long Non-Coding RNAs AC010082.1 and AC011443.1 as Biomarkers of Coronary Heart Disease Based on Logistic Stepwise Regression Prediction Model
Source: Front Genet. 2021 Nov 18;12:780431. doi: 10.3389/fgene.2021.780431 (PMC8637336; doi:10.3389/fgene.2021.780431)
Supplement: Supplementary file 4 [file Table1.XLSX]

## Sheet: Sheet1
	logFC	AveExpr	t	P.Value	adj.P.Val	B
MEIOB|protein_coding	1.27153	-0.148492	19.8697	5.24e-43	1.37e-38	87.2608
CLDN9|protein_coding	0.926555	0.409653	19.4629	4.58e-42	6e-38	85.1199
KIF17|protein_coding	1.82163	-1.78361	19.0275	4.78e-41	4.17e-37	82.8047
SHANK1|protein_coding	1.75939	1.11379	18.8953	9.77e-41	5.38e-37	82.0973
LINC00235|lncRNA	1.19103	0.624778	18.886	1.03e-40	5.38e-37	82.0474
TMEM151A|protein_coding	1.47679	1.55052	18.7033	2.78e-40	1.21e-36	81.0655
FBXL5|protein_coding	1.05946	-0.981343	18.5711	5.71e-40	2.14e-36	80.352
SHROOM4|protein_coding	1.18639	0.136708	18.5381	6.84e-40	2.24e-36	80.1738
AC010082|lncRNA	1.83387	-0.387925	18.495	8.66e-40	2.45e-36	79.9405
GCLM|protein_coding	1.34058	4.0687	18.4807	9.37e-40	2.45e-36	79.863
NANOS2|protein_coding	0.824627	-1.05121	18.3781	1.64e-39	3.82e-36	79.3072
LINC01820|lncRNA	1.25026	-1.55196	18.3668	1.75e-39	3.82e-36	79.2456
AP003059|lncRNA	1.36268	-0.83072	18.3432	1.99e-39	4.01e-36	79.1174
MYH14|protein_coding	1.13966	0.287631	18.2324	3.66e-39	6.86e-36	78.5147
OPN4|protein_coding	1.7124	-1.39645	18.1892	4.65e-39	8.12e-36	78.2797
AC011443|lncRNA	1.03143	1.29815	18.0734	8.81e-39	1.44e-35	77.6475
AC005306|lncRNA	1.22005	-1.46566	17.7446	5.46e-38	8.41e-35	75.8435
AP001205|lncRNA	0.869187	0.983911	17.525	1.86e-37	2.71e-34	74.6312
TSPAN9-IT1|lncRNA	1.33859	-1.93864	17.4484	2.85e-37	3.93e-34	74.2072
KLKB1|protein_coding	1.31722	0.418054	17.4396	3e-37	3.93e-34	74.1584
C8G|protein_coding	0.855299	0.717101	17.352	4.9e-37	6.11e-34	73.6725
PLEC|protein_coding	0.77198	0.305926	17.3348	5.4e-37	6.43e-34	73.5769
LINC01795|lncRNA	1.38153	-2.38681	17.1677	1.38e-36	1.54e-33	72.6468
AC015917|lncRNA	1.06174	-0.57823	17.1639	1.41e-36	1.54e-33	72.6253
MYO1C|protein_coding	0.779109	6.74355	17.1511	1.52e-36	1.59e-33	72.554
CR559946|lncRNA	0.999575	-0.330901	16.9827	3.93e-36	3.83e-33	71.6132
HBM|protein_coding	1.21654	0.801433	16.9816	3.95e-36	3.83e-33	71.6071
BIRC7|protein_coding	1.86221	-2.52175	16.9291	5.32e-36	4.84e-33	71.3129
OR10AD1|protein_coding	1.15733	0.168332	16.9277	5.36e-36	4.84e-33	71.305
DEFB1|protein_coding	1.14037	0.816695	16.906	6.06e-36	5.29e-33	71.1834
TRPM5|protein_coding	1.31249	-1.43366	16.8916	6.58e-36	5.56e-33	71.1027
LYNX1-SLURP2|protein_coding	1.11375	-1.30602	16.8609	7.82e-36	6.41e-33	70.9306
ADM|protein_coding	1.17068	2.63581	16.8405	8.79e-36	6.97e-33	70.8159
AC096570|lncRNA	1.0194	-2.53921	16.8346	9.08e-36	7e-33	70.7829
AC093496|lncRNA	1.18551	-0.300594	16.6881	2.09e-35	1.56e-32	69.959
OR4C3|protein_coding	1.59539	-0.743863	16.6569	2.49e-35	1.81e-32	69.7836
PRLH|protein_coding	1.00966	0.635424	16.6168	3.13e-35	2.22e-32	69.5571
AC023043|lncRNA	1.25346	-2.27305	16.6018	3.41e-35	2.35e-32	69.4726
GPR32|protein_coding	1.1067	-0.187932	16.5634	4.25e-35	2.85e-32	69.256
DCUN1D1|protein_coding	1.09254	0.363401	16.5488	4.62e-35	3.02e-32	69.1736
SALL3|protein_coding	1.08208	2.65375	16.5125	5.68e-35	3.6e-32	68.9685
AL132819|lncRNA	1.14627	1.32026	16.5096	5.77e-35	3.6e-32	68.9524
PHF21A|protein_coding	1.22411	3.26368	16.3829	1.19e-34	7.26e-32	68.2351
LINC01822|lncRNA	1.46595	-1.52258	16.3674	1.3e-34	7.75e-32	68.1472
HSD3B1|protein_coding	1.16714	-1.34737	16.3592	1.36e-34	7.94e-32	68.1006
BX571846|lncRNA	0.868575	0.704356	16.3511	1.43e-34	8.14e-32	68.0547
AC079360|lncRNA	1.0296	1.26633	16.287	2.06e-34	1.15e-31	67.6912
KIRREL1|protein_coding	1.07107	-0.361387	16.2826	2.12e-34	1.15e-31	67.6663
GNG2|protein_coding	-0.971872	2.25202	-16.2081	3.25e-34	1.73e-31	67.2428
ADAMTSL1|protein_coding	0.857602	-2.5258	16.196	3.48e-34	1.82e-31	67.1743
POU3F3|protein_coding	0.852937	2.348	16.1512	4.5e-34	2.31e-31	66.9191
HPR|protein_coding	0.891457	1.23261	16.144	4.69e-34	2.36e-31	66.8783
KCNK9|protein_coding	1.11822	-1.92483	16.1336	4.98e-34	2.46e-31	66.8192
ZNF426-DT|lncRNA	0.864129	-0.613352	16.1229	5.3e-34	2.57e-31	66.7579
AC012150|lncRNA	1.12887	2.09861	16.1197	5.39e-34	2.57e-31	66.74
AC012301|lncRNA	1.03237	-0.647794	16.0426	8.41e-34	3.93e-31	66.3004
AL136146|lncRNA	1.03731	-1.56247	16.0373	8.66e-34	3.98e-31	66.2706
PRICKLE2|protein_coding	1.02326	-1.78106	16.0286	9.11e-34	4.11e-31	66.2208
IL17REL|protein_coding	1.39802	-0.188074	16.0004	1.07e-33	4.71e-31	66.0597
GPR150|protein_coding	0.92661	2.92169	15.9989	1.08e-33	4.71e-31	66.0513
CDRT15L2|protein_coding	1.39694	-0.89874	15.9944	1.11e-33	4.71e-31	66.0254
AP001505|lncRNA	1.0026	-0.692318	15.9935	1.12e-33	4.71e-31	66.0205
ATAD3A|protein_coding	0.965215	0.425478	15.9905	1.13e-33	4.72e-31	66.0034
BX640515|lncRNA	1.09589	0.074185	15.9849	1.17e-33	4.8e-31	65.9716
KBTBD13|protein_coding	0.802068	0.138397	15.9281	1.63e-33	6.55e-31	65.6472
ARRDC3-AS1|lncRNA	1.01258	1.50041	15.9183	1.72e-33	6.83e-31	65.5909
IL17RC|protein_coding	1.02343	0.368329	15.886	2.07e-33	8.11e-31	65.406
C9orf139|lncRNA	0.893196	1.1722	15.8806	2.14e-33	8.24e-31	65.3756
AC016553|lncRNA	1.27806	-1.50963	15.8731	2.23e-33	8.42e-31	65.3325
LINC01775|lncRNA	1.03703	-0.118916	15.8719	2.25e-33	8.42e-31	65.3255
LINC01391|lncRNA	1.82172	-3.27107	15.8486	2.57e-33	9.42e-31	65.192
AC020558|lncRNA	0.776755	1.41752	15.8476	2.59e-33	9.42e-31	65.1867
IGBP1-AS1|lncRNA	1.12555	-1.77577	15.8432	2.66e-33	9.53e-31	65.1612
RHOA-IT1|lncRNA	0.805542	0.0431374	15.8392	2.72e-33	9.62e-31	65.1384
AP000446|lncRNA	0.924218	-1.8811	15.8235	2.98e-33	1.04e-30	65.0484
MICALL2|protein_coding	0.878978	0.268859	15.7889	3.63e-33	1.25e-30	64.8503
NRIP2|protein_coding	0.834757	0.792679	15.7629	4.23e-33	1.44e-30	64.7011
CNTN4|protein_coding	0.99692	-0.855261	15.7421	4.76e-33	1.6e-30	64.5822
AL390729|lncRNA	0.971097	1.5378	15.7324	5.04e-33	1.67e-30	64.5266
MYBPC3|protein_coding	1.017	-1.82333	15.7074	5.83e-33	1.91e-30	64.3832
LINC00423|lncRNA	0.971101	-2.2972	15.7036	5.96e-33	1.93e-30	64.3611
SHROOM1|protein_coding	0.797978	2.9814	15.6833	6.7e-33	2.14e-30	64.2444
AC006942|lncRNA	0.895671	2.87772	15.663	7.54e-33	2.38e-30	64.1281
CHMP6|protein_coding	0.916036	1.87199	15.6398	8.62e-33	2.69e-30	63.9947
BHLHA9|protein_coding	0.818997	-0.466916	15.6001	1.09e-32	3.35e-30	63.7664
NUPR1|protein_coding	1.67219	-2.87078	15.5876	1.17e-32	3.55e-30	63.6949
SLC4A11|protein_coding	0.989815	-1.12717	15.5527	1.43e-32	4.3e-30	63.4942
PRAMEF12|protein_coding	1.12814	-1.25005	15.5211	1.72e-32	5.11e-30	63.312
UNCX|protein_coding	0.801792	3.84528	15.5024	1.91e-32	5.63e-30	63.2047
CIB3|protein_coding	0.85701	0.614829	15.482	2.16e-32	6.28e-30	63.0868
AC113386|lncRNA	1.31883	-1.16517	15.4611	2.43e-32	7.01e-30	62.9665
AC034213|lncRNA	1.09503	0.00117933	15.4301	2.92e-32	8.3e-30	62.7878
KRT32|protein_coding	1.43043	-0.535449	15.4107	3.26e-32	9.2e-30	62.6759
AC026583|lncRNA	1.32867	-2.44209	15.4045	3.39e-32	9.43e-30	62.6401
SPACA5B|protein_coding	1.11867	-1.51761	15.4002	3.47e-32	9.57e-30	62.6151
KANK3|protein_coding	0.745895	3.15621	15.3922	3.64e-32	9.92e-30	62.5693
NEURL1B|protein_coding	1.0839	-3.50744	15.3902	3.68e-32	9.93e-30	62.5577
SLC9A3R2|protein_coding	0.922452	1.3817	15.3851	3.79e-32	1.01e-29	62.5284
FAIM2|protein_coding	1.36514	-0.771137	15.3263	5.34e-32	1.41e-29	62.1885
CORT|protein_coding	1.00583	-1.37812	15.3211	5.5e-32	1.44e-29	62.1585
AL136361|lncRNA	0.776714	1.12668	15.3113	5.83e-32	1.51e-29	62.1019
AC016595|lncRNA	1.61156	-3.19167	15.3086	5.92e-32	1.52e-29	62.0865
Z68323|lncRNA	1.1779	-0.562893	15.3015	6.17e-32	1.57e-29	62.0455
ADRA2A|protein_coding	1.04268	1.86851	15.2784	7.06e-32	1.78e-29	61.9121
GPR25|protein_coding	0.858326	1.31339	15.251	8.29e-32	2.05e-29	61.7533
MUC3A|protein_coding	1.04174	-1.44078	15.2506	8.3e-32	2.05e-29	61.7514
AC092725|lncRNA	1.21705	-0.0463526	15.2362	9.03e-32	2.21e-29	61.6676
NYAP1|protein_coding	1.04588	0.352808	15.2285	9.45e-32	2.27e-29	61.6232
LINC02306|lncRNA	1.28119	-3.3325	15.2281	9.47e-32	2.27e-29	61.621
FTMT|protein_coding	1.74958	-0.904915	15.2271	9.52e-32	2.27e-29	61.6154
LCE1A|protein_coding	1.1397	0.286447	15.2069	1.07e-31	2.53e-29	61.4985
AC099560|lncRNA	0.738493	-0.459181	15.1861	1.21e-31	2.83e-29	61.3778
MED15|protein_coding	0.635061	1.83434	15.1808	1.25e-31	2.89e-29	61.3472
CLDN2|protein_coding	0.85992	-1.23391	15.1663	1.36e-31	3.12e-29	61.2632
ZNF492|protein_coding	1.32225	-1.74749	15.163	1.39e-31	3.16e-29	61.244
ADGRA2|protein_coding	0.970438	-1.49628	15.1607	1.4e-31	3.17e-29	61.2308
LINC01432|lncRNA	1.50802	-2.65722	15.1563	1.44e-31	3.23e-29	61.2053
PRR15|protein_coding	0.780308	3.42838	15.1536	1.46e-31	3.23e-29	61.1895
RUSC1|protein_coding	0.659245	0.0376569	15.1531	1.47e-31	3.23e-29	61.1869
TP73|protein_coding	0.850409	-0.0752928	15.1519	1.48e-31	3.23e-29	61.1802
COL4A2|protein_coding	0.896516	-1.19925	15.1214	1.77e-31	3.83e-29	61.003
LINC00686|lncRNA	0.913831	-1.10714	15.1126	1.86e-31	3.99e-29	60.9522
HDAC11|protein_coding	0.643019	-1.19802	15.1102	1.89e-31	4.02e-29	60.9385
LINC02554|lncRNA	1.08165	-2.40512	15.1084	1.91e-31	4.03e-29	60.928
TM4SF5|protein_coding	1.50549	-2.17267	15.0976	2.03e-31	4.26e-29	60.8654
SLC5A11|protein_coding	0.994239	-0.854235	15.0871	2.16e-31	4.46e-29	60.8045
BCAM|protein_coding	1.02272	-0.549556	15.0869	2.16e-31	4.46e-29	60.8034
AC108199|lncRNA	1.08431	0.797855	15.0674	2.42e-31	4.96e-29	60.6902
AL162408|lncRNA	1.07686	-0.681809	15.0306	3.01e-31	6.1e-29	60.4766
KRTAP10-12|protein_coding	0.859112	0.713691	14.9937	3.73e-31	7.52e-29	60.2625
NMBR-AS1|lncRNA	1.04421	-0.709255	14.9874	3.87e-31	7.74e-29	60.2259
ASRGL1|protein_coding	0.986493	0.405848	14.9861	3.9e-31	7.74e-29	60.2182
IGFALS|protein_coding	1.0056	-1.76659	14.981	4.02e-31	7.92e-29	60.1886
KCNH3|protein_coding	0.801793	1.48527	14.9705	4.27e-31	8.36e-29	60.1278
ELF3|protein_coding	1.1128	0.783697	14.9546	4.69e-31	9.11e-29	60.0351
TRAIP|protein_coding	0.852356	-0.00707004	14.9488	4.86e-31	9.35e-29	60.0013
AC024581|lncRNA	1.19939	-0.267956	14.9335	5.31e-31	1.02e-28	59.9126
PLEKHN1|protein_coding	1.12292	1.41352	14.9119	6.03e-31	1.14e-28	59.787
TTC21A|protein_coding	0.934384	0.355947	14.9072	6.2e-31	1.17e-28	59.7597
CLDN5|protein_coding	0.854086	-0.841485	14.8942	6.69e-31	1.25e-28	59.6838
AC032044|lncRNA	0.772866	2.00454	14.8828	7.15e-31	1.33e-28	59.6174
MIR1-1HG-AS1|lncRNA	0.783987	-1.97226	14.8748	7.5e-31	1.38e-28	59.5709
CFC1|protein_coding	1.01077	-0.660595	14.8738	7.54e-31	1.38e-28	59.565
AC019103|lncRNA	1.26134	-0.727575	14.8406	9.16e-31	1.67e-28	59.3722
PPIAL4G|protein_coding	1.37104	3.82172	14.8301	9.75e-31	1.76e-28	59.3107
TOGARAM2|protein_coding	0.865218	-1.66656	14.8149	1.07e-30	1.91e-28	59.2221
TMEM174|protein_coding	0.996407	1.71047	14.8095	1.1e-30	1.96e-28	59.1907
AL732372|lncRNA	0.617279	1.88899	14.7994	1.17e-30	2.07e-28	59.1319
AL354920|lncRNA	0.93749	-1.06368	14.791	1.23e-30	2.16e-28	59.0829
LINC01786|lncRNA	0.755882	3.60427	14.7864	1.26e-30	2.2e-28	59.0561
TBC1D26|protein_coding	1.08481	-1.06043	14.7658	1.42e-30	2.47e-28	58.9363
CCR6|protein_coding	0.954021	0.484088	14.7531	1.53e-30	2.64e-28	58.8623
LINC00283|lncRNA	1.30807	-2.74084	14.7506	1.56e-30	2.66e-28	58.8479
AC091230|lncRNA	1.00985	-2.10663	14.7364	1.69e-30	2.88e-28	58.765
CBX3|protein_coding	0.891984	3.21449	14.7104	1.97e-30	3.33e-28	58.6133
NTM-IT|lncRNA	0.94828	-1.64486	14.6643	2.59e-30	4.33e-28	58.3441
ERVH-1|lncRNA	0.985423	-2.05282	14.6637	2.59e-30	4.33e-28	58.341
AC024587|lncRNA	1.08754	-1.55124	14.6518	2.78e-30	4.62e-28	58.2713
KITLG|protein_coding	1.36545	-1.88033	14.6475	2.86e-30	4.7e-28	58.2462
AC016642|lncRNA	0.993547	2.85512	14.6381	3.02e-30	4.94e-28	58.1916
ZAN|protein_coding	0.914453	-0.844921	14.6258	3.24e-30	5.28e-28	58.1198
BEST3|protein_coding	1.05403	-1.88009	14.6151	3.46e-30	5.59e-28	58.0569
SLC22A31|protein_coding	0.918624	0.420347	14.6082	3.6e-30	5.78e-28	58.0169
CEND1|protein_coding	1.1775	0.408937	14.6052	3.66e-30	5.85e-28	57.9995
TNNI2|protein_coding	1.14365	1.75722	14.5958	3.87e-30	6.15e-28	57.9446
CPEB1|protein_coding	1.5051	-3.27913	14.5882	4.05e-30	6.39e-28	57.9
THOC7-AS1|lncRNA	0.877511	0.532796	14.5797	4.26e-30	6.68e-28	57.8504
SLC4A2|protein_coding	0.620022	0.777848	14.5669	4.59e-30	7.16e-28	57.7754
NMNAT2|protein_coding	1.78281	-2.46042	14.5561	4.89e-30	7.58e-28	57.7124
AQP8|protein_coding	0.973127	-2.23079	14.5401	5.38e-30	8.29e-28	57.6187
Z97986|lncRNA	0.806956	1.06074	14.5327	5.62e-30	8.61e-28	57.5753
MROH7-TTC4|protein_coding	1.06206	-0.469986	14.5315	5.66e-30	8.62e-28	57.5685
AP005242|lncRNA	1.18378	-0.133288	14.5073	6.53e-30	9.88e-28	57.427
FP325330|lncRNA	1.1127	-2.10703	14.5005	6.79e-30	1.02e-27	57.3873
AP001117|lncRNA	1.39076	-1.06488	14.4941	7.06e-30	1.06e-27	57.3495
HID1-AS1|lncRNA	1.09515	-0.901114	14.4854	7.43e-30	1.11e-27	57.2987
PLA2R1|protein_coding	1.49408	-2.52363	14.4548	8.9e-30	1.32e-27	57.1195
MVD|protein_coding	0.863931	1.26613	14.4493	9.19e-30	1.35e-27	57.0874
TAZ|protein_coding	0.635163	2.13273	14.4417	9.61e-30	1.41e-27	57.043
AC026785|lncRNA	1.05348	-2.08354	14.4403	9.69e-30	1.41e-27	57.035
KIF18B|protein_coding	0.842118	-0.500744	14.4305	1.03e-29	1.49e-27	56.9777
AC022440|lncRNA	1.15716	-1.7779	14.3913	1.3e-29	1.86e-27	56.7476
GRIK5|protein_coding	1.34027	-1.08687	14.3906	1.3e-29	1.86e-27	56.7435
ZSWIM9|protein_coding	0.913195	0.857145	14.3902	1.3e-29	1.86e-27	56.7412
AC011481|lncRNA	1.02018	-1.84464	14.385	1.34e-29	1.9e-27	56.7111
PCDHB8|protein_coding	1.0491	-2.41659	14.3709	1.46e-29	2.06e-27	56.6283
AC009154|lncRNA	1.26363	-0.932313	14.3602	1.56e-29	2.18e-27	56.5656
AC092966|lncRNA	1.24065	-0.665762	14.348	1.67e-29	2.33e-27	56.4937
AC073611|lncRNA	0.702206	-0.227458	14.3457	1.7e-29	2.35e-27	56.4806
AL590438|lncRNA	1.07363	-0.218025	14.3259	1.91e-29	2.62e-27	56.3645
AL591767|lncRNA	0.7665	3.19235	14.3254	1.91e-29	2.62e-27	56.3614
PIH1D2|protein_coding	1.40734	-2.25655	14.3071	2.13e-29	2.91e-27	56.2542
VDR|protein_coding	0.766413	1.22445	14.2851	2.43e-29	3.3e-27	56.1249
AC051649|lncRNA	0.868058	1.12815	14.2832	2.46e-29	3.32e-27	56.114
DDX5|protein_coding	-0.579353	3.76092	-14.274	2.59e-29	3.48e-27	56.0601
SPDYE4|protein_coding	1.0487	-2.2055	14.2658	2.72e-29	3.64e-27	56.0119
AC010319|protein_coding	0.566051	-0.822624	14.2607	2.81e-29	3.73e-27	55.9818
SRF|protein_coding	0.933358	1.26033	14.2563	2.88e-29	3.81e-27	55.9558
PTGER1|protein_coding	1.17978	-2.47649	14.2517	2.96e-29	3.89e-27	55.9292
POR|protein_coding	0.451282	2.39991	14.251	2.97e-29	3.89e-27	55.9251
PKDCC|protein_coding	0.758303	-2.19938	14.248	3.02e-29	3.94e-27	55.9075
TMEM125|protein_coding	0.968134	1.80364	14.2345	3.28e-29	4.25e-27	55.8281
MAML3|protein_coding	0.567219	4.16792	14.2197	3.58e-29	4.62e-27	55.741
TRIM47|protein_coding	1.32127	-1.65142	14.2026	3.96e-29	5.08e-27	55.641
VPS33B-DT|lncRNA	0.67008	-0.541077	14.1968	4.1e-29	5.24e-27	55.6065
SGCA|protein_coding	0.875125	-1.24685	14.1727	4.73e-29	6.01e-27	55.4651
AC048383|lncRNA	1.09706	1.35483	14.1598	5.1e-29	6.46e-27	55.389
AC139149|lncRNA	1.05914	-1.30528	14.1094	6.88e-29	8.66e-27	55.093
SRSF7|protein_coding	-0.602845	2.03537	-14.1071	6.98e-29	8.74e-27	55.0791
RAPH1|protein_coding	0.799768	0.0307915	14.1021	7.19e-29	8.96e-27	55.0498
AC007292|lncRNA	0.417108	-0.360123	14.1002	7.27e-29	9.01e-27	55.0388
AC017116|lncRNA	0.523351	3.58711	14.0996	7.29e-29	9.01e-27	55.0355
AC011523|lncRNA	0.899738	1.6779	14.0972	7.4e-29	9.1e-27	55.0212
AL807752|protein_coding	0.888651	-1.66563	14.0944	7.52e-29	9.18e-27	55.0047
RFLNA|protein_coding	0.662179	-2.30968	14.0935	7.56e-29	9.18e-27	54.9994
MED16|protein_coding	0.814192	0.440455	14.0933	7.57e-29	9.18e-27	54.9984
LPP-AS2|lncRNA	0.845762	0.265719	14.0866	7.88e-29	9.51e-27	54.9588
LINC00161|lncRNA	0.992099	0.611224	14.0694	8.72e-29	1.05e-26	54.8578
AC022568|lncRNA	0.879611	-2.07976	14.0615	9.14e-29	1.09e-26	54.8113
MYO1A|protein_coding	0.864257	-0.45457	14.053	9.62e-29	1.14e-26	54.7611
AC008771|lncRNA	0.773698	-1.15751	14.049	9.84e-29	1.17e-26	54.7377
CEBPA-DT|lncRNA	0.821119	-1.66857	14.0452	1.01e-28	1.19e-26	54.7149
AP000561|lncRNA	0.892028	0.0220373	14.0355	1.07e-28	1.25e-26	54.6582
MIR762HG|lncRNA	0.636168	-0.906924	14.0297	1.1e-28	1.29e-26	54.6239
EGFL7|protein_coding	1.14871	-2.14507	14.0042	1.28e-28	1.5e-26	54.474
ALDH1L1|protein_coding	1.00293	-0.268383	13.992	1.38e-28	1.6e-26	54.4023
NPC1|protein_coding	-0.830499	0.570816	-13.9872	1.42e-28	1.63e-26	54.3735
AL136097|lncRNA	1.13828	-1.71501	13.987	1.42e-28	1.63e-26	54.3726
GPN1|protein_coding	-0.645467	0.335609	-13.9635	1.64e-28	1.86e-26	54.234
NOG|protein_coding	1.56691	-0.0423583	13.9634	1.64e-28	1.86e-26	54.2338
RNF125|protein_coding	-1.2222	0.262169	-13.9615	1.66e-28	1.88e-26	54.2225
PTK7|protein_coding	0.759024	-1.2085	13.9582	1.69e-28	1.91e-26	54.2028
DPYSL3|protein_coding	1.01426	2.8974	13.9497	1.78e-28	2e-26	54.1529
KLC2|protein_coding	0.813342	-0.828872	13.9462	1.81e-28	2.03e-26	54.132
AC008759|lncRNA	1.60623	-2.22025	13.9444	1.83e-28	2.03e-26	54.1217
TMEM160|protein_coding	0.477809	1.44399	13.9444	1.83e-28	2.03e-26	54.1215
CACNA1H|protein_coding	0.841712	2.25677	13.9413	1.87e-28	2.06e-26	54.1036
CPLANE2|protein_coding	0.792081	-1.02454	13.9343	1.95e-28	2.14e-26	54.062
AP001059|lncRNA	0.961326	-0.82934	13.9322	1.97e-28	2.16e-26	54.0497
AC011451|lncRNA	0.947721	-1.97702	13.9169	2.16e-28	2.36e-26	53.9596
AC089999|lncRNA	0.863487	0.996954	13.9033	2.34e-28	2.54e-26	53.8794
LINC02585|lncRNA	0.813944	2.83578	13.9029	2.35e-28	2.54e-26	53.8768
AL513534|lncRNA	0.8184	-0.454588	13.9007	2.38e-28	2.56e-26	53.8643
AC008808|lncRNA	0.725395	-1.71065	13.8926	2.49e-28	2.68e-26	53.8161
FAM3D-AS1|lncRNA	1.12397	1.06762	13.8853	2.6e-28	2.79e-26	53.7734
OR1J1|protein_coding	1.15466	-2.26269	13.8627	2.98e-28	3.17e-26	53.6399
AVPR1B|protein_coding	1.59825	-2.51814	13.8602	3.03e-28	3.21e-26	53.6251
SH2D2A|protein_coding	-1.26346	1.6055	-13.8578	3.07e-28	3.24e-26	53.6112
C9orf106|lncRNA	0.917347	-0.00548447	13.849	3.23e-28	3.4e-26	53.5591
AC023481|lncRNA	0.987627	-1.57195	13.8333	3.55e-28	3.72e-26	53.4667
HEXA-AS1|lncRNA	0.748114	-1.00121	13.8169	3.91e-28	4.08e-26	53.37
CDR2L|protein_coding	0.717307	-1.52314	13.806	4.18e-28	4.34e-26	53.3056
ACTL8|protein_coding	0.860443	-1.80484	13.7944	4.48e-28	4.63e-26	53.2367
AL139002|lncRNA	0.825229	3.60718	13.7903	4.58e-28	4.73e-26	53.213
CHIC2|protein_coding	-0.711342	4.06531	-13.7826	4.8e-28	4.93e-26	53.1675
GALNT8|protein_coding	0.868264	2.10411	13.7699	5.18e-28	5.3e-26	53.0923
PRKCZ|protein_coding	0.777141	0.571352	13.7668	5.28e-28	5.38e-26	53.0739
PNMA6F|protein_coding	1.01695	-1.09197	13.7357	6.35e-28	6.45e-26	52.8904
SP110|protein_coding	0.704656	2.4357	13.7332	6.44e-28	6.52e-26	52.8756
PLD4|protein_coding	0.605771	0.568865	13.7259	6.73e-28	6.78e-26	52.8325
FAM236A|protein_coding	1.19726	-2.70937	13.7186	7.03e-28	7.06e-26	52.7893
LINC01374|lncRNA	1.04556	-0.470973	13.7117	7.33e-28	7.33e-26	52.7484
CX3CL1|protein_coding	1.05033	-1.50931	13.7055	7.6e-28	7.57e-26	52.7119
TPRG1-AS1|lncRNA	1.6865	-1.93847	13.7	7.86e-28	7.8e-26	52.6793
KIF3A|protein_coding	-1.0292	-0.485096	-13.6729	9.23e-28	9.13e-26	52.5194
PCSK1N|protein_coding	1.18571	3.40687	13.6619	9.86e-28	9.71e-26	52.4545
C20orf144|protein_coding	1.12381	-0.2943	13.6502	1.06e-27	1.04e-25	52.3849
AL513477|lncRNA	0.750325	-0.306806	13.6496	1.06e-27	1.04e-25	52.3818
AC068305|lncRNA	1.11846	-1.64334	13.6467	1.08e-27	1.05e-25	52.3642
LRRC19|protein_coding	0.920865	0.926112	13.6412	1.12e-27	1.08e-25	52.332
AC004920|lncRNA	1.18999	0.959346	13.6343	1.16e-27	1.12e-25	52.2908
AC108448|lncRNA	1.04249	1.64914	13.6313	1.18e-27	1.14e-25	52.2734
AC002368|lncRNA	0.670648	-1.34301	13.6294	1.2e-27	1.15e-25	52.2618
TERT|protein_coding	0.896012	3.18099	13.6232	1.24e-27	1.19e-25	52.2254
FOXJ1|protein_coding	1.07796	-0.428294	13.6168	1.29e-27	1.23e-25	52.1876
AC008443|lncRNA	0.605635	-0.0722668	13.604	1.39e-27	1.32e-25	52.1116
LKAAEAR1|protein_coding	0.635211	1.00845	13.6015	1.41e-27	1.34e-25	52.0968
AC002553|lncRNA	0.941143	2.37441	13.5908	1.51e-27	1.42e-25	52.0339
POLH-AS1|lncRNA	0.897976	-1.19535	13.5817	1.59e-27	1.49e-25	51.9799
SNX21|protein_coding	0.604798	-0.58102	13.5757	1.65e-27	1.54e-25	51.9447
ANKLE1|protein_coding	0.845655	-1.73422	13.5734	1.67e-27	1.56e-25	51.9309
CORO1B|protein_coding	0.569267	1.31933	13.5723	1.68e-27	1.56e-25	51.9241
MYOD1|protein_coding	0.876044	2.55032	13.5685	1.72e-27	1.59e-25	51.9018
COL23A1|protein_coding	1.34825	-3.10825	13.5667	1.74e-27	1.6e-25	51.8915
KCNMB1|protein_coding	1.02993	0.800082	13.5439	1.99e-27	1.83e-25	51.7565
LINC01842|lncRNA	0.942812	-1.3965	13.5394	2.05e-27	1.87e-25	51.7299
TMEM259|protein_coding	-0.8699	-0.260572	-13.5394	2.05e-27	1.87e-25	51.7297
CASTOR2|protein_coding	0.737009	4.57353	13.5304	2.16e-27	1.97e-25	51.6763
FAM163B|protein_coding	0.870523	1.23958	13.523	2.26e-27	2.05e-25	51.6323
HOXA3|protein_coding	0.627599	-0.962312	13.5075	2.48e-27	2.24e-25	51.5409
ZNF717|protein_coding	0.691572	0.634658	13.506	2.5e-27	2.25e-25	51.5317
ERFE|protein_coding	1.00801	2.03993	13.5041	2.53e-27	2.27e-25	51.5209
FKBP1A|protein_coding	0.444204	2.48148	13.4964	2.65e-27	2.37e-25	51.4749
MFSD2B|protein_coding	0.934809	1.11427	13.482	2.88e-27	2.57e-25	51.3901
FRMD1|protein_coding	0.984797	-2.7942	13.4659	3.18e-27	2.82e-25	51.2945
AC007923|lncRNA	1.14696	-0.259531	13.4423	3.66e-27	3.22e-25	51.1544
HSPG2|protein_coding	0.577513	-0.997174	13.4421	3.66e-27	3.22e-25	51.1537
SLC25A34-AS1|lncRNA	0.790506	3.25975	13.4419	3.67e-27	3.22e-25	51.1524
ZC3HAV1L|protein_coding	0.618578	3.26475	13.429	3.96e-27	3.47e-25	51.0759
ZNF205|protein_coding	0.857887	1.85529	13.3917	4.95e-27	4.32e-25	50.8546
AL035401|lncRNA	1.01241	-1.13728	13.3889	5.04e-27	4.38e-25	50.838
AC011455|protein_coding	0.833696	-0.572904	13.3885	5.05e-27	4.38e-25	50.8361
ZNF524|protein_coding	0.809663	1.64827	13.3863	5.11e-27	4.42e-25	50.823
PTP4A3|protein_coding	0.546022	0.259235	13.3838	5.19e-27	4.47e-25	50.8081
AL109917|lncRNA	0.855626	1.06557	13.3777	5.38e-27	4.62e-25	50.7722
AC007298|lncRNA	0.889958	0.777079	13.3724	5.56e-27	4.76e-25	50.7406
AC004637|lncRNA	0.907312	0.0763727	13.3711	5.6e-27	4.78e-25	50.7326
AL354740|lncRNA	1.14931	0.384207	13.3623	5.9e-27	5.02e-25	50.6805
OR10H1|protein_coding	0.956254	-2.10458	13.3367	6.88e-27	5.83e-25	50.5289
YY2|protein_coding	0.566483	0.529952	13.3309	7.12e-27	6.02e-25	50.4947
LINC01905|lncRNA	0.652297	-3.7525	13.3287	7.22e-27	6.08e-25	50.4814
JMJD8|protein_coding	0.660925	2.27713	13.3078	8.18e-27	6.86e-25	50.3575
ASAP3|protein_coding	0.804932	-2.09304	13.2939	8.88e-27	7.44e-25	50.2752
C22orf24|lncRNA	0.930323	1.22282	13.2898	9.11e-27	7.58e-25	50.2504
LINC01927|lncRNA	1.05279	-1.9124	13.2897	9.12e-27	7.58e-25	50.2497
TOX2|protein_coding	1.06192	0.401154	13.2883	9.19e-27	7.62e-25	50.2416
ATP2B3|protein_coding	0.780685	-1.46891	13.2852	9.36e-27	7.74e-25	50.2233
LINC02002|lncRNA	0.85724	-2.44752	13.282	9.54e-27	7.86e-25	50.2045
MECR|protein_coding	0.803557	0.169551	13.2807	9.62e-27	7.9e-25	50.1968
CT62|protein_coding	0.886191	-0.358261	13.2747	9.97e-27	8.16e-25	50.1612
AC069155|lncRNA	1.31109	-2.62743	13.2713	1.02e-26	8.3e-25	50.1408
EPOR|protein_coding	0.605432	-0.27669	13.2674	1.04e-26	8.47e-25	50.1177
BCL2L2-PABPN1|protein_coding	0.730077	-0.950875	13.2527	1.14e-26	9.23e-25	50.0302
TUBB8P12|protein_coding	0.648452	-0.94919	13.2513	1.15e-26	9.27e-25	50.0222
UPB1|protein_coding	0.827151	0.94256	13.2477	1.17e-26	9.44e-25	50.0011
ING4|protein_coding	0.743619	-1.31314	13.241	1.22e-26	9.8e-25	49.961
LY6H|protein_coding	1.32015	-2.67803	13.2382	1.24e-26	9.94e-25	49.9442
PTPRS|protein_coding	1.25658	-1.20373	13.2323	1.29e-26	1.03e-24	49.9093
P4HA3|protein_coding	0.832949	-0.840527	13.229	1.31e-26	1.04e-24	49.8898
CATSPER3|protein_coding	0.928602	-1.77635	13.2224	1.36e-26	1.08e-24	49.8507
KCNC3|protein_coding	0.641949	4.67082	13.2036	1.53e-26	1.21e-24	49.7392
TBCC|protein_coding	-0.80872	0.0927358	-13.2029	1.53e-26	1.21e-24	49.7346
PGP|protein_coding	0.745716	1.08443	13.1763	1.8e-26	1.41e-24	49.5771
H1FNT|protein_coding	1.0593	-0.542765	13.1708	1.86e-26	1.46e-24	49.5445
SLC9A5|protein_coding	0.895717	-0.607936	13.1629	1.95e-26	1.52e-24	49.4974
ACP5|protein_coding	0.647175	2.70713	13.1618	1.96e-26	1.53e-24	49.4906
FAM169A|protein_coding	-1.52763	-1.71031	-13.1608	1.97e-26	1.53e-24	49.4847
SRPX2|protein_coding	0.878208	-3.35034	13.1604	1.98e-26	1.53e-24	49.4825
LINC01280|lncRNA	0.928335	1.06592	13.1601	1.98e-26	1.53e-24	49.4808
RNF225|protein_coding	0.611642	0.352684	13.1535	2.06e-26	1.59e-24	49.4416
CEP120|protein_coding	-1.09224	-1.56161	-13.1504	2.1e-26	1.61e-24	49.4229
AC092490|lncRNA	1.28668	-2.76836	13.1485	2.12e-26	1.63e-24	49.4117
AC026320|lncRNA	0.887028	-0.663429	13.143	2.19e-26	1.68e-24	49.3794
IL20RB-AS1|lncRNA	0.916025	1.88653	13.1407	2.22e-26	1.69e-24	49.3657
ZNF286A|protein_coding	-0.86882	-1.18299	-13.1342	2.31e-26	1.76e-24	49.3271
STEAP3|protein_coding	0.72302	0.666354	13.1254	2.44e-26	1.85e-24	49.2749
WFS1|protein_coding	0.731224	-0.404999	13.1232	2.47e-26	1.87e-24	49.2615
TMEM41A|protein_coding	-0.550503	-0.897427	-13.1227	2.48e-26	1.87e-24	49.2586
PRKCH|protein_coding	-0.82863	2.70784	-13.1132	2.62e-26	1.97e-24	49.2022
ASCL5|protein_coding	0.762026	-2.8604	13.1032	2.78e-26	2.08e-24	49.1429
AC093599|lncRNA	0.971256	0.800217	13.0892	3.03e-26	2.26e-24	49.0594
AL390036|lncRNA	0.765285	1.62165	13.0778	3.24e-26	2.41e-24	48.9918
REG3A|protein_coding	0.93495	-1.51394	13.0751	3.3e-26	2.45e-24	48.9757
SEMA6C|protein_coding	0.612561	2.21628	13.0742	3.31e-26	2.45e-24	48.9707
AMDHD2|protein_coding	0.804108	1.10756	13.064	3.52e-26	2.6e-24	48.9098
LRRN2|protein_coding	1.23693	0.901528	13.049	3.86e-26	2.84e-24	48.8205
MAPK9|protein_coding	-0.607014	-0.0542925	-13.0474	3.89e-26	2.85e-24	48.8114
ERCC2|protein_coding	0.639725	-0.990733	13.0369	4.15e-26	3.03e-24	48.7486
C7|protein_coding	1.07881	0.257681	13.0192	4.61e-26	3.36e-24	48.6433
AC023866|lncRNA	0.752689	-3.4778	13.0187	4.62e-26	3.36e-24	48.6405
SIM1|protein_coding	0.837282	1.399	13.0142	4.75e-26	3.45e-24	48.6139
AL845552|lncRNA	0.759793	2.80333	13.0107	4.85e-26	3.51e-24	48.5931
DOHH|protein_coding	1.05093	-0.504499	13.0067	4.97e-26	3.58e-24	48.5693
TTI1|protein_coding	0.55904	2.08502	12.9998	5.18e-26	3.73e-24	48.528
A1BG-AS1|lncRNA	0.596935	0.204391	12.9791	5.86e-26	4.21e-24	48.4051
ZBTB45|protein_coding	0.737143	1.08929	12.9781	5.9e-26	4.22e-24	48.3993
ODF4|protein_coding	1.17665	-1.92553	12.9743	6.03e-26	4.31e-24	48.3764
AC010973|lncRNA	0.561136	-0.542669	12.9555	6.75e-26	4.81e-24	48.265
SLURP2|protein_coding	0.933558	-0.990589	12.954	6.82e-26	4.84e-24	48.2558
AL161909|lncRNA	1.59429	-2.65761	12.9506	6.96e-26	4.93e-24	48.2355
OGFR|protein_coding	0.581394	0.176302	12.9484	7.05e-26	4.98e-24	48.2224
AL022341|lncRNA	0.709341	0.561352	12.9476	7.08e-26	4.99e-24	48.2178
AL513523|lncRNA	1.17807	-1.33447	12.9403	7.4e-26	5.2e-24	48.1743
PLCB3|protein_coding	0.767865	0.546325	12.9338	7.7e-26	5.38e-24	48.1354
JOSD1|protein_coding	-1.01145	-0.651179	-12.9337	7.7e-26	5.38e-24	48.135
GDF15|protein_coding	0.739285	2.40612	12.9245	8.13e-26	5.67e-24	48.0804
SDC4|protein_coding	0.838041	0.656555	12.9127	8.73e-26	6.07e-24	48.0098
TDP1|protein_coding	-0.753657	-0.153103	-12.9115	8.79e-26	6.09e-24	48.0032
GADD45G|protein_coding	0.744444	-1.78685	12.9092	8.92e-26	6.16e-24	47.9893
AC008050|lncRNA	0.973589	-0.25752	12.9084	8.96e-26	6.18e-24	47.9844
SLC16A13|protein_coding	0.785729	0.327886	12.9048	9.16e-26	6.3e-24	47.9629
PRKACA|protein_coding	0.765428	2.59249	12.8989	9.48e-26	6.5e-24	47.9283
AC021534|lncRNA	0.941384	1.94963	12.8964	9.63e-26	6.59e-24	47.9128
KRTAP9-1|protein_coding	0.809539	1.09892	12.8899	1e-25	6.83e-24	47.8744
AL590004|lncRNA	1.10675	-0.572159	12.8843	1.04e-25	7.05e-24	47.8408
C10orf91|lncRNA	0.755246	-0.226313	12.8815	1.05e-25	7.15e-24	47.8242
TXNDC2|protein_coding	0.966818	1.59214	12.8681	1.14e-25	7.73e-24	47.7445
TOPORS|protein_coding	-1.05683	0.332386	-12.856	1.23e-25	8.29e-24	47.6725
FAM25G|protein_coding	0.793209	-0.0055478	12.8345	1.4e-25	9.4e-24	47.5449
AC004221|lncRNA	0.701188	0.326649	12.8213	1.51e-25	1.02e-23	47.4663
PYDC2|protein_coding	1.55702	-3.02428	12.818	1.54e-25	1.03e-23	47.4468
AL445490|lncRNA	0.893776	-1.15595	12.8173	1.55e-25	1.03e-23	47.4422
MYBL1|protein_coding	-0.740722	2.06469	-12.8148	1.57e-25	1.05e-23	47.4274
C2CD4C|protein_coding	0.773792	-1.06864	12.8007	1.71e-25	1.14e-23	47.3435
INHBA|protein_coding	0.793393	-1.56088	12.7943	1.78e-25	1.18e-23	47.3053
DICER1-AS1|lncRNA	0.716349	1.29449	12.7816	1.92e-25	1.27e-23	47.2296
NUDT16L1|protein_coding	0.771745	2.3402	12.776	1.98e-25	1.31e-23	47.1965
AL161452|lncRNA	0.936161	2.04142	12.7757	1.99e-25	1.31e-23	47.1948
ALDH1L2|protein_coding	0.636852	-0.359257	12.7584	2.21e-25	1.45e-23	47.0919
AC025272|lncRNA	0.929826	-1.17224	12.7583	2.21e-25	1.45e-23	47.0908
CRHR1|protein_coding	0.757708	1.1232	12.7547	2.26e-25	1.47e-23	47.0697
GABBR1|protein_coding	0.621106	0.302425	12.7422	2.43e-25	1.58e-23	46.9953
LHB|protein_coding	0.758839	-1.15367	12.7419	2.44e-25	1.58e-23	46.9933
CTSL|protein_coding	0.716348	1.80914	12.7344	2.55e-25	1.65e-23	46.9488
VSIG10L|protein_coding	0.651304	-0.426319	12.7135	2.89e-25	1.87e-23	46.8241
MUC5B-AS1|lncRNA	0.742811	-1.73374	12.7104	2.94e-25	1.9e-23	46.8056
AL031663|lncRNA	0.694867	-2.0158	12.7065	3.01e-25	1.94e-23	46.7826
CDHR2|protein_coding	0.939179	1.13135	12.7031	3.08e-25	1.97e-23	46.7624
AC107993|lncRNA	0.909786	-0.406656	12.6992	3.15e-25	2.02e-23	46.7391
AC093422|lncRNA	1.14512	0.333649	12.6957	3.22e-25	2.05e-23	46.718
AL732437|lncRNA	0.984728	3.25973	12.6953	3.22e-25	2.05e-23	46.7159
CCER2|protein_coding	0.789252	0.590939	12.6919	3.29e-25	2.09e-23	46.6953
STXBP2|protein_coding	0.492754	2.28225	12.6881	3.37e-25	2.13e-23	46.6729
BAIAP2-DT|lncRNA	0.644057	-0.00045591	12.6878	3.37e-25	2.13e-23	46.671
AC013436|lncRNA	1.01732	-0.967529	12.6771	3.6e-25	2.27e-23	46.6074
MAGEL2|protein_coding	1.1249	0.307971	12.6735	3.67e-25	2.31e-23	46.5858
GNAZ|protein_coding	0.898595	2.17388	12.6715	3.72e-25	2.34e-23	46.5737
FDX2|protein_coding	0.526195	0.224867	12.6709	3.73e-25	2.34e-23	46.5703
ACTBL2|protein_coding	2.14361	1.54079	12.6584	4.02e-25	2.52e-23	46.4958
NPAS1|protein_coding	0.959735	-0.0900243	12.6558	4.09e-25	2.55e-23	46.4802
CSE1L-AS1|lncRNA	0.78686	-0.84716	12.639	4.52e-25	2.81e-23	46.3802
BCL7C|protein_coding	0.68825	0.610577	12.6389	4.52e-25	2.81e-23	46.3797
NLGN2|protein_coding	0.694165	1.9842	12.6334	4.68e-25	2.89e-23	46.3467
DDX3Y|protein_coding	-0.656254	1.45109	-12.6332	4.68e-25	2.89e-23	46.3459
AC099668|lncRNA	0.66903	2.04065	12.63	4.77e-25	2.93e-23	46.3269
AC019077|lncRNA	0.824089	0.524854	12.6298	4.78e-25	2.93e-23	46.3257
LHFPL3|protein_coding	1.16803	-2.18729	12.6298	4.78e-25	2.93e-23	46.3257
AC243964|lncRNA	0.634825	0.588853	12.6287	4.81e-25	2.94e-23	46.3192
KRTAP10-9|protein_coding	0.74636	2.22943	12.627	4.86e-25	2.97e-23	46.3088
PSPN|protein_coding	0.718535	-1.55435	12.6201	5.07e-25	3.09e-23	46.2674
FAM207A|protein_coding	0.565826	0.847425	12.6186	5.11e-25	3.11e-23	46.2588
EPS8L2|protein_coding	0.692942	1.13084	12.615	5.22e-25	3.17e-23	46.2375
IL17B|protein_coding	1.06994	-2.45153	12.6046	5.56e-25	3.36e-23	46.1751
KRTAP4-7|protein_coding	0.915339	-0.736761	12.5986	5.76e-25	3.48e-23	46.1396
AKAP5|protein_coding	-1.65606	0.475566	-12.5967	5.83e-25	3.51e-23	46.1283
THNSL2|protein_coding	0.839524	-1.0509	12.5936	5.94e-25	3.57e-23	46.1097
ZBED6|protein_coding	-0.619521	0.943729	-12.5899	6.07e-25	3.64e-23	46.0878
VASH2|protein_coding	1.06432	0.829491	12.5837	6.3e-25	3.77e-23	46.051
MOS|protein_coding	1.09969	-2.21821	12.5822	6.36e-25	3.8e-23	46.0417
NAPRT|protein_coding	0.786881	1.09883	12.578	6.52e-25	3.88e-23	46.017
RTP5|protein_coding	1.04424	0.14758	12.5765	6.58e-25	3.91e-23	46.0078
AES|protein_coding	-0.788335	1.91966	-12.5404	8.18e-25	4.85e-23	45.7923
AC024559|lncRNA	1.08611	-2.47174	12.54	8.2e-25	4.85e-23	45.7905
MMP11|protein_coding	0.810897	0.369196	12.5289	8.77e-25	5.17e-23	45.7238
MYBPH|protein_coding	1.01192	-1.84884	12.5138	9.6e-25	5.65e-23	45.6341
GFY|protein_coding	0.845218	-1.8771	12.51	9.83e-25	5.77e-23	45.6111
ARL4C|protein_coding	-0.932249	2.97938	-12.5055	1.01e-24	5.91e-23	45.5846
NHLRC4|protein_coding	0.720494	-1.06059	12.4999	1.04e-24	6.1e-23	45.551
RUFY4|protein_coding	0.64542	-0.23895	12.4961	1.07e-24	6.23e-23	45.5285
AC003070|lncRNA	0.516039	-0.598901	12.4958	1.07e-24	6.23e-23	45.5264
PLA2G2D|protein_coding	0.96233	0.433209	12.486	1.13e-24	6.59e-23	45.4682
SH3GL3|protein_coding	0.856055	-1.15917	12.4846	1.14e-24	6.63e-23	45.4597
AL355803|lncRNA	0.925545	-0.15389	12.4783	1.19e-24	6.87e-23	45.4222
PLCH2|protein_coding	0.564732	-0.704046	12.4738	1.22e-24	7.05e-23	45.3954
MTRNR2L7|protein_coding	0.8981	-0.352749	12.4589	1.34e-24	7.69e-23	45.3064
AC005262|lncRNA	0.844466	2.27404	12.4565	1.36e-24	7.79e-23	45.2921
FAM107B|protein_coding	-0.52125	1.31869	-12.4483	1.42e-24	8.16e-23	45.2435
ORAI2|protein_coding	0.764306	2.71361	12.4459	1.44e-24	8.26e-23	45.2288
CDRT15|protein_coding	0.783834	-1.61524	12.4449	1.45e-24	8.29e-23	45.2232
FSCN2|protein_coding	0.755948	-1.12373	12.4435	1.47e-24	8.35e-23	45.2147
LINC02469|lncRNA	0.957239	-0.230456	12.4401	1.5e-24	8.5e-23	45.1943
SPATA21|protein_coding	0.763047	0.857963	12.4388	1.51e-24	8.55e-23	45.1869
TRIM72|protein_coding	0.688212	-2.7024	12.4291	1.6e-24	9.04e-23	45.1288
POLD1|protein_coding	0.811681	0.756355	12.4275	1.61e-24	9.11e-23	45.1192
TPBGL|protein_coding	0.656208	0.763092	12.4199	1.69e-24	9.52e-23	45.074
AC069113|lncRNA	1.12252	-3.0023	12.4133	1.76e-24	9.88e-23	45.0348
CAMK1|protein_coding	0.572696	0.444944	12.411	1.78e-24	1e-22	45.0209
AC005006|lncRNA	0.777446	0.728004	12.4089	1.8e-24	1.01e-22	45.0086
SRPK2|protein_coding	-0.441643	3.05032	-12.4046	1.85e-24	1.03e-22	44.9827
GRM4|protein_coding	0.878629	-0.664428	12.3949	1.96e-24	1.09e-22	44.9246
PIK3R1|protein_coding	-1.2167	-0.281255	-12.3931	1.99e-24	1.1e-22	44.9139
CTSE|protein_coding	0.834539	0.291626	12.3789	2.16e-24	1.2e-22	44.8295
PIWIL2|protein_coding	0.792411	-1.14613	12.3734	2.24e-24	1.24e-22	44.7963
AC011473|protein_coding	0.676281	-1.02033	12.3652	2.35e-24	1.3e-22	44.7478
ANGPTL8|protein_coding	0.842996	-2.32245	12.3611	2.41e-24	1.33e-22	44.723
AC004471|lncRNA	0.857599	0.53519	12.3567	2.47e-24	1.36e-22	44.6967
LINC00322|lncRNA	0.883552	-0.798114	12.3564	2.48e-24	1.36e-22	44.6952
SPINT1|protein_coding	0.831859	1.69665	12.3495	2.58e-24	1.41e-22	44.6538
AL137076|lncRNA	1.14818	-3.44001	12.3489	2.59e-24	1.42e-22	44.6505
AC068014|lncRNA	0.895287	-0.2854	12.3295	2.91e-24	1.59e-22	44.5345
FOXB1|protein_coding	0.597047	0.798745	12.3035	3.4e-24	1.85e-22	44.3797
AC007861|lncRNA	0.762136	1.29218	12.2968	3.54e-24	1.93e-22	44.3396
ASPSCR1|protein_coding	0.490052	0.0516246	12.2806	3.91e-24	2.12e-22	44.2426
DNAL4|protein_coding	0.599699	-0.768997	12.2804	3.91e-24	2.12e-22	44.2415
LIMS1|protein_coding	1.04775	2.69189	12.2764	4.01e-24	2.17e-22	44.2175
GPATCH8|protein_coding	-0.766064	-0.539806	-12.2672	4.24e-24	2.28e-22	44.1627
MMADHC|protein_coding	-0.524802	0.931038	-12.2633	4.34e-24	2.33e-22	44.1395
AC008574|lncRNA	0.967028	0.408723	12.2612	4.39e-24	2.36e-22	44.127
AL034428|lncRNA	0.887152	-1.07335	12.2587	4.46e-24	2.39e-22	44.1121
AP000851|lncRNA	0.857569	-1.50962	12.258	4.48e-24	2.39e-22	44.1078
AL359237|lncRNA	0.646548	-3.79886	12.257	4.51e-24	2.4e-22	44.1017
RCN2|protein_coding	-1.64987	-1.66621	-12.2566	4.52e-24	2.4e-22	44.0993
CD164L2|protein_coding	0.753704	-0.641373	12.2416	4.94e-24	2.63e-22	44.01
IL18R1|protein_coding	-1.22498	0.581787	-12.2369	5.09e-24	2.7e-22	43.9818
PIK3C2B|protein_coding	0.63405	1.31696	12.2269	5.4e-24	2.86e-22	43.9223
ZZEF1|protein_coding	-0.633321	-0.0451565	-12.225	5.46e-24	2.88e-22	43.9112
CDC20|protein_coding	0.884566	-0.958762	12.2163	5.76e-24	3.03e-22	43.8591
CEBPE|protein_coding	0.860231	-0.667713	12.2126	5.89e-24	3.1e-22	43.8368
RGS12|protein_coding	0.886501	0.199951	12.2095	6e-24	3.15e-22	43.8183
AP002992|lncRNA	0.99095	-2.67938	12.2067	6.1e-24	3.19e-22	43.8019
AC008610|lncRNA	0.801208	0.482587	12.2062	6.12e-24	3.2e-22	43.7985
AC025280|lncRNA	0.826713	0.540416	12.1979	6.43e-24	3.36e-22	43.7492
AC099793|lncRNA	0.854567	1.34154	12.1893	6.77e-24	3.53e-22	43.6981
NUDT8|protein_coding	0.723382	0.137224	12.1831	7.03e-24	3.65e-22	43.6607
AC004846|lncRNA	0.614899	0.3318	12.1828	7.04e-24	3.65e-22	43.6589
CATIP-AS1|lncRNA	0.649035	0.570668	12.1742	7.42e-24	3.84e-22	43.608
TMEM108-AS1|lncRNA	0.828067	-1.83405	12.173	7.47e-24	3.86e-22	43.6009
C16orf89|protein_coding	0.681388	-0.101793	12.1591	8.12e-24	4.19e-22	43.5176
EXOSC10|protein_coding	-1.0799	-0.553732	-12.1557	8.29e-24	4.27e-22	43.4974
LINC02138|lncRNA	0.642013	2.41513	12.1463	8.78e-24	4.51e-22	43.4409
TMEM92-AS1|lncRNA	0.793751	-0.699428	12.1424	8.99e-24	4.61e-22	43.4176
HRC|protein_coding	1.13815	-1.58232	12.1342	9.44e-24	4.83e-22	43.3692
CCSER2|protein_coding	-0.662097	1.79345	-12.13	9.68e-24	4.94e-22	43.3439
CLMAT3|lncRNA	1.88803	-2.05577	12.1239	1e-23	5.12e-22	43.3072
SYTL2|protein_coding	-1.31424	0.738437	-12.1171	1.05e-23	5.32e-22	43.2671
MVK|protein_coding	0.670303	2.94751	12.1128	1.07e-23	5.45e-22	43.2411
TMPRSS11E|protein_coding	1.15263	-2.37015	12.1078	1.11e-23	5.61e-22	43.2111
AC105935|lncRNA	0.674605	1.33122	12.1045	1.13e-23	5.71e-22	43.1917
BRWD1|protein_coding	-0.708727	1.14184	-12.1026	1.14e-23	5.76e-22	43.1801
TGFBR3|protein_coding	-1.15789	2.84254	-12.0995	1.16e-23	5.86e-22	43.162
PRR32|protein_coding	0.761537	-0.664685	12.0954	1.19e-23	6e-22	43.1373
MYLPF|protein_coding	0.949165	-2.55407	12.0792	1.31e-23	6.6e-22	43.0404
OR5AS1|protein_coding	0.937646	-0.299615	12.0773	1.33e-23	6.66e-22	43.0292
TNKS|protein_coding	-1.03564	-1.97245	-12.0727	1.37e-23	6.83e-22	43.002
SCAMP5|protein_coding	0.793321	0.260389	12.0656	1.43e-23	7.12e-22	42.9591
KCNQ4|protein_coding	0.913547	-0.091622	12.0635	1.45e-23	7.2e-22	42.9466
PDE6C|protein_coding	0.721228	-0.77957	12.044	1.63e-23	8.08e-22	42.8305
CBLB|protein_coding	-0.792316	2.11091	-12.0377	1.69e-23	8.37e-22	42.793
AC092809|lncRNA	0.740944	-2.17732	12.0319	1.75e-23	8.66e-22	42.7581
FAM171A2|protein_coding	0.868969	-1.68807	12.0315	1.75e-23	8.66e-22	42.7557
TATDN3|protein_coding	0.642798	2.20892	12.0276	1.79e-23	8.85e-22	42.7326
AL162741|lncRNA	0.81607	-0.806824	12.0257	1.81e-23	8.93e-22	42.7212
F2R|protein_coding	-1.33865	-1.57121	-12.0245	1.83e-23	8.98e-22	42.714
AGTRAP|protein_coding	0.884025	2.78257	12.0207	1.87e-23	9.17e-22	42.6913
KRTAP10-10|protein_coding	0.599971	1.42795	12.0034	2.08e-23	1.02e-21	42.5878
HOPX|protein_coding	-1.53362	-0.0224745	-12.0032	2.08e-23	1.02e-21	42.5867
AL135838|lncRNA	0.640596	-1.25964	12.0014	2.1e-23	1.02e-21	42.5762
DESI1|protein_coding	0.813991	1.49177	11.9984	2.14e-23	1.04e-21	42.5582
RNF19A|protein_coding	-0.654803	3.17196	-11.9826	2.35e-23	1.14e-21	42.4637
LINC01075|lncRNA	0.964734	-1.03933	11.9819	2.36e-23	1.15e-21	42.4598
LINC01961|lncRNA	0.963163	-2.57094	11.974	2.48e-23	1.2e-21	42.4127
RIOK1|protein_coding	-0.603292	0.123221	-11.9726	2.5e-23	1.21e-21	42.4038
AC022916|lncRNA	0.668105	-1.70911	11.9725	2.5e-23	1.21e-21	42.4032
AL445989|protein_coding	0.620054	3.24882	11.9691	2.55e-23	1.23e-21	42.3832
AC097487|lncRNA	0.891836	2.78645	11.9626	2.65e-23	1.28e-21	42.3445
CHRNA4|protein_coding	0.718212	0.429975	11.9617	2.67e-23	1.28e-21	42.3392
LINC01757|lncRNA	0.859161	-1.56951	11.9571	2.74e-23	1.31e-21	42.3113
FYN|protein_coding	-0.963368	3.28832	-11.955	2.78e-23	1.33e-21	42.2991
AC087885|lncRNA	0.849389	-0.165308	11.953	2.81e-23	1.34e-21	42.2873
AL078645|lncRNA	-1.61331	-3.9089	-11.9398	3.04e-23	1.45e-21	42.2084
P2RY8|protein_coding	-0.693231	1.576	-11.9388	3.06e-23	1.46e-21	42.2023
CEP170B|protein_coding	0.949908	-1.80164	11.9357	3.12e-23	1.48e-21	42.1839
MYNN|protein_coding	-0.620493	-0.601093	-11.9341	3.15e-23	1.49e-21	42.1741
ANKRD13D|protein_coding	0.445095	-0.168141	11.9304	3.22e-23	1.52e-21	42.1524
LINC01793|lncRNA	0.63948	3.45051	11.9292	3.25e-23	1.53e-21	42.145
ZNF644|protein_coding	-0.495434	2.40703	-11.9274	3.28e-23	1.55e-21	42.1342
BARHL1|protein_coding	0.876359	-2.25276	11.9251	3.33e-23	1.56e-21	42.1206
RIMS4|protein_coding	0.704792	-2.02899	11.919	3.45e-23	1.62e-21	42.0841
SLC5A3|protein_coding	-0.635448	0.371059	-11.9049	3.76e-23	1.76e-21	41.9996
MAT1A|protein_coding	0.820508	-2.57955	11.9021	3.82e-23	1.79e-21	41.9831
SYT11|protein_coding	-1.46269	-1.48447	-11.8985	3.9e-23	1.82e-21	41.9619
OSMR|protein_coding	0.705921	-0.893062	11.8939	4.01e-23	1.87e-21	41.9344
KCNC4|protein_coding	0.70947	-1.09448	11.8899	4.11e-23	1.91e-21	41.9105
HSPA12B|protein_coding	0.778675	0.180357	11.8898	4.11e-23	1.91e-21	41.9099
USH1C|protein_coding	0.86166	0.990217	11.8898	4.11e-23	1.91e-21	41.9098
HTR1B|protein_coding	0.855565	-0.927091	11.8869	4.19e-23	1.94e-21	41.8921
OR14A16|protein_coding	0.917128	-1.21366	11.8848	4.24e-23	1.96e-21	41.8797
FAM221A|protein_coding	-0.701249	-1.01773	-11.8805	4.35e-23	2.01e-21	41.8539
GGN|protein_coding	1.16664	-1.12773	11.8752	4.49e-23	2.07e-21	41.8225
LCE3B|protein_coding	0.510819	1.45444	11.8716	4.59e-23	2.11e-21	41.8009
KRTAP4-1|protein_coding	0.87481	-0.707276	11.857	5.01e-23	2.3e-21	41.714
SKAP2|protein_coding	0.98472	1.49057	11.8564	5.03e-23	2.31e-21	41.71
MRGPRD|protein_coding	0.865745	-2.03079	11.8522	5.16e-23	2.36e-21	41.6854
SH3KBP1|protein_coding	-0.363841	4.14693	-11.8453	5.38e-23	2.46e-21	41.6438
AL929472|lncRNA	-0.809474	-1.76673	-11.8406	5.53e-23	2.52e-21	41.616
HK3|protein_coding	0.865873	0.574015	11.8392	5.58e-23	2.54e-21	41.6075
SMARCA5-AS1|lncRNA	0.980939	-2.02382	11.8386	5.6e-23	2.54e-21	41.6041
SAXO1|protein_coding	1.78544	-2.11268	11.8358	5.7e-23	2.58e-21	41.5875
CDK5R2|protein_coding	0.935616	-1.19214	11.8118	6.58e-23	2.98e-21	41.4441
HCRTR1|protein_coding	0.676901	-1.06896	11.8047	6.87e-23	3.1e-21	41.4014
TTTY18|lncRNA	0.64381	-1.25889	11.799	7.11e-23	3.21e-21	41.3676
PDLIM2|protein_coding	-1.42167	-1.15517	-11.7956	7.26e-23	3.27e-21	41.347
EML2|protein_coding	0.555078	-0.561632	11.7882	7.59e-23	3.41e-21	41.3032
TOMM20|protein_coding	-0.600407	1.67371	-11.7838	7.79e-23	3.5e-21	41.2768
LINC02102|lncRNA	0.745021	-2.98541	11.7824	7.86e-23	3.52e-21	41.2686
LCN9|protein_coding	0.874269	-1.8897	11.7785	8.05e-23	3.6e-21	41.2453
KRTAP5-5|protein_coding	0.552479	1.0691	11.7733	8.31e-23	3.71e-21	41.2138
IVL|protein_coding	0.608927	2.20067	11.7715	8.39e-23	3.74e-21	41.2035
AC005253|lncRNA	0.928518	0.662805	11.7676	8.59e-23	3.82e-21	41.18
ZC3H15|protein_coding	-0.564477	2.71701	-11.7556	9.24e-23	4.1e-21	41.1083
DHCR24-DT|lncRNA	0.814715	-2.09887	11.7505	9.53e-23	4.22e-21	41.0777
STX18-IT1|lncRNA	0.807339	0.473301	11.7484	9.65e-23	4.27e-21	41.0651
BAG2|protein_coding	-1.22002	-2.03012	-11.7482	9.66e-23	4.27e-21	41.0643
ANGEL2|protein_coding	-1.0544	-0.502459	-11.7468	9.74e-23	4.3e-21	41.056
WDR24|protein_coding	0.534242	0.0155275	11.746	9.79e-23	4.31e-21	41.0507
AL022328|lncRNA	0.597274	-0.0415262	11.7451	9.84e-23	4.33e-21	41.0455
FAM3A|protein_coding	0.565403	1.31118	11.7417	1e-22	4.41e-21	41.0253
TRIM39|protein_coding	-0.799651	-0.268053	-11.7313	1.07e-22	4.68e-21	40.9632
PRR33|protein_coding	0.717903	0.876866	11.7311	1.07e-22	4.68e-21	40.9619
THPO|protein_coding	0.75626	-3.06243	11.7284	1.09e-22	4.75e-21	40.9456
DENND5B-AS1|lncRNA	0.753198	-1.52565	11.7268	1.1e-22	4.79e-21	40.9363
CARD14|protein_coding	0.523798	0.118745	11.7175	1.16e-22	5.06e-21	40.8807
AL022315|lncRNA	0.990714	-2.60699	11.7144	1.18e-22	5.15e-21	40.8622
MROH1|protein_coding	0.395309	0.275394	11.7124	1.2e-22	5.2e-21	40.8503
KRTAP6-1|protein_coding	1.05475	-2.59998	11.7027	1.27e-22	5.5e-21	40.7925
AC023051|lncRNA	1.09385	0.291846	11.6996	1.29e-22	5.6e-21	40.7738
AL161733|lncRNA	0.68274	-1.77972	11.6993	1.3e-22	5.6e-21	40.7718
METTL9|protein_coding	0.728754	2.49105	11.6943	1.34e-22	5.76e-21	40.7421
ERCC5|protein_coding	-0.552264	1.85622	-11.6906	1.37e-22	5.88e-21	40.72
FOXD3-AS1|lncRNA	0.85395	-0.601991	11.6848	1.42e-22	6.08e-21	40.6856
Z82185|lncRNA	1.25543	-3.35812	11.6793	1.46e-22	6.28e-21	40.6525
NR3C1|protein_coding	-0.65371	0.924181	-11.6738	1.51e-22	6.47e-21	40.6198
USP24|protein_coding	-1.29408	-0.489753	-11.6712	1.54e-22	6.57e-21	40.6043
GAN|protein_coding	-0.913182	-2.68647	-11.6695	1.55e-22	6.62e-21	40.594
BPIFA1|protein_coding	1.13988	-1.50275	11.6541	1.7e-22	7.25e-21	40.5023
KBTBD2|protein_coding	-0.932503	-0.39887	-11.6447	1.8e-22	7.67e-21	40.4459
AC010359|lncRNA	-1.30274	-2.78156	-11.644	1.81e-22	7.68e-21	40.4422
PICK1|protein_coding	0.759658	2.07484	11.6434	1.82e-22	7.7e-21	40.4384
LINC02441|lncRNA	0.867824	-1.06053	11.641	1.84e-22	7.8e-21	40.4238
CREM|protein_coding	-0.837658	-2.44618	-11.6405	1.85e-22	7.81e-21	40.4208
PRG3|protein_coding	0.611118	0.813157	11.6381	1.88e-22	7.91e-21	40.407
KLF3|protein_coding	-1.23396	0.683046	-11.6339	1.92e-22	8.1e-21	40.3815
AC110058|lncRNA	0.932058	0.181428	11.6265	2.01e-22	8.45e-21	40.3372
AC063923|lncRNA	0.641145	-0.671157	11.6263	2.01e-22	8.45e-21	40.3362
GPC2|protein_coding	0.729922	0.146828	11.6134	2.18e-22	9.12e-21	40.2591
GAS2L2|protein_coding	0.834813	0.29692	11.6086	2.24e-22	9.37e-21	40.2307
LINC01714|lncRNA	0.763532	-2.86768	11.6074	2.26e-22	9.43e-21	40.2234
TFE3|protein_coding	0.79714	4.051	11.6012	2.34e-22	9.77e-21	40.1863
TBC1D2B|protein_coding	0.352935	0.477768	11.6003	2.36e-22	9.81e-21	40.1808
DEFB4A|protein_coding	1.04329	-3.26043	11.598	2.39e-22	9.93e-21	40.1673
HECTD2|protein_coding	0.680369	-0.425824	11.5958	2.42e-22	1e-20	40.154
APMAP|protein_coding	-0.814578	0.25963	-11.5946	2.44e-22	1.01e-20	40.1469
GMDS|protein_coding	-1.00951	-0.620982	-11.5924	2.47e-22	1.02e-20	40.1339
RGS22|protein_coding	1.16655	-2.28224	11.5918	2.48e-22	1.02e-20	40.1305
AL162151|lncRNA	-1.43817	-3.20876	-11.5916	2.48e-22	1.02e-20	40.1291
AC018943|lncRNA	0.769945	-3.3434	11.5913	2.49e-22	1.02e-20	40.1272
TXNDC17|protein_coding	0.470328	0.766596	11.5856	2.57e-22	1.06e-20	40.0932
SLC25A36|protein_coding	-1.07264	-0.0293456	-11.5833	2.61e-22	1.07e-20	40.0796
TRIM41|protein_coding	0.356183	0.511253	11.5813	2.64e-22	1.08e-20	40.0676
CPNE2|protein_coding	0.724457	-0.598521	11.5813	2.64e-22	1.08e-20	40.0675
SOWAHD|protein_coding	0.630706	-0.587612	11.5804	2.65e-22	1.09e-20	40.0624
SNHG21|lncRNA	0.563955	-0.160771	11.5791	2.68e-22	1.09e-20	40.0544
NARF-IT1|lncRNA	-1.32655	-4.17693	-11.5694	2.84e-22	1.16e-20	39.9964
EPHX3|protein_coding	0.742913	1.09082	11.5642	2.93e-22	1.19e-20	39.9653
B3GAT3|protein_coding	0.508778	1.6112	11.5595	3.01e-22	1.22e-20	39.9376
TMCC2|protein_coding	1.03815	-0.853553	11.5587	3.03e-22	1.23e-20	39.9324
ATP1A4|protein_coding	0.733861	1.30228	11.5537	3.12e-22	1.26e-20	39.9027
CACNA1F|protein_coding	0.980539	-0.43315	11.5445	3.3e-22	1.33e-20	39.8476
TMEM229A|protein_coding	0.787761	-1.31724	11.5394	3.4e-22	1.37e-20	39.8174
SND1-IT1|lncRNA	-0.819232	0.560987	-11.5369	3.45e-22	1.39e-20	39.8026
AC091806|lncRNA	0.79173	0.213582	11.5297	3.6e-22	1.45e-20	39.7595
PWP1|protein_coding	-0.933395	-0.49939	-11.5254	3.7e-22	1.49e-20	39.7342
PRORY|protein_coding	1.09198	-3.12436	11.5216	3.78e-22	1.52e-20	39.7112
MAFA-AS1|lncRNA	0.754734	-1.07384	11.513	3.99e-22	1.6e-20	39.6597
CEACAM19|protein_coding	0.633731	-0.31042	11.5048	4.19e-22	1.68e-20	39.6107
ZCWPW1|protein_coding	0.583229	1.34031	11.5038	4.21e-22	1.68e-20	39.6047
AP000547|lncRNA	0.62773	1.74332	11.5012	4.28e-22	1.71e-20	39.5897
FSTL3|protein_coding	0.684395	-0.633807	11.4997	4.32e-22	1.72e-20	39.5806
NDUFA10|protein_coding	0.504235	2.16882	11.4904	4.57e-22	1.82e-20	39.5247
AMN|protein_coding	0.574861	1.22165	11.4888	4.61e-22	1.83e-20	39.5153
GAS8-AS1|lncRNA	0.994782	-0.959094	11.4866	4.67e-22	1.85e-20	39.5024
SLC28A2|protein_coding	0.962392	0.497006	11.4861	4.69e-22	1.86e-20	39.4991
HAP1|protein_coding	0.81571	-2.08671	11.4844	4.74e-22	1.87e-20	39.4889
AC008705|lncRNA	1.20824	-3.68208	11.4813	4.82e-22	1.9e-20	39.4708
TH|protein_coding	0.652986	-0.769261	11.476	4.98e-22	1.96e-20	39.4393
C13orf46|protein_coding	0.643641	0.206532	11.476	4.98e-22	1.96e-20	39.4393
LARP4B|protein_coding	0.441476	1.40334	11.4756	4.99e-22	1.96e-20	39.4364
PCOLCE2|protein_coding	0.733686	-1.16839	11.4702	5.16e-22	2.02e-20	39.4047
CLPB|protein_coding	0.565156	2.50033	11.4607	5.46e-22	2.14e-20	39.3477
SNAI2|protein_coding	1.00099	2.68389	11.4555	5.63e-22	2.2e-20	39.3169
GFM1|protein_coding	-0.614625	-1.38235	-11.4523	5.74e-22	2.24e-20	39.2977
DDX27|protein_coding	-0.9004	-0.666825	-11.4503	5.81e-22	2.27e-20	39.2857
CLDN24|protein_coding	0.811001	1.07715	11.4502	5.82e-22	2.27e-20	39.2848
C8orf82|protein_coding	0.540905	1.94787	11.4496	5.84e-22	2.27e-20	39.2813
ZSCAN16-AS1|lncRNA	0.816093	0.589644	11.4394	6.21e-22	2.41e-20	39.2205
AL021707|lncRNA	-0.524689	-1.09421	-11.4363	6.33e-22	2.45e-20	39.2023
AC013403|lncRNA	0.722531	1.30704	11.4278	6.66e-22	2.58e-20	39.1514
RORA|protein_coding	-1.15573	2.76146	-11.4268	6.7e-22	2.59e-20	39.1452
DKKL1|protein_coding	0.744351	0.293332	11.4246	6.79e-22	2.62e-20	39.1322
SLK|protein_coding	0.568881	1.53216	11.4208	6.95e-22	2.68e-20	39.1094
ADRA1A|protein_coding	0.816317	-1.74355	11.4185	7.04e-22	2.71e-20	39.0962
AC010328|lncRNA	0.852645	0.892444	11.4129	7.28e-22	2.8e-20	39.0626
HIST1H2AB|protein_coding	0.716114	2.22748	11.4119	7.33e-22	2.81e-20	39.0563
KANSL1|protein_coding	-0.481533	0.761171	-11.406	7.59e-22	2.91e-20	39.0214
SCARA3|protein_coding	0.863575	-1.38356	11.4035	7.71e-22	2.95e-20	39.0065
FBXW4|protein_coding	-0.53249	0.28977	-11.3974	8e-22	3.05e-20	38.9699
LINC00589|lncRNA	0.738047	-2.57964	11.3971	8.01e-22	3.05e-20	38.9683
KLHL42|protein_coding	0.59853	-0.596635	11.3964	8.04e-22	3.06e-20	38.9643
AC012645|lncRNA	0.598951	1.40302	11.3964	8.05e-22	3.06e-20	38.9638
POLR3F|protein_coding	-1.26411	-1.74788	-11.394	8.16e-22	3.1e-20	38.9497
FBXL7|protein_coding	0.869502	-2.73723	11.3902	8.35e-22	3.16e-20	38.9272
HLX|protein_coding	0.819542	2.12033	11.39	8.36e-22	3.16e-20	38.926
NDRG3|protein_coding	0.742709	2.80239	11.3899	8.37e-22	3.16e-20	38.9253
PLAGL1|protein_coding	0.659606	0.675412	11.3864	8.54e-22	3.23e-20	38.9044
AL049747|lncRNA	1.35673	-3.52943	11.386	8.56e-22	3.23e-20	38.902
SHANK2-AS3|lncRNA	1.11632	-3.1126	11.3849	8.62e-22	3.24e-20	38.8955
PDE4D|protein_coding	-0.918926	-1.09064	-11.3825	8.75e-22	3.29e-20	38.8809
C10orf142|protein_coding	0.821266	-0.723611	11.3793	8.92e-22	3.34e-20	38.8618
SUPT16H|protein_coding	-0.522639	0.281117	-11.3792	8.92e-22	3.34e-20	38.8612
TTC3|protein_coding	-0.639066	-0.0550168	-11.3786	8.96e-22	3.35e-20	38.8578
SRSF10|protein_coding	-0.524148	-0.581443	-11.3749	9.16e-22	3.42e-20	38.8359
GNB4|protein_coding	1.10845	-0.0170609	11.3702	9.42e-22	3.52e-20	38.8075
SLC25A38|protein_coding	-0.74629	0.770874	-11.3636	9.8e-22	3.65e-20	38.7684
NCAPD3|protein_coding	-1.20725	-2.45283	-11.3609	9.96e-22	3.71e-20	38.7521
ATP13A2|protein_coding	0.364714	1.15089	11.359	1.01e-21	3.74e-20	38.741
CPNE7|protein_coding	0.760219	0.547048	11.3525	1.05e-21	3.89e-20	38.702
SPEM2|protein_coding	0.504681	4.80934	11.3501	1.06e-21	3.94e-20	38.688
ALYREF|protein_coding	-0.962226	-1.599	-11.3426	1.11e-21	4.11e-20	38.6433
JMY|protein_coding	-0.850819	-0.83106	-11.3347	1.17e-21	4.31e-20	38.5961
C1QTNF3|protein_coding	-0.752992	0.31258	-11.3303	1.2e-21	4.42e-20	38.5697
AC090877|lncRNA	0.753288	-3.46413	11.3299	1.2e-21	4.42e-20	38.5674
PDZD2|protein_coding	0.664145	0.618125	11.326	1.23e-21	4.52e-20	38.544
GPR31|protein_coding	1.16554	-2.77394	11.325	1.24e-21	4.54e-20	38.5381
LINC00592|lncRNA	0.740299	-2.28647	11.3205	1.27e-21	4.66e-20	38.5113
JRK|protein_coding	0.446572	-1.67895	11.3146	1.32e-21	4.82e-20	38.4761
AL662907|lncRNA	0.69276	3.13514	11.3113	1.34e-21	4.91e-20	38.4567
ZNHIT6|protein_coding	-0.655286	-0.521595	-11.3081	1.37e-21	5e-20	38.4375
UTY|protein_coding	-0.471297	0.923695	-11.3069	1.38e-21	5.03e-20	38.43
PPP1R14A|protein_coding	0.818006	0.199102	11.3047	1.4e-21	5.09e-20	38.4169
DACT3|protein_coding	0.943699	-2.25659	11.3043	1.4e-21	5.1e-20	38.4144
SBDS|protein_coding	-1.00742	-0.375449	-11.3011	1.43e-21	5.19e-20	38.3956
RRP1|protein_coding	0.677223	0.641528	11.3007	1.43e-21	5.19e-20	38.3933
AC074389|lncRNA	0.694424	-2.09944	11.298	1.45e-21	5.27e-20	38.3773
GPR35|protein_coding	0.666599	1.92846	11.2942	1.49e-21	5.39e-20	38.3542
TSPAN9|protein_coding	1.00867	-0.997477	11.2928	1.5e-21	5.42e-20	38.3461
INSRR|protein_coding	-1.34645	-4.31124	-11.2875	1.55e-21	5.59e-20	38.3147
HACE1|protein_coding	-0.946293	-2.78711	-11.2866	1.56e-21	5.61e-20	38.3091
SELENON|protein_coding	0.440428	1.19701	11.28	1.62e-21	5.84e-20	38.2695
ST8SIA3|protein_coding	0.833459	-0.34728	11.274	1.68e-21	6.04e-20	38.234
MOAP1|protein_coding	-0.68295	0.697605	-11.2736	1.69e-21	6.05e-20	38.2314
FGL1|protein_coding	0.860682	0.631012	11.2721	1.7e-21	6.09e-20	38.2227
GALNT12|protein_coding	-0.889109	-1.33612	-11.2702	1.72e-21	6.15e-20	38.2115
ANKRD33B|protein_coding	0.430299	-0.175751	11.2702	1.72e-21	6.15e-20	38.2111
PIP4K2A|protein_coding	-0.616025	1.44567	-11.2685	1.74e-21	6.2e-20	38.2012
BST2|protein_coding	0.650378	1.02497	11.2646	1.78e-21	6.34e-20	38.1778
PSME4|protein_coding	-0.850109	-1.49336	-11.2632	1.79e-21	6.38e-20	38.1698
TMEM247|protein_coding	0.785957	-0.692465	11.2617	1.81e-21	6.43e-20	38.1608
MAP3K10|protein_coding	0.855979	2.50112	11.2552	1.88e-21	6.68e-20	38.1216
NGF|protein_coding	0.891785	-2.05846	11.2505	1.94e-21	6.86e-20	38.0939
AL031717|lncRNA	0.60825	0.472733	11.2476	1.97e-21	6.98e-20	38.0766
TEN1-CDK3|protein_coding	0.567789	1.47701	11.2449	2e-21	7.07e-20	38.0606
KCTD11|protein_coding	0.892737	-0.267707	11.2449	2e-21	7.07e-20	38.0604
KPRP|protein_coding	0.817491	-1.44755	11.2249	2.26e-21	7.96e-20	37.9414
TONSL-AS1|lncRNA	0.539922	2.41662	11.221	2.31e-21	8.14e-20	37.9182
AC013644|lncRNA	0.875622	-2.03572	11.2208	2.32e-21	8.14e-20	37.917
SIRPG-AS1|lncRNA	0.645515	-1.60181	11.2188	2.34e-21	8.23e-20	37.9045
LINC02076|lncRNA	0.702413	1.16848	11.217	2.37e-21	8.31e-20	37.894
FER|protein_coding	0.322761	0.199317	11.2149	2.4e-21	8.4e-20	37.8815
NAA30|protein_coding	-0.535933	-0.590697	-11.2058	2.53e-21	8.86e-20	37.8273
PAFAH1B3|protein_coding	0.59411	0.459147	11.2041	2.56e-21	8.94e-20	37.8172
DDX31|protein_coding	-0.649657	-0.28777	-11.2034	2.57e-21	8.97e-20	37.8132
AL035071|lncRNA	-0.471529	-1.10321	-11.2027	2.58e-21	9e-20	37.8088
ZCCHC3|protein_coding	-1.09413	-1.63419	-11.2011	2.61e-21	9.07e-20	37.7991
CARNMT1|protein_coding	-0.652663	-1.36686	-11.1978	2.66e-21	9.24e-20	37.7796
AP003032|lncRNA	0.829539	0.0659101	11.195	2.7e-21	9.38e-20	37.7631
C1orf21|protein_coding	-1.14781	2.51703	-11.1915	2.76e-21	9.57e-20	37.7418
JAZF1|protein_coding	-0.666473	-0.531533	-11.1912	2.77e-21	9.57e-20	37.7404
AL590640|lncRNA	0.883036	1.59556	11.1907	2.78e-21	9.59e-20	37.7371
AC027309|lncRNA	0.662429	-2.07284	11.1784	2.99e-21	1.03e-19	37.6641
MT3|protein_coding	0.657027	1.10535	11.175	3.05e-21	1.05e-19	37.6436
SERTAD4-AS1|lncRNA	1.04849	-2.85047	11.1749	3.05e-21	1.05e-19	37.6432
ADAM33|protein_coding	0.728573	-1.84339	11.1748	3.05e-21	1.05e-19	37.6425
LINC01957|lncRNA	0.790134	-1.16243	11.1741	3.07e-21	1.05e-19	37.6382
MIDN|protein_coding	0.783715	2.83555	11.1725	3.1e-21	1.06e-19	37.629
LINC00163|lncRNA	0.68972	-1.44416	11.1694	3.15e-21	1.08e-19	37.6104
OR5C1|protein_coding	0.924927	-1.75531	11.1692	3.16e-21	1.08e-19	37.6093
AL139353|protein_coding	0.543269	3.5924	11.1635	3.27e-21	1.12e-19	37.5752
AC008799|lncRNA	0.873003	-1.26077	11.1628	3.28e-21	1.12e-19	37.5708
NXT2|protein_coding	-0.791292	-0.34859	-11.1589	3.36e-21	1.15e-19	37.5476
ADRA2C|protein_coding	0.585528	2.13417	11.1586	3.37e-21	1.15e-19	37.5457
CHRD|protein_coding	0.643165	0.543545	11.1522	3.5e-21	1.19e-19	37.508
FOXC1|protein_coding	-0.948496	-4.40906	-11.1476	3.6e-21	1.22e-19	37.4803
AC069285|lncRNA	0.711677	-3.84118	11.146	3.63e-21	1.23e-19	37.4708
AKNA|protein_coding	-0.635002	2.73961	-11.1396	3.78e-21	1.28e-19	37.4325
LINC00606|lncRNA	0.692337	-4.06932	11.1396	3.78e-21	1.28e-19	37.4325
AC008738|lncRNA	0.575903	-0.764974	11.1347	3.89e-21	1.31e-19	37.4033
LRCOL1|protein_coding	0.629852	-1.52415	11.1346	3.89e-21	1.31e-19	37.4029
AL139246|lncRNA	0.444161	-1.01019	11.1332	3.92e-21	1.32e-19	37.3948
MRPL9|protein_coding	-0.828357	1.06917	-11.1319	3.95e-21	1.33e-19	37.3868
AL357078|lncRNA	-1.13792	-2.68916	-11.1265	4.08e-21	1.37e-19	37.3545
AC013248|lncRNA	1.74333	-1.65887	11.1212	4.22e-21	1.41e-19	37.3228
CCL24|protein_coding	0.629351	-0.380771	11.1192	4.27e-21	1.43e-19	37.3111
FAM217A|protein_coding	0.977863	-2.26534	11.1191	4.27e-21	1.43e-19	37.3106
MARVELD1|protein_coding	0.666002	2.59474	11.1175	4.31e-21	1.44e-19	37.3008
DPP10-AS2|lncRNA	0.859308	-2.56592	11.1137	4.41e-21	1.47e-19	37.2781
CELF5|protein_coding	0.666005	-1.27333	11.111	4.48e-21	1.49e-19	37.2624
PCF11-AS1|lncRNA	-0.521309	1.16929	-11.1096	4.52e-21	1.5e-19	37.2539
AC092168|lncRNA	0.824735	-1.45847	11.1076	4.58e-21	1.52e-19	37.242
BX255923|lncRNA	0.698159	-0.975036	11.1058	4.63e-21	1.54e-19	37.231
ST3GAL1|protein_coding	-0.471156	1.092	-11.1048	4.65e-21	1.54e-19	37.2251
PTENP1-AS|lncRNA	0.813509	-0.110467	11.1029	4.71e-21	1.56e-19	37.2137
AL023693|lncRNA	1.07635	-2.55547	11.1025	4.72e-21	1.56e-19	37.2118
YJEFN3|protein_coding	0.498951	0.902872	11.1022	4.73e-21	1.56e-19	37.21
COL4A1|protein_coding	0.759594	2.78566	11.1015	4.75e-21	1.57e-19	37.2058
AC008667|lncRNA	0.618333	0.340688	11.0999	4.79e-21	1.58e-19	37.1961
FCHSD1|protein_coding	0.697057	-1.66591	11.0991	4.82e-21	1.58e-19	37.1914
CCDC115|protein_coding	-0.677111	0.117679	-11.0984	4.84e-21	1.59e-19	37.187
EMC9|protein_coding	0.494186	-0.0690599	11.0961	4.9e-21	1.61e-19	37.1733
AL356299|lncRNA	0.838866	-1.28476	11.0959	4.91e-21	1.61e-19	37.172
MARK4|protein_coding	0.530366	2.3973	11.0912	5.05e-21	1.65e-19	37.144
FAM53B-AS1|lncRNA	-1.35337	-2.57074	-11.0876	5.16e-21	1.69e-19	37.1226
PARP8|protein_coding	-0.629424	3.23229	-11.0828	5.31e-21	1.74e-19	37.0942
TNFRSF14|protein_coding	0.450499	1.1848	11.0807	5.38e-21	1.76e-19	37.0814
AF038458|lncRNA	0.552504	-0.61083	11.0804	5.39e-21	1.76e-19	37.08
DNLZ|protein_coding	0.684102	-1.56782	11.0803	5.39e-21	1.76e-19	37.0791
LINC02387|lncRNA	0.9345	-2.09686	11.0781	5.47e-21	1.78e-19	37.0661
DIRC1|protein_coding	0.749944	1.3004	11.0779	5.47e-21	1.78e-19	37.0649
CCDC59|protein_coding	-0.649406	0.479074	-11.0757	5.54e-21	1.8e-19	37.0519
LINC02143|lncRNA	0.577552	-3.89694	11.0715	5.68e-21	1.84e-19	37.0271
MCM3AP|protein_coding	-0.488516	1.29738	-11.07	5.74e-21	1.86e-19	37.0182
C4orf48|protein_coding	0.528362	0.0547705	11.0681	5.8e-21	1.87e-19	37.0069
SHANK3|protein_coding	0.85301	-1.84678	11.0659	5.88e-21	1.9e-19	36.9937
AP001432|lncRNA	0.636955	0.299367	11.0604	6.08e-21	1.96e-19	36.961
COL20A1|protein_coding	0.74171	-0.121551	11.0597	6.1e-21	1.96e-19	36.9566
AC073195|lncRNA	-1.24564	-3.99074	-11.0574	6.19e-21	1.99e-19	36.9426
TSPO2|protein_coding	0.708063	-1.54487	11.0537	6.33e-21	2.03e-19	36.921
AC024257|lncRNA	1.22254	1.8616	11.0514	6.42e-21	2.06e-19	36.9069
PKLR|protein_coding	0.782767	-1.11024	11.0419	6.8e-21	2.18e-19	36.8503
SLC41A1|protein_coding	-0.902721	-3.2413	-11.0374	6.98e-21	2.23e-19	36.8237
LINC01363|lncRNA	0.412163	-0.765685	11.0358	7.05e-21	2.25e-19	36.8145
AL121908|lncRNA	0.915734	-0.547436	11.034	7.12e-21	2.27e-19	36.8036
TNXB|protein_coding	0.428384	-1.02696	11.0286	7.36e-21	2.35e-19	36.7711
NGRN|protein_coding	-0.912306	-1.68903	-11.0245	7.54e-21	2.4e-19	36.7472
ZNF821|protein_coding	0.45189	-1.57293	11.0217	7.67e-21	2.44e-19	36.7302
CFAP74|protein_coding	0.822985	-2.60111	11.0161	7.93e-21	2.52e-19	36.697
EXOC8|protein_coding	-0.613238	0.277137	-11.0159	7.94e-21	2.52e-19	36.6959
AC096649|lncRNA	1.05085	-3.07307	11.0135	8.06e-21	2.55e-19	36.6815
NR2C1|protein_coding	-0.767102	0.334806	-11.0099	8.24e-21	2.61e-19	36.6599
NUP210|protein_coding	-0.491703	1.07128	-11.0087	8.3e-21	2.62e-19	36.6526
AATBC|lncRNA	0.797986	0.109843	11.0032	8.57e-21	2.71e-19	36.6202
GTF3C5|protein_coding	0.497874	-0.972328	11.0009	8.69e-21	2.74e-19	36.6063
SP100|protein_coding	0.606848	4.4566	10.9975	8.87e-21	2.79e-19	36.586
AC009133|protein_coding	0.443485	-0.084128	10.9974	8.88e-21	2.79e-19	36.5856
EXOC6B|protein_coding	-0.610604	-0.647347	-10.9967	8.91e-21	2.8e-19	36.5817
ACTG1|protein_coding	0.465024	4.88744	10.9952	8.99e-21	2.82e-19	36.5726
PRR29|protein_coding	0.599653	-0.732317	10.9946	9.03e-21	2.83e-19	36.5692
FBXW2|protein_coding	-1.14941	-1.20899	-10.989	9.34e-21	2.92e-19	36.5356
TNC|protein_coding	0.897027	-1.02942	10.9806	9.82e-21	3.07e-19	36.4858
DERL3|protein_coding	0.682136	-0.463545	10.9769	1e-20	3.14e-19	36.4634
COX5A|protein_coding	-1.18106	-2.44891	-10.975	1.02e-20	3.17e-19	36.4522
AC010336|lncRNA	0.598659	0.167782	10.9748	1.02e-20	3.17e-19	36.4512
NRF1|protein_coding	-1.16861	-3.5943	-10.9737	1.02e-20	3.19e-19	36.4443
FGD2|protein_coding	0.814739	0.962918	10.9728	1.03e-20	3.2e-19	36.4391
ADHFE1|protein_coding	-0.913337	0.125585	-10.9689	1.05e-20	3.27e-19	36.4162
PAQR6|protein_coding	1.21851	0.0235669	10.9686	1.06e-20	3.27e-19	36.4141
ILK|protein_coding	0.877888	0.268027	10.9676	1.06e-20	3.29e-19	36.4081
MYF5|protein_coding	1.47117	-2.60952	10.9672	1.06e-20	3.29e-19	36.4058
SOCS2|protein_coding	-1.46588	-2.96466	-10.9547	1.15e-20	3.55e-19	36.3312
FAM47A|protein_coding	-1.15818	-4.00217	-10.9495	1.18e-20	3.65e-19	36.3005
AC087636|lncRNA	0.941225	-2.8086	10.9433	1.23e-20	3.79e-19	36.2634
USP51|protein_coding	0.676013	1.01284	10.9337	1.3e-20	4.01e-19	36.2062
SYNE1|protein_coding	-0.678847	2.16003	-10.9325	1.31e-20	4.03e-19	36.1991
AC068722|lncRNA	0.781055	-1.85683	10.9311	1.32e-20	4.06e-19	36.1906
IDI1|protein_coding	-0.963149	1.1938	-10.9309	1.32e-20	4.06e-19	36.1899
ACTN1|protein_coding	0.783307	4.90535	10.9259	1.36e-20	4.18e-19	36.1601
HELT|protein_coding	1.0844	-3.35503	10.9258	1.36e-20	4.18e-19	36.1596
ZFP1|protein_coding	-1.35608	-2.84896	-10.924	1.38e-20	4.22e-19	36.1486
POLR3E|protein_coding	-0.491398	-0.226849	-10.9197	1.42e-20	4.32e-19	36.123
GOLGA2|protein_coding	0.489473	0.635126	10.9164	1.44e-20	4.41e-19	36.1032
KCNK3|protein_coding	0.716352	0.850331	10.9136	1.47e-20	4.47e-19	36.0869
CFAP61|protein_coding	1.07572	-4.13327	10.9122	1.48e-20	4.51e-19	36.0782
AC104823|lncRNA	0.684254	-0.723087	10.9106	1.5e-20	4.54e-19	36.0687
HIST4H4|protein_coding	0.685819	-0.297447	10.9105	1.5e-20	4.54e-19	36.0684
AC019349|lncRNA	0.807118	-0.985538	10.9097	1.5e-20	4.56e-19	36.0633
ADIRF-AS1|lncRNA	0.473037	-0.769596	10.9085	1.51e-20	4.59e-19	36.0565
CCDC186|protein_coding	-1.03516	-1.77437	-10.9066	1.53e-20	4.64e-19	36.045
KCNJ16|protein_coding	1.06463	-3.64408	10.9062	1.54e-20	4.64e-19	36.0425
AC116337|lncRNA	0.845611	-1.71183	10.9039	1.56e-20	4.7e-19	36.0289
C16orf58|protein_coding	0.494477	0.524385	10.9014	1.58e-20	4.76e-19	36.0142
MROH6|protein_coding	0.683118	0.615178	10.8968	1.62e-20	4.89e-19	35.9871
PARP2|protein_coding	-1.38629	-3.56974	-10.8884	1.71e-20	5.14e-19	35.9369
YBX2|protein_coding	0.808369	-1.96796	10.8857	1.74e-20	5.22e-19	35.9207
AOC1|protein_coding	0.585699	-0.79349	10.8855	1.74e-20	5.22e-19	35.9193
BDKRB2|protein_coding	0.902216	-1.29863	10.8836	1.76e-20	5.27e-19	35.9081
ADGRD2|protein_coding	0.787012	1.0868	10.8815	1.78e-20	5.33e-19	35.8957
OLFML2B|protein_coding	0.618086	-1.59487	10.8807	1.79e-20	5.35e-19	35.8908
BSND|protein_coding	0.862803	-1.32972	10.8798	1.8e-20	5.38e-19	35.8856
NFKB1|protein_coding	-0.666581	0.161717	-10.8772	1.83e-20	5.45e-19	35.8704
MEGF11|protein_coding	0.648694	-2.15432	10.8693	1.92e-20	5.71e-19	35.8234
LINC00609|lncRNA	0.833142	0.47508	10.8693	1.92e-20	5.71e-19	35.823
KRT77|protein_coding	0.806932	-0.0820967	10.8676	1.94e-20	5.76e-19	35.8131
SERPINA10|protein_coding	0.817278	-0.945622	10.8672	1.94e-20	5.77e-19	35.8105
MACO1|protein_coding	-0.854967	-0.189866	-10.8648	1.97e-20	5.84e-19	35.7967
POLDIP2|protein_coding	-0.589329	-0.755284	-10.8611	2.01e-20	5.97e-19	35.7744
GJA4|protein_coding	0.679294	-1.41123	10.8582	2.05e-20	6.07e-19	35.757
BTNL3|protein_coding	0.900828	-1.51718	10.8547	2.09e-20	6.19e-19	35.7364
MIGA2|protein_coding	0.58631	0.622616	10.8525	2.12e-20	6.26e-19	35.7234
PRMT5|protein_coding	0.485447	0.392042	10.8524	2.12e-20	6.26e-19	35.7225
PNMA3|protein_coding	0.827399	1.27824	10.8491	2.16e-20	6.37e-19	35.7032
KLRB1|protein_coding	-0.937741	2.37489	-10.8491	2.16e-20	6.37e-19	35.7032
NCKAP5L|protein_coding	0.449445	0.425709	10.8454	2.21e-20	6.51e-19	35.681
PRSS38|protein_coding	0.844515	2.27706	10.8395	2.29e-20	6.73e-19	35.6462
TENT4B|protein_coding	-1.3653	-3.95619	-10.8312	2.41e-20	7.07e-19	35.5966
SMUG1|protein_coding	0.501641	0.223298	10.829	2.44e-20	7.15e-19	35.5838
NUDT13|protein_coding	0.714804	3.90865	10.826	2.49e-20	7.28e-19	35.5658
AC020922|protein_coding	0.687092	-1.59337	10.8207	2.57e-20	7.5e-19	35.5342
P2RY11|protein_coding	0.719935	-0.0805976	10.8203	2.57e-20	7.51e-19	35.5318
NCAM1|protein_coding	-1.11019	-3.52945	-10.8174	2.62e-20	7.64e-19	35.5146
KDM6A|protein_coding	-0.898817	-2.76394	-10.8162	2.64e-20	7.68e-19	35.5074
ZNF621|protein_coding	-0.613205	-0.683988	-10.812	2.7e-20	7.87e-19	35.4826
COLGALT1|protein_coding	0.619548	1.91045	10.8113	2.72e-20	7.89e-19	35.4784
AC068580|protein_coding	-0.59402	-2.23978	-10.8084	2.76e-20	8.02e-19	35.4613
GSDMD|protein_coding	0.42839	3.02892	10.8072	2.78e-20	8.07e-19	35.4541
TMED7|protein_coding	-0.595848	1.53594	-10.8072	2.78e-20	8.07e-19	35.4536
MAGEE1|protein_coding	0.651436	-0.797394	10.8011	2.89e-20	8.36e-19	35.4175
FTO|protein_coding	-0.540464	-0.644841	-10.7992	2.92e-20	8.44e-19	35.4064
C9orf24|protein_coding	0.6796	0.32378	10.7968	2.96e-20	8.56e-19	35.392
ERBB2|protein_coding	0.639149	0.635729	10.7942	3.01e-20	8.68e-19	35.3767
RMDN3|protein_coding	-0.50546	0.705399	-10.7925	3.04e-20	8.76e-19	35.3664
ATAD3B|protein_coding	0.361583	-0.093598	10.7892	3.1e-20	8.92e-19	35.3472
NDUFAF5|protein_coding	-0.748224	0.589221	-10.7775	3.33e-20	9.57e-19	35.2771
AL135923|lncRNA	1.11257	-1.83296	10.7765	3.35e-20	9.61e-19	35.2713
CRYBG2|protein_coding	0.669795	-0.391516	10.776	3.36e-20	9.63e-19	35.2687
AC105001|lncRNA	0.760665	-1.06028	10.7728	3.42e-20	9.81e-19	35.2495
C10orf53|protein_coding	0.671484	1.55254	10.7723	3.43e-20	9.83e-19	35.2464
AC109460|lncRNA	-0.617218	-0.92904	-10.7709	3.46e-20	9.9e-19	35.2378
AC119868|lncRNA	0.889001	-2.03315	10.764	3.61e-20	1.03e-18	35.197
AC100860|lncRNA	0.567083	3.30931	10.7624	3.64e-20	1.04e-18	35.1874
GFPT1|protein_coding	-0.565644	0.322551	-10.7618	3.65e-20	1.04e-18	35.1842
KCTD15|protein_coding	0.624882	-1.06548	10.7592	3.71e-20	1.06e-18	35.1689
WDR47|protein_coding	-1.30424	-4.17797	-10.7549	3.81e-20	1.08e-18	35.143
PRKCQ|protein_coding	-0.870473	0.317504	-10.7491	3.94e-20	1.12e-18	35.1085
TRIM59|protein_coding	-0.860929	-1.71882	-10.7489	3.95e-20	1.12e-18	35.1073
AC074117|lncRNA	0.458491	3.11548	10.747	4e-20	1.13e-18	35.0959
GGT6|protein_coding	0.851018	-0.0240887	10.745	4.04e-20	1.14e-18	35.0843
FLNC-AS1|lncRNA	0.892958	-1.2243	10.7439	4.07e-20	1.15e-18	35.0777
SMCO4|protein_coding	1.0254	0.454896	10.742	4.12e-20	1.16e-18	35.0664
TACC1|protein_coding	0.454693	3.31279	10.7415	4.13e-20	1.16e-18	35.0632
ARHGEF33|protein_coding	-1.41192	-4.08368	-10.7414	4.13e-20	1.16e-18	35.0629
LRRK1|protein_coding	0.800876	1.38428	10.7362	4.26e-20	1.2e-18	35.032
GPD1|protein_coding	0.741603	2.44466	10.735	4.29e-20	1.21e-18	35.0251
UHRF1BP1|protein_coding	-1.00127	-0.387842	-10.7297	4.43e-20	1.25e-18	34.9933
ERLEC1|protein_coding	-0.754444	-1.13195	-10.7274	4.49e-20	1.26e-18	34.9795
TIMM8A|protein_coding	-0.462193	-0.969837	-10.7262	4.52e-20	1.27e-18	34.9727
AC074212|lncRNA	0.7894	-3.99632	10.723	4.61e-20	1.29e-18	34.9534
AGAP3|protein_coding	0.595574	-0.294972	10.7214	4.66e-20	1.3e-18	34.9439
ADGRE1|protein_coding	0.563345	1.46647	10.7207	4.68e-20	1.31e-18	34.9399
RNF217|protein_coding	0.943676	-1.74198	10.7195	4.71e-20	1.32e-18	34.9326
CDH3|protein_coding	0.724135	-1.29968	10.716	4.81e-20	1.34e-18	34.9119
COL9A2|protein_coding	0.651178	-1.9344	10.7125	4.91e-20	1.37e-18	34.8909
OR14K1|protein_coding	1.06221	-3.77102	10.7102	4.98e-20	1.39e-18	34.8777
DHX15|protein_coding	-0.412603	1.24599	-10.7063	5.1e-20	1.42e-18	34.8545
H19|lncRNA	0.839458	-1.20212	10.7048	5.15e-20	1.43e-18	34.8452
ITGB1BP2|protein_coding	0.637882	1.11195	10.703	5.2e-20	1.44e-18	34.8345
NCCRP1|protein_coding	0.814812	0.126483	10.7028	5.21e-20	1.44e-18	34.8335
CHCHD3|protein_coding	-0.562812	-0.0248969	-10.7008	5.27e-20	1.46e-18	34.8214
CCDC81|protein_coding	0.724144	-1.5254	10.7007	5.27e-20	1.46e-18	34.8208
SIKE1|protein_coding	-0.690204	0.351161	-10.7001	5.29e-20	1.46e-18	34.8175
MKX-AS1|lncRNA	0.66763	-2.00566	10.6977	5.37e-20	1.48e-18	34.8032
RCN3|protein_coding	0.655821	0.870644	10.6877	5.7e-20	1.57e-18	34.7439
C22orf31|protein_coding	-2.09893	-1.37347	-10.6876	5.7e-20	1.57e-18	34.7435
HOXD-AS2|lncRNA	0.606904	-0.906241	10.6871	5.72e-20	1.57e-18	34.7405
AC113355|lncRNA	0.916336	-2.20844	10.6847	5.8e-20	1.6e-18	34.7263
SYTL3|protein_coding	-0.79812	0.626409	-10.6833	5.85e-20	1.61e-18	34.7175
DNAJB6|protein_coding	-0.602048	1.06138	-10.6832	5.86e-20	1.61e-18	34.7173
FADS3|protein_coding	0.587004	0.170626	10.682	5.9e-20	1.62e-18	34.7102
C16orf95|protein_coding	0.692442	-1.13145	10.6792	6e-20	1.64e-18	34.6934
AC244197|protein_coding	-0.534017	0.975903	-10.6744	6.18e-20	1.69e-18	34.6647
AC008627|lncRNA	1.18027	-3.76648	10.6741	6.18e-20	1.69e-18	34.6633
CACNB3|protein_coding	0.643061	-1.74942	10.6726	6.24e-20	1.7e-18	34.6544
AC034228|lncRNA	0.633606	-1.77904	10.6671	6.45e-20	1.76e-18	34.6216
ITPKB-IT1|lncRNA	-1.06226	-1.53495	-10.6658	6.5e-20	1.77e-18	34.614
AC004485|lncRNA	0.738029	-2.05721	10.6635	6.59e-20	1.79e-18	34.6001
S100A14|protein_coding	0.857867	-0.224332	10.6623	6.64e-20	1.8e-18	34.593
SMARCAD1|protein_coding	-0.89331	1.12094	-10.662	6.65e-20	1.81e-18	34.5909
AC079310|lncRNA	1.01838	-3.26487	10.6607	6.7e-20	1.82e-18	34.5837
BX293535|lncRNA	0.725243	-1.00789	10.66	6.73e-20	1.82e-18	34.5792
AC144568|lncRNA	0.585761	-0.260887	10.6574	6.84e-20	1.85e-18	34.5642
AL356289|lncRNA	0.664514	-4.11867	10.65	7.15e-20	1.93e-18	34.5197
AC021078|lncRNA	-0.958203	-0.0339722	-10.6476	7.25e-20	1.96e-18	34.5056
SIGIRR|protein_coding	-0.666991	1.86254	-10.6447	7.38e-20	1.99e-18	34.4885
CCDC172|protein_coding	0.988512	-0.48173	10.6444	7.39e-20	1.99e-18	34.4869
FBXW9|protein_coding	1.11693	-3.75274	10.6392	7.62e-20	2.05e-18	34.4559
AC023389|lncRNA	0.551525	3.38224	10.6384	7.66e-20	2.06e-18	34.4509
IGHMBP2|protein_coding	0.634779	-1.56826	10.6348	7.83e-20	2.1e-18	34.4299
POLR1A|protein_coding	-0.538184	-3.22149	-10.6325	7.94e-20	2.13e-18	34.4162
IL17RA|protein_coding	0.647309	0.73263	10.625	8.31e-20	2.23e-18	34.3713
PDCL3|protein_coding	-0.515526	0.168517	-10.6241	8.35e-20	2.24e-18	34.3662
AC027682|lncRNA	0.493906	0.422125	10.6238	8.36e-20	2.24e-18	34.3643
CD27-AS1|lncRNA	0.60999	0.882854	10.6136	8.89e-20	2.38e-18	34.304
LINC01702|lncRNA	0.8708	-2.14122	10.6128	8.93e-20	2.39e-18	34.299
FUT1|protein_coding	0.753738	0.14962	10.611	9.03e-20	2.41e-18	34.2886
ASIC5|protein_coding	0.858699	-2.48229	10.6096	9.1e-20	2.43e-18	34.2803
GPSM1|protein_coding	0.559931	0.204571	10.6043	9.4e-20	2.5e-18	34.2488
LINC02265|lncRNA	0.830392	-2.18028	10.6041	9.41e-20	2.5e-18	34.2477
AC026691|lncRNA	-0.905792	5.92674	-10.5997	9.66e-20	2.57e-18	34.2212
S1PR5|protein_coding	-1.13835	1.11196	-10.5961	9.87e-20	2.62e-18	34.2001
MRPL39|protein_coding	-0.497919	1.83855	-10.5929	1.01e-19	2.67e-18	34.181
AC114489|lncRNA	0.867076	-3.16194	10.5927	1.01e-19	2.67e-18	34.1799
ELF1|protein_coding	-0.749188	5.01928	-10.5923	1.01e-19	2.67e-18	34.1773
RIN1|protein_coding	0.730824	0.642356	10.5907	1.02e-19	2.7e-18	34.1681
MRPL23-AS1|lncRNA	0.611372	-1.53189	10.584	1.06e-19	2.8e-18	34.1284
WIPF1|protein_coding	-0.431584	3.00821	-10.5827	1.07e-19	2.82e-18	34.1206
PNPO|protein_coding	0.624292	0.772575	10.5791	1.09e-19	2.88e-18	34.0994
GRXCR2|protein_coding	0.726816	-0.32684	10.5744	1.12e-19	2.96e-18	34.0715
AL353681|lncRNA	1.11881	-2.46585	10.5731	1.13e-19	2.98e-18	34.0636
SMAD7|protein_coding	-1.19591	-0.492665	-10.5717	1.14e-19	3e-18	34.0551
AC008125|lncRNA	0.99417	-3.38877	10.5714	1.14e-19	3e-18	34.0538
AP003392|lncRNA	-0.468485	-1.91971	-10.5697	1.16e-19	3.03e-18	34.0435
HLCS-IT1|lncRNA	0.659974	1.1494	10.569	1.16e-19	3.04e-18	34.0393
WDR61|protein_coding	-0.735754	-0.852421	-10.5689	1.16e-19	3.04e-18	34.0385
XAGE2|protein_coding	0.839526	0.611809	10.5686	1.16e-19	3.04e-18	34.0372
CHRNA10|protein_coding	0.708249	-1.15417	10.5665	1.18e-19	3.08e-18	34.0248
CHD6|protein_coding	-0.380263	1.20223	-10.5648	1.19e-19	3.11e-18	34.0141
OR2A5|protein_coding	0.641848	-1.35345	10.5599	1.23e-19	3.2e-18	33.9851
FERMT3|protein_coding	0.574563	5.04338	10.557	1.25e-19	3.25e-18	33.9684
PITPNB|protein_coding	-1.01124	-0.28355	-10.5557	1.26e-19	3.27e-18	33.9604
LINC02049|lncRNA	0.744599	1.88906	10.5553	1.26e-19	3.28e-18	33.958
GAS5|lncRNA	-0.374183	0.668224	-10.5478	1.32e-19	3.42e-18	33.9137
WSPAR|lncRNA	0.993305	-2.29846	10.545	1.34e-19	3.48e-18	33.8972
AHI1|protein_coding	-1.05968	-4.63125	-10.5442	1.35e-19	3.49e-18	33.8924
VCPIP1|protein_coding	-0.613345	-0.274455	-10.5388	1.39e-19	3.6e-18	33.8602
AL121829|lncRNA	0.847663	-0.13708	10.5386	1.39e-19	3.6e-18	33.8591
PNPLA5|protein_coding	1.06604	-3.20916	10.5382	1.4e-19	3.61e-18	33.8569
AL591212|lncRNA	0.596439	0.348984	10.5351	1.42e-19	3.67e-18	33.8383
DHRS4|protein_coding	0.365897	2.23077	10.5334	1.44e-19	3.71e-18	33.8281
BNIP3|protein_coding	-0.972544	-1.50519	-10.5315	1.45e-19	3.74e-18	33.817
UBXN1|protein_coding	-0.41354	2.60112	-10.5309	1.46e-19	3.75e-18	33.8136
ADSS|protein_coding	-1.52805	-1.16627	-10.5278	1.49e-19	3.82e-18	33.7948
BNC2|protein_coding	-1.74539	-1.99813	-10.5236	1.52e-19	3.91e-18	33.7699
AMZ2|protein_coding	-0.554011	1.35557	-10.5236	1.52e-19	3.91e-18	33.7698
IKZF5|protein_coding	-1.36044	-2.45394	-10.5235	1.52e-19	3.91e-18	33.7696
JAKMIP2|protein_coding	-1.20091	0.298259	-10.5196	1.56e-19	4e-18	33.7465
AC007422|lncRNA	0.520646	-4.02431	10.5176	1.58e-19	4.04e-18	33.7344
AC097382|lncRNA	0.534332	-1.26951	10.5131	1.62e-19	4.15e-18	33.7078
FSD1|protein_coding	0.59956	-0.0565242	10.5127	1.63e-19	4.15e-18	33.7056
AC009229|lncRNA	0.649584	-0.787549	10.509	1.66e-19	4.24e-18	33.6833
SHISA8|protein_coding	0.696098	1.01668	10.504	1.71e-19	4.37e-18	33.6537
AC068228|lncRNA	0.820077	-2.54056	10.503	1.72e-19	4.39e-18	33.648
OR2AG1|protein_coding	1.146	-2.41908	10.499	1.77e-19	4.49e-18	33.6243
AC145543|lncRNA	0.966335	-1.58323	10.4973	1.78e-19	4.53e-18	33.6141
GATD1|protein_coding	0.350112	-0.0218255	10.4969	1.79e-19	4.54e-18	33.6119
RNF2|protein_coding	-0.793065	-0.0635043	-10.4965	1.79e-19	4.55e-18	33.6093
TPRG1L|protein_coding	-0.46489	0.372493	-10.4955	1.8e-19	4.57e-18	33.6035
AC026254|lncRNA	0.798051	-0.377593	10.4932	1.83e-19	4.63e-18	33.5898
GPRIN2|protein_coding	0.95482	-2.33538	10.4928	1.83e-19	4.63e-18	33.5875
NDRG2|protein_coding	0.632329	0.609426	10.4858	1.91e-19	4.83e-18	33.5461
MYL7|protein_coding	0.688604	-1.55267	10.4844	1.93e-19	4.86e-18	33.5377
MKRN2|protein_coding	-0.595235	-0.520116	-10.4779	2e-19	5.05e-18	33.4993
CD6|protein_coding	-0.810198	0.835165	-10.4739	2.05e-19	5.17e-18	33.4754
AC087386|lncRNA	0.757762	0.158458	10.4673	2.14e-19	5.37e-18	33.4363
LINC02032|lncRNA	0.937201	-1.813	10.4664	2.15e-19	5.4e-18	33.4312
LINC02373|lncRNA	0.716238	-2.47219	10.4654	2.16e-19	5.42e-18	33.4253
SLC6A1-AS1|lncRNA	0.848694	-2.80955	10.4642	2.17e-19	5.46e-18	33.4182
AC100827|lncRNA	-0.468044	4.03742	-10.462	2.2e-19	5.53e-18	33.405
CAB39L|protein_coding	-0.677453	-2.37828	-10.4572	2.27e-19	5.68e-18	33.3768
PDYN-AS1|lncRNA	0.749172	-1.15176	10.4569	2.27e-19	5.68e-18	33.3749
ATXN2-AS|lncRNA	-0.631472	-1.05409	-10.4557	2.29e-19	5.72e-18	33.3675
AP003390|lncRNA	0.656662	-1.12267	10.4517	2.34e-19	5.85e-18	33.3441
PRSS8|protein_coding	0.752995	0.282879	10.4506	2.36e-19	5.89e-18	33.3377
METTL18|protein_coding	-1.0014	-1.47722	-10.446	2.43e-19	6.05e-18	33.3101
FUNDC1|protein_coding	0.451	0.101305	10.4404	2.51e-19	6.25e-18	33.277
AC120193|lncRNA	0.62606	1.21104	10.4387	2.53e-19	6.3e-18	33.2673
FERD3L|protein_coding	0.888245	-2.0018	10.4377	2.55e-19	6.33e-18	33.2613
AL050303|lncRNA	0.71563	-1.59431	10.4353	2.59e-19	6.42e-18	33.2468
B3GNT3|protein_coding	0.928777	-3.1835	10.4309	2.65e-19	6.58e-18	33.2211
AL357060|lncRNA	-0.913307	-0.400483	-10.4303	2.66e-19	6.6e-18	33.217
ZBTB20|protein_coding	-0.917806	-1.48459	-10.4295	2.68e-19	6.63e-18	33.2127
GRB2|protein_coding	0.597576	3.13241	10.4264	2.73e-19	6.75e-18	33.1943
ACTL6B|protein_coding	0.948198	-1.51499	10.4232	2.78e-19	6.87e-18	33.175
OS9|protein_coding	0.674981	2.05954	10.4227	2.79e-19	6.89e-18	33.1721
ZNF383|protein_coding	-0.691345	-0.137335	-10.4178	2.87e-19	7.08e-18	33.1433
AC087481|lncRNA	0.602943	-0.232923	10.4167	2.89e-19	7.12e-18	33.1366
GTDC1|protein_coding	-1.01734	-3.44158	-10.4155	2.91e-19	7.17e-18	33.1294
PHKG1|protein_coding	0.531092	2.96719	10.4078	3.05e-19	7.5e-18	33.0841
ACBD5|protein_coding	-0.962786	-1.83825	-10.4062	3.08e-19	7.56e-18	33.0745
DDX23|protein_coding	-1.12132	-1.83909	-10.4042	3.11e-19	7.64e-18	33.063
C3orf84|protein_coding	0.779333	-1.85391	10.4024	3.15e-19	7.72e-18	33.0523
RIOK2|protein_coding	-0.889848	-2.09651	-10.3997	3.2e-19	7.84e-18	33.036
IVNS1ABP|protein_coding	-0.528989	1.43414	-10.3983	3.23e-19	7.9e-18	33.028
ANTXR1|protein_coding	1.30181	-2.98209	10.3981	3.23e-19	7.9e-18	33.0269
DENND6B|protein_coding	0.601535	0.741728	10.3974	3.24e-19	7.93e-18	33.0224
AL355312|protein_coding	0.652002	-1.73682	10.3968	3.25e-19	7.95e-18	33.019
LINC02088|lncRNA	0.551715	0.20576	10.3944	3.3e-19	8.06e-18	33.0046
CPNE6|protein_coding	0.998233	-2.49126	10.3901	3.39e-19	8.26e-18	32.9793
AC026271|lncRNA	-0.444522	-0.854504	-10.3872	3.45e-19	8.39e-18	32.9624
USP15|protein_coding	-0.926426	-1.24746	-10.3837	3.52e-19	8.56e-18	32.9417
AC018653|lncRNA	0.461038	-0.596126	10.3822	3.55e-19	8.63e-18	32.9325
MIA3|protein_coding	-0.43737	0.322549	-10.3821	3.55e-19	8.63e-18	32.9318
KRTAP10-8|protein_coding	0.869719	-1.78211	10.3777	3.65e-19	8.85e-18	32.9062
METTL2B|protein_coding	0.744911	0.479021	10.375	3.71e-19	8.99e-18	32.8897
UQCRC1|protein_coding	0.394988	1.89481	10.3727	3.76e-19	9.1e-18	32.8762
CNGB1|protein_coding	0.615126	-1.07661	10.3717	3.78e-19	9.15e-18	32.8703
RXYLT1-AS1|lncRNA	0.621622	-1.30528	10.3711	3.8e-19	9.17e-18	32.867
RASAL1|protein_coding	1.08229	-3.39749	10.3666	3.9e-19	9.41e-18	32.8402
ARIH1|protein_coding	-0.495086	2.24798	-10.366	3.91e-19	9.44e-18	32.8368
FAM99B|lncRNA	0.77988	-1.19144	10.3616	4.02e-19	9.68e-18	32.8109
IQCF2|protein_coding	0.679372	-0.0265734	10.3569	4.13e-19	9.95e-18	32.7826
LINC02348|lncRNA	0.790239	-0.193352	10.3525	4.24e-19	1.02e-17	32.7569
MED18|protein_coding	1.43915	-1.19151	10.3498	4.31e-19	1.04e-17	32.7411
PHF20L1|protein_coding	-0.677268	-1.22385	-10.3498	4.31e-19	1.04e-17	32.7409
AL356020|lncRNA	-0.626	0.424987	-10.3478	4.36e-19	1.05e-17	32.7288
WWTR1|protein_coding	-0.711122	-2.76395	-10.3477	4.37e-19	1.05e-17	32.7285
OR1F1|protein_coding	0.888359	-0.42268	10.3447	4.44e-19	1.06e-17	32.7108
LSS|protein_coding	-0.550438	-2.61	-10.3439	4.47e-19	1.07e-17	32.7061
BRF2|protein_coding	-1.23467	-3.66439	-10.3415	4.53e-19	1.08e-17	32.692
AC026954|protein_coding	0.432533	2.12504	10.3404	4.56e-19	1.09e-17	32.685
AC245164|lncRNA	0.88637	-1.60158	10.3395	4.58e-19	1.09e-17	32.6799
OR10W1|protein_coding	0.932003	-2.07668	10.3384	4.62e-19	1.1e-17	32.6732
PPT2|protein_coding	-1.17722	-3.81359	-10.3381	4.62e-19	1.1e-17	32.6714
GZMB|protein_coding	-1.195	4.36381	-10.3326	4.78e-19	1.14e-17	32.6391
IMPA1|protein_coding	-0.731217	0.434896	-10.3316	4.81e-19	1.14e-17	32.6331
LELP1|protein_coding	1.10901	-2.16466	10.3304	4.84e-19	1.15e-17	32.6262
FZD9|protein_coding	0.698563	2.88132	10.3304	4.84e-19	1.15e-17	32.626
CASZ1|protein_coding	-1.09465	-2.92339	-10.3224	5.08e-19	1.2e-17	32.579
LINC01826|lncRNA	1.00983	-3.26631	10.317	5.24e-19	1.24e-17	32.547
SNX25|protein_coding	-0.817433	-0.920789	-10.3168	5.25e-19	1.24e-17	32.5454
NUDT16|protein_coding	0.656249	-0.654926	10.3128	5.38e-19	1.27e-17	32.5221
SETD1B|protein_coding	0.590277	1.37973	10.3102	5.46e-19	1.29e-17	32.5065
C1orf147|lncRNA	0.70625	-0.296526	10.3101	5.46e-19	1.29e-17	32.5061
VPS26C|protein_coding	-0.631429	2.02989	-10.3097	5.48e-19	1.29e-17	32.5035
AP003031|lncRNA	0.753485	0.31297	10.3072	5.56e-19	1.31e-17	32.4888
CNTD2|protein_coding	0.665927	-1.42467	10.306	5.6e-19	1.32e-17	32.4821
MGAT4A|protein_coding	-0.837651	2.84503	-10.3059	5.6e-19	1.32e-17	32.4815
DEFB105A|protein_coding	0.815815	-0.658402	10.303	5.7e-19	1.34e-17	32.4639
CRIPT|protein_coding	-0.504866	3.13506	-10.3024	5.72e-19	1.34e-17	32.4606
TSNAXIP1|protein_coding	0.78079	-2.46575	10.3008	5.78e-19	1.35e-17	32.4514
MRS2|protein_coding	-0.749799	-1.76458	-10.2984	5.86e-19	1.37e-17	32.4372
GARNL3|protein_coding	0.467158	3.4479	10.298	5.87e-19	1.38e-17	32.4346
HDAC7|protein_coding	0.496751	1.05805	10.2945	6e-19	1.4e-17	32.4137
AC005288|lncRNA	1.46871	0.604886	10.2923	6.08e-19	1.42e-17	32.4006
LINC01118|lncRNA	0.752865	-2.06577	10.2879	6.24e-19	1.46e-17	32.3751
ITGA9-AS1|lncRNA	0.522899	-0.941016	10.2864	6.29e-19	1.47e-17	32.3661
PALM3|protein_coding	0.552937	-1.34679	10.2729	6.82e-19	1.59e-17	32.2863
TSN|protein_coding	-0.777519	-1.29072	-10.2718	6.87e-19	1.6e-17	32.2795
STARD4-AS1|lncRNA	1.08596	-1.51449	10.2709	6.91e-19	1.61e-17	32.2744
AC108676|lncRNA	0.749184	-2.3135	10.2683	7.02e-19	1.63e-17	32.2588
AL031847|protein_coding	0.662731	-2.30016	10.265	7.15e-19	1.66e-17	32.2394
AC092143|protein_coding	0.552607	0.769791	10.2643	7.18e-19	1.67e-17	32.2354
PDGFD|protein_coding	-1.71808	-1.84006	-10.2637	7.21e-19	1.67e-17	32.2319
SLC30A3|protein_coding	0.583351	1.72319	10.2632	7.23e-19	1.68e-17	32.2287
ZFX|protein_coding	-1.04663	-0.757228	-10.2612	7.32e-19	1.69e-17	32.2168
AL360270|lncRNA	-1.14907	-2.60961	-10.2597	7.39e-19	1.71e-17	32.2079
ANKRD54|protein_coding	-1.05634	-1.93797	-10.2576	7.48e-19	1.73e-17	32.1958
GPRIN3|protein_coding	-0.642057	0.996928	-10.2563	7.54e-19	1.74e-17	32.188
LINC01327|lncRNA	1.14969	-3.3668	10.2552	7.59e-19	1.75e-17	32.1815
AC012640|lncRNA	-0.513567	-4.64655	-10.2541	7.63e-19	1.76e-17	32.1751
MIR7-3HG|lncRNA	0.514509	1.0851	10.2536	7.66e-19	1.76e-17	32.1719
ALKBH7|protein_coding	0.48911	-0.411773	10.2506	7.79e-19	1.79e-17	32.1546
FOXK1|protein_coding	-0.920558	-1.60073	-10.2492	7.86e-19	1.81e-17	32.1462
Z92544|lncRNA	0.450132	-0.219469	10.248	7.92e-19	1.82e-17	32.139
PRKAR1B|protein_coding	0.554853	0.0155498	10.2479	7.92e-19	1.82e-17	32.1387
RBM43|protein_coding	0.449369	2.18369	10.2474	7.95e-19	1.82e-17	32.1355
SPHK2|protein_coding	0.516236	-1.66146	10.2449	8.07e-19	1.85e-17	32.1206
PDLIM7|protein_coding	0.64794	0.819339	10.2443	8.09e-19	1.85e-17	32.1172
HIST2H2BE|protein_coding	0.852829	2.9814	10.2423	8.19e-19	1.87e-17	32.1052
CDK5RAP1|protein_coding	-0.717606	0.525187	-10.2422	8.2e-19	1.87e-17	32.1049
GORASP1|protein_coding	0.582021	1.82994	10.2371	8.45e-19	1.93e-17	32.0745
ZNF655|protein_coding	-0.502513	0.924502	-10.2369	8.46e-19	1.93e-17	32.0734
AC135895|lncRNA	1.05504	-2.36404	10.2367	8.47e-19	1.93e-17	32.0721
CAP1|protein_coding	0.337124	5.34355	10.233	8.66e-19	1.97e-17	32.0503
ZNF548|protein_coding	-1.54928	-3.71702	-10.2316	8.73e-19	1.99e-17	32.042
S1PR1|protein_coding	-1.03643	1.52353	-10.2297	8.83e-19	2.01e-17	32.0309
CDC14A|protein_coding	-0.850838	2.95418	-10.2284	8.9e-19	2.02e-17	32.023
AGA|protein_coding	-0.742248	-1.04298	-10.2261	9.02e-19	2.05e-17	32.0098
HVCN1|protein_coding	0.772494	1.57565	10.2257	9.05e-19	2.05e-17	32.0071
RAB44|protein_coding	0.706627	-0.57127	10.225	9.08e-19	2.06e-17	32.0034
ACTN3|protein_coding	0.797233	-0.326623	10.224	9.14e-19	2.07e-17	31.9974
EHBP1|protein_coding	-0.388304	2.21968	-10.221	9.3e-19	2.1e-17	31.9793
AC016968|lncRNA	0.693663	-2.33556	10.2187	9.43e-19	2.13e-17	31.9662
GNLY|protein_coding	-0.951801	5.20443	-10.2083	1e-18	2.26e-17	31.9044
CLTCL1|protein_coding	0.645496	1.5608	10.2072	1.01e-18	2.28e-17	31.898
NARF-AS1|lncRNA	0.678537	-1.23384	10.2051	1.02e-18	2.3e-17	31.8854
KRTAP5-7|protein_coding	0.883188	-3.17598	10.2042	1.03e-18	2.31e-17	31.8804
ZFAND4|protein_coding	-0.510537	0.0736044	-10.203	1.04e-18	2.33e-17	31.8736
AVP|protein_coding	0.427364	1.6718	10.2002	1.05e-18	2.37e-17	31.857
ADAMTS7|protein_coding	0.57825	0.717578	10.1985	1.06e-18	2.39e-17	31.847
MAK16|protein_coding	-0.760713	-1.3533	-10.1955	1.08e-18	2.43e-17	31.8291
AC113608|lncRNA	0.648062	-0.445696	10.1953	1.08e-18	2.43e-17	31.8278
GDF5OS|lncRNA	0.761837	0.624453	10.1949	1.09e-18	2.43e-17	31.8252
CDH22|protein_coding	0.646515	1.16319	10.1946	1.09e-18	2.44e-17	31.8236
RAVER1|protein_coding	0.819169	2.40161	10.191	1.11e-18	2.49e-17	31.8028
VSIG10|protein_coding	0.553685	-2.25378	10.19	1.12e-18	2.5e-17	31.7967
SPN|protein_coding	0.689474	2.05213	10.1883	1.13e-18	2.52e-17	31.7864
MIB2|protein_coding	0.493218	-0.247838	10.1854	1.15e-18	2.56e-17	31.7693
AC027307|lncRNA	0.485425	-1.42293	10.1851	1.15e-18	2.57e-17	31.7675
CCNB1IP1|protein_coding	-0.715158	-1.1003	-10.1804	1.18e-18	2.64e-17	31.7402
MAPK1|protein_coding	-0.466312	4.21111	-10.1755	1.22e-18	2.71e-17	31.711
NKX6-3|protein_coding	0.545824	1.15234	10.1728	1.24e-18	2.75e-17	31.6953
ZNF354C|protein_coding	-0.520846	0.811737	-10.1693	1.27e-18	2.81e-17	31.6742
UNC119B|protein_coding	-0.712752	-1.35161	-10.1685	1.27e-18	2.82e-17	31.6699
NUP133|protein_coding	-0.524924	-0.0156506	-10.1683	1.27e-18	2.82e-17	31.6687
UBE2I|protein_coding	0.391484	2.36346	10.1604	1.34e-18	2.96e-17	31.6218
DGCR6L|protein_coding	0.527289	1.57959	10.1598	1.34e-18	2.96e-17	31.6181
DCAF12L2|protein_coding	0.857835	-2.40848	10.1597	1.34e-18	2.96e-17	31.6177
AP002433|lncRNA	1.16783	-0.197124	10.1593	1.34e-18	2.97e-17	31.6154
SMARCD1|protein_coding	-0.761177	-0.508827	-10.1572	1.36e-18	3e-17	31.6033
KRTAP5-2|protein_coding	0.608156	-0.745885	10.1566	1.37e-18	3.01e-17	31.5996
ZNF835|protein_coding	0.806889	-2.03756	10.156	1.37e-18	3.02e-17	31.596
ARHGAP22|protein_coding	0.623253	-1.86459	10.1547	1.38e-18	3.04e-17	31.588
PCDHA7|protein_coding	0.818924	-0.730733	10.1525	1.4e-18	3.08e-17	31.5751
IL13RA1|protein_coding	1.11325	0.0175447	10.151	1.41e-18	3.1e-17	31.5666
AC115284|lncRNA	0.563916	-0.976076	10.151	1.41e-18	3.1e-17	31.5665
ARHGDIA|protein_coding	0.425226	4.38646	10.149	1.43e-18	3.13e-17	31.5549
PAFAH1B2|protein_coding	-0.670505	-0.472515	-10.1486	1.43e-18	3.14e-17	31.5524
AC022148|lncRNA	0.553246	0.173026	10.1472	1.44e-18	3.16e-17	31.5441
EFHD2|protein_coding	-0.745401	3.9106	-10.1449	1.46e-18	3.2e-17	31.5305
B4GALNT1|protein_coding	0.638545	-3.31578	10.1443	1.47e-18	3.21e-17	31.5267
LINC01731|lncRNA	0.625317	-0.911955	10.1433	1.48e-18	3.23e-17	31.5211
IQCA1L|protein_coding	0.887908	-0.379636	10.1431	1.48e-18	3.23e-17	31.5198
AC025431|lncRNA	0.801991	-3.11313	10.1407	1.5e-18	3.28e-17	31.5056
RGPD6|protein_coding	-1.0755	0.347733	-10.1376	1.53e-18	3.33e-17	31.4872
CRNKL1|protein_coding	-0.590964	0.961566	-10.1347	1.56e-18	3.39e-17	31.4701
PTS|protein_coding	-0.975872	-0.869603	-10.1338	1.56e-18	3.4e-17	31.4651
DMTN|protein_coding	0.687231	2.45883	10.1318	1.58e-18	3.44e-17	31.4534
CTF1|protein_coding	-0.946703	-3.80264	-10.1318	1.58e-18	3.44e-17	31.4534
AP001198|lncRNA	0.630765	-2.4278	10.1292	1.61e-18	3.49e-17	31.4382
AL049557|protein_coding	0.510041	-0.783556	10.1245	1.65e-18	3.59e-17	31.41
AL513550|lncRNA	0.6533	1.45064	10.1188	1.71e-18	3.71e-17	31.3769
HORMAD2-AS1|lncRNA	0.445087	-1.97306	10.1178	1.72e-18	3.72e-17	31.371
EIF3D|protein_coding	-0.46464	0.973865	-10.1152	1.75e-18	3.78e-17	31.3554
ELAVL1|protein_coding	-0.60133	-0.497067	-10.1127	1.77e-18	3.83e-17	31.3409
AC005160|lncRNA	0.781205	-4.3189	10.1084	1.82e-18	3.93e-17	31.3153
AC009084|lncRNA	0.405873	1.15402	10.1065	1.84e-18	3.97e-17	31.3042
MIR646HG|lncRNA	-0.807311	-2.56173	-10.102	1.89e-18	4.08e-17	31.2776
AP001790|lncRNA	0.951202	-2.38515	10.1017	1.89e-18	4.08e-17	31.2755
RAB17|protein_coding	0.66967	-1.00301	10.1011	1.9e-18	4.09e-17	31.2724
KLRF1|protein_coding	-1.2152	0.381432	-10.0983	1.93e-18	4.16e-17	31.2555
AL591623|lncRNA	0.64724	1.22243	10.0982	1.93e-18	4.16e-17	31.2552
CD70|protein_coding	0.64311	3.09351	10.0974	1.94e-18	4.17e-17	31.2502
AC008742|lncRNA	0.777078	7.2e-05	10.0943	1.98e-18	4.25e-17	31.2323
EBF4|protein_coding	0.741155	-0.562053	10.0941	1.98e-18	4.25e-17	31.2309
AC021483|lncRNA	0.797456	-1.35353	10.0934	1.99e-18	4.26e-17	31.2267
C19orf25|protein_coding	0.407486	0.71647	10.0916	2.01e-18	4.31e-17	31.216
AL451065|lncRNA	0.797512	-1.41836	10.0893	2.04e-18	4.36e-17	31.2025
CFAP20|protein_coding	-0.900703	-1.2294	-10.0868	2.07e-18	4.42e-17	31.1877
PPP1CC|protein_coding	-0.505988	2.28917	-10.0863	2.08e-18	4.43e-17	31.185
GLMN|protein_coding	-0.544352	0.687192	-10.0808	2.15e-18	4.58e-17	31.1526
ELP4|protein_coding	-0.942499	-2.70825	-10.0802	2.15e-18	4.59e-17	31.149
CTXND2|protein_coding	0.883515	0.866695	10.0768	2.2e-18	4.68e-17	31.1288
AC118653|lncRNA	0.757014	-0.550985	10.0734	2.24e-18	4.77e-17	31.1092
C5orf58|protein_coding	-0.907017	-1.94595	-10.071	2.27e-18	4.83e-17	31.0952
OTC|protein_coding	1.38275	-3.61815	10.0682	2.31e-18	4.91e-17	31.0784
FAM76A|protein_coding	-0.658067	-1.57164	-10.0669	2.33e-18	4.95e-17	31.0708
OPRL1|protein_coding	0.688961	-0.383886	10.0667	2.33e-18	4.95e-17	31.0694
NCK1|protein_coding	-0.839054	-0.289007	-10.0631	2.38e-18	5.05e-17	31.0483
C16orf97|lncRNA	0.661855	-2.62311	10.06	2.43e-18	5.14e-17	31.0299
PUS3|protein_coding	-0.470631	-0.630487	-10.0596	2.43e-18	5.15e-17	31.0279
ZNF213|protein_coding	0.738492	3.2131	10.0563	2.48e-18	5.25e-17	31.0085
BZW1|protein_coding	-0.408784	1.25326	-10.056	2.49e-18	5.25e-17	31.0066
AL354771|lncRNA	0.818042	-3.60874	10.0539	2.52e-18	5.31e-17	30.9942
NPY|protein_coding	0.699957	-2.0579	10.0488	2.6e-18	5.48e-17	30.9639
SPANXN4|protein_coding	0.791367	-3.34477	10.0467	2.63e-18	5.54e-17	30.952
AC009228|lncRNA	-0.923784	-3.72382	-10.0417	2.71e-18	5.7e-17	30.9222
LINC01048|lncRNA	0.676127	-3.44958	10.04	2.73e-18	5.75e-17	30.9125
TBP|protein_coding	-0.705429	-1.15977	-10.0383	2.76e-18	5.81e-17	30.9024
AC100843|lncRNA	0.740466	-0.336752	10.0367	2.79e-18	5.86e-17	30.8927
GDF9|protein_coding	0.820394	-2.19051	10.0352	2.81e-18	5.91e-17	30.8839
AL591178|lncRNA	0.946004	-4.16449	10.0351	2.82e-18	5.91e-17	30.8835
CMC1|protein_coding	-1.31762	-0.25565	-10.0347	2.82e-18	5.92e-17	30.8809
ZNF451|protein_coding	-0.671992	-0.345014	-10.0319	2.87e-18	6.01e-17	30.8648
C1QL2|protein_coding	0.636448	1.43014	10.0319	2.87e-18	6.01e-17	30.8644
PTN|protein_coding	0.597366	-1.16092	10.0295	2.91e-18	6.09e-17	30.8505
UBA2|protein_coding	-0.721359	-0.237585	-10.0289	2.92e-18	6.1e-17	30.8469
ADGRD1-AS1|lncRNA	0.712161	-0.797342	10.0248	2.99e-18	6.25e-17	30.8225
EHMT2-AS1|lncRNA	0.626439	-0.926033	10.0188	3.1e-18	6.47e-17	30.7873
AC073188|lncRNA	0.515805	-3.23016	10.0162	3.15e-18	6.57e-17	30.7724
CXXC5-AS1|lncRNA	0.601908	-2.1986	10.0161	3.15e-18	6.57e-17	30.7714
ABHD15|protein_coding	-0.597366	-0.78475	-10.0141	3.19e-18	6.64e-17	30.7597
AC090159|lncRNA	0.762567	-1.94815	10.0134	3.2e-18	6.66e-17	30.7557
CCDC112|protein_coding	0.840533	-0.403331	10.011	3.25e-18	6.75e-17	30.7413
LTN1|protein_coding	-0.627138	-1.32563	-10.0103	3.26e-18	6.77e-17	30.7373
TOE1|protein_coding	-0.463092	0.718609	-10.0088	3.29e-18	6.83e-17	30.7286
AC135178|protein_coding	0.474278	-1.57955	10.0033	3.4e-18	7.05e-17	30.6961
DEK|protein_coding	1.06115	0.331832	9.99996	3.47e-18	7.19e-17	30.6766
TSEN54|protein_coding	-0.603027	1.9258	-9.99772	3.52e-18	7.28e-17	30.6634
HHATL-AS1|lncRNA	0.714186	1.13675	9.99746	3.52e-18	7.28e-17	30.6619
SP2-AS1|lncRNA	-0.77277	-0.834224	-9.99613	3.55e-18	7.33e-17	30.6541
FKBP1B|protein_coding	0.563953	0.522163	9.99542	3.57e-18	7.36e-17	30.6499
RBM39|protein_coding	-0.348654	4.14912	-9.995	3.57e-18	7.37e-17	30.6474
CRADD|protein_coding	-0.479158	-1.80317	-9.99498	3.57e-18	7.37e-17	30.6473
AL035588|lncRNA	0.613507	-1.0564	9.99323	3.61e-18	7.44e-17	30.637
UBXN11|protein_coding	0.607536	2.01123	9.99265	3.62e-18	7.46e-17	30.6336
AP006284|lncRNA	0.567007	2.13273	9.99122	3.66e-18	7.52e-17	30.6252
SUDS3|protein_coding	-0.561123	0.0953523	-9.98773	3.73e-18	7.67e-17	30.6047
RPS27|protein_coding	-0.994013	0.117539	-9.9873	3.74e-18	7.68e-17	30.6022
LINC02216|lncRNA	0.863448	-2.41472	9.98461	3.8e-18	7.8e-17	30.5863
SCAMP4|protein_coding	0.608677	1.07694	9.982	3.86e-18	7.92e-17	30.5709
PROB1|protein_coding	0.564064	0.0179012	9.97993	3.91e-18	8.01e-17	30.5588
ACER3|protein_coding	0.631513	2.59621	9.97911	3.93e-18	8.04e-17	30.5539
SARAF|protein_coding	-0.797846	4.06714	-9.977	3.98e-18	8.13e-17	30.5415
ESS2|protein_coding	-1.03018	-2.87469	-9.97589	4e-18	8.18e-17	30.535
AC005779|protein_coding	0.689832	2.74949	9.97005	4.15e-18	8.46e-17	30.5006
SLC22A10|protein_coding	-1.13441	-4.071	-9.96943	4.16e-18	8.49e-17	30.497
GRHL2|protein_coding	-1.01468	-4.67659	-9.96829	4.19e-18	8.54e-17	30.4903
CIAPIN1|protein_coding	-0.836943	-1.26101	-9.96713	4.22e-18	8.59e-17	30.4835
AL159166|lncRNA	0.767561	-2.481	9.96205	4.35e-18	8.85e-17	30.4536
GAS6-AS1|lncRNA	0.581537	-0.967783	9.96176	4.36e-18	8.86e-17	30.4519
AC009435|lncRNA	1.04637	-3.52108	9.96091	4.38e-18	8.9e-17	30.4469
DLK2|protein_coding	0.625397	0.876541	9.9589	4.43e-18	9e-17	30.4351
SET|protein_coding	-0.260563	2.34808	-9.9522	4.61e-18	9.35e-17	30.3957
ADD3|protein_coding	-1.06744	0.738847	-9.95182	4.62e-18	9.37e-17	30.3934
AL117190|lncRNA	0.821746	-0.807465	9.95026	4.66e-18	9.45e-17	30.3843
AC022154|lncRNA	0.591899	-1.12265	9.94413	4.84e-18	9.79e-17	30.3482
RNF183|protein_coding	-0.740425	-4.35826	-9.94399	4.84e-18	9.79e-17	30.3475
MBD3|protein_coding	0.49999	-0.777212	9.94371	4.85e-18	9.8e-17	30.3458
NUTM2E|protein_coding	0.709277	-2.62749	9.94244	4.89e-18	9.87e-17	30.3383
LINC00486|lncRNA	0.380749	-2.40276	9.93792	5.02e-18	1.01e-16	30.3118
RALYL|protein_coding	0.733239	-1.35332	9.93739	5.03e-18	1.02e-16	30.3086
AC126763|lncRNA	0.597189	-0.483911	9.93409	5.13e-18	1.03e-16	30.2893
B3GNT7|protein_coding	-1.68859	-2.85553	-9.93005	5.26e-18	1.06e-16	30.2655
MSR1|protein_coding	0.700935	-0.497486	9.9239	5.45e-18	1.1e-16	30.2293
CCDC28A|protein_coding	-0.481673	0.272209	-9.92338	5.47e-18	1.1e-16	30.2263
HACD3|protein_coding	-0.458977	-0.727898	-9.92047	5.57e-18	1.12e-16	30.2092
DYRK2|protein_coding	-0.909541	0.745149	-9.9192	5.61e-18	1.13e-16	30.2017
TTTY11|lncRNA	0.970063	-2.67804	9.91351	5.8e-18	1.16e-16	30.1683
FO681492|protein_coding	0.992134	-0.121719	9.91126	5.88e-18	1.18e-16	30.1551
LINC02082|lncRNA	0.863631	-1.18234	9.90751	6.01e-18	1.2e-16	30.133
EPB41L4A-AS1|lncRNA	-0.521228	0.19208	-9.90466	6.11e-18	1.22e-16	30.1163
PNRC2|protein_coding	-0.480303	3.17686	-9.90432	6.13e-18	1.23e-16	30.1143
FKRP|protein_coding	0.582306	-0.528841	9.89894	6.32e-18	1.26e-16	30.0827
AL158163|lncRNA	-1.04851	-0.542944	-9.89868	6.33e-18	1.26e-16	30.0812
NPR2|protein_coding	0.656422	-0.173972	9.89842	6.34e-18	1.27e-16	30.0797
ZNF622|protein_coding	-0.786466	-1.89954	-9.8958	6.44e-18	1.28e-16	30.0643
RHBDD3|protein_coding	0.393162	-0.877936	9.89506	6.47e-18	1.29e-16	30.06
MCTP2|protein_coding	-0.63456	2.99186	-9.89398	6.51e-18	1.3e-16	30.0536
CD247|protein_coding	0.621959	1.10794	9.89225	6.58e-18	1.31e-16	30.0434
AC104758|lncRNA	0.365011	-1.09476	9.89173	6.6e-18	1.31e-16	30.0404
SELENOK|protein_coding	-0.803832	1.22706	-9.89171	6.6e-18	1.31e-16	30.0402
AC007731|protein_coding	0.384052	1.02906	9.88946	6.69e-18	1.33e-16	30.027
SERF2|protein_coding	0.39124	3.39524	9.88878	6.72e-18	1.33e-16	30.0231
NAE1|protein_coding	-0.718519	-1.08654	-9.88625	6.82e-18	1.35e-16	30.0082
KLHDC7B|protein_coding	0.483802	0.609029	9.88494	6.87e-18	1.36e-16	30.0005
ZNF195|protein_coding	-0.422945	1.43315	-9.88363	6.93e-18	1.37e-16	29.9928
ALX1|protein_coding	0.801153	0.126111	9.88202	6.99e-18	1.38e-16	29.9834
CRYBB3|protein_coding	1.12838	-1.33328	9.88054	7.05e-18	1.39e-16	29.9747
FLVCR1|protein_coding	-0.758917	-0.23774	-9.87912	7.11e-18	1.4e-16	29.9663
ABHD17B|protein_coding	-0.894765	-1.29718	-9.878	7.16e-18	1.41e-16	29.9597
CABP1|protein_coding	0.683089	1.01144	9.87792	7.17e-18	1.41e-16	29.9593
ALDH3A1|protein_coding	-0.853303	-0.453947	-9.87649	7.23e-18	1.42e-16	29.9509
OR7E47P|protein_coding	0.610814	0.990559	9.87358	7.35e-18	1.45e-16	29.9338
AC008761|lncRNA	0.517895	0.997005	9.87033	7.5e-18	1.47e-16	29.9147
CLEC4G|protein_coding	0.785689	-0.58254	9.87	7.51e-18	1.48e-16	29.9128
LIN54|protein_coding	-0.394226	0.475121	-9.86994	7.51e-18	1.48e-16	29.9124
AC115099|lncRNA	0.789489	-2.58512	9.86968	7.52e-18	1.48e-16	29.9109
AC078864|lncRNA	-0.780486	-4.54032	-9.86835	7.58e-18	1.49e-16	29.9031
TADA2B|protein_coding	-0.825251	-0.735021	-9.86604	7.69e-18	1.51e-16	29.8895
CATSPER2|protein_coding	-0.623229	-1.13989	-9.86502	7.74e-18	1.51e-16	29.8835
AL592078|lncRNA	0.626924	1.44594	9.86306	7.83e-18	1.53e-16	29.8721
TMCC3|protein_coding	-1.21192	-0.638453	-9.86282	7.84e-18	1.53e-16	29.8706
C9orf78|protein_coding	-0.61763	3.04569	-9.8619	7.88e-18	1.54e-16	29.8652
AC093722|lncRNA	0.670442	-1.01989	9.86171	7.89e-18	1.54e-16	29.8641
ARAF|protein_coding	-0.408982	1.78361	-9.86104	7.92e-18	1.54e-16	29.8602
ENO4|protein_coding	1.01477	-1.09246	9.86079	7.93e-18	1.55e-16	29.8587
AC099518|lncRNA	0.418144	-1.9714	9.85718	8.1e-18	1.58e-16	29.8375
AC079447|protein_coding	-0.760553	-1.22104	-9.85281	8.32e-18	1.62e-16	29.8119
IL17C|protein_coding	-0.962332	-4.57565	-9.8526	8.33e-18	1.62e-16	29.8107
TRIM52-AS1|lncRNA	-0.68342	-2.42573	-9.85223	8.35e-18	1.62e-16	29.8085
PEA15|protein_coding	0.519574	4.83973	9.85178	8.37e-18	1.62e-16	29.8058
AC011498|protein_coding	0.374334	-1.1734	9.85087	8.41e-18	1.63e-16	29.8005
SCAI|protein_coding	-0.919627	-2.51241	-9.84857	8.53e-18	1.65e-16	29.787
MTRNR2L10|protein_coding	0.945513	-1.003	9.84804	8.56e-18	1.66e-16	29.7839
UNK|protein_coding	-0.719119	-1.23844	-9.8459	8.66e-18	1.68e-16	29.7714
ZNF385C|protein_coding	0.419796	-0.292694	9.84162	8.89e-18	1.72e-16	29.7462
LTK|protein_coding	0.590798	-0.71905	9.83913	9.02e-18	1.74e-16	29.7316
ABT1|protein_coding	-1.01638	-1.09409	-9.83575	9.2e-18	1.78e-16	29.7118
SIGLEC7|protein_coding	0.529156	0.746616	9.83548	9.22e-18	1.78e-16	29.7102
LINC02130|lncRNA	0.810866	-2.5354	9.83395	9.3e-18	1.79e-16	29.7012
FNBP4|protein_coding	-0.909156	0.499275	-9.83105	9.46e-18	1.82e-16	29.6842
IDH2-DT|lncRNA	0.673299	0.523089	9.82901	9.58e-18	1.84e-16	29.6722
NFIX|protein_coding	0.6434	-0.386324	9.82387	9.87e-18	1.9e-16	29.6421
PIDD1|protein_coding	0.613177	1.45851	9.82098	1e-17	1.93e-16	29.6251
AP003062|lncRNA	0.669614	-0.864635	9.81535	1.04e-17	2e-16	29.5921
MTFR1L|protein_coding	0.48623	0.414129	9.81113	1.06e-17	2.05e-16	29.5674
ARHGEF28|protein_coding	-1.14236	-3.98825	-9.80975	1.07e-17	2.06e-16	29.5593
SMC5|protein_coding	-1.01405	0.657846	-9.80972	1.07e-17	2.06e-16	29.5591
IL20|protein_coding	1.01355	-2.73703	9.80872	1.08e-17	2.07e-16	29.5533
PSMD14|protein_coding	-0.616183	-1.21126	-9.8086	1.08e-17	2.07e-16	29.5525
SLC25A28|protein_coding	-0.391716	2.63631	-9.80722	1.09e-17	2.09e-16	29.5444
METTL14|protein_coding	-0.611493	-0.186151	-9.80617	1.1e-17	2.1e-16	29.5383
BGN|protein_coding	0.747064	0.723352	9.80361	1.11e-17	2.13e-16	29.5233
ELN|protein_coding	0.717797	-0.387219	9.8036	1.11e-17	2.13e-16	29.5232
ZNF75A|protein_coding	-0.687767	-1.21736	-9.80275	1.12e-17	2.14e-16	29.5182
TCP11X2|protein_coding	0.890328	-0.889941	9.80202	1.12e-17	2.14e-16	29.514
MYO15B|protein_coding	0.483207	0.513037	9.80151	1.13e-17	2.15e-16	29.511
INKA1|protein_coding	0.494357	2.88338	9.79826	1.15e-17	2.19e-16	29.4919
POLK|protein_coding	1.15403	-1.96376	9.79752	1.15e-17	2.2e-16	29.4876
SHISA7|protein_coding	0.44957	-1.27419	9.79729	1.16e-17	2.2e-16	29.4862
SYNJ2BP|protein_coding	0.442136	3.07516	9.7965	1.16e-17	2.21e-16	29.4816
PIK3R2|protein_coding	0.567864	0.303697	9.79619	1.16e-17	2.21e-16	29.4798
GPR182|protein_coding	0.581896	-0.869414	9.7948	1.17e-17	2.23e-16	29.4717
AL020997|lncRNA	-0.675526	-1.08033	-9.79358	1.18e-17	2.24e-16	29.4645
AP006623|lncRNA	0.824984	-2.25452	9.79338	1.18e-17	2.24e-16	29.4633
AC122685|lncRNA	0.667811	-1.54471	9.79333	1.18e-17	2.24e-16	29.463
EFCAB6-AS1|lncRNA	0.510712	-2.83019	9.79045	1.2e-17	2.28e-16	29.4461
LCK|protein_coding	-0.558106	2.12152	-9.78935	1.21e-17	2.29e-16	29.4397
AC106892|lncRNA	0.656094	-3.54653	9.78842	1.22e-17	2.3e-16	29.4342
HDLBP|protein_coding	0.474538	2.87856	9.78608	1.24e-17	2.33e-16	29.4205
STAG1|protein_coding	-1.36053	-2.95339	-9.78417	1.25e-17	2.36e-16	29.4093
CLASP1|protein_coding	-0.606117	0.656693	-9.78281	1.26e-17	2.37e-16	29.4014
PDCL|protein_coding	-1.40308	-2.99334	-9.78186	1.27e-17	2.38e-16	29.3958
CLDN19|protein_coding	0.720492	1.23208	9.78185	1.27e-17	2.38e-16	29.3957
AC103719|lncRNA	0.983242	-3.04308	9.7817	1.27e-17	2.38e-16	29.3948
AL356218|lncRNA	0.713684	-0.0469737	9.77725	1.3e-17	2.45e-16	29.3688
ADAM11|protein_coding	-0.960237	-2.59419	-9.77587	1.31e-17	2.46e-16	29.3607
FAM110D|protein_coding	0.695283	-0.422529	9.77466	1.32e-17	2.48e-16	29.3536
SEMA5B|protein_coding	0.721238	-2.57906	9.77434	1.32e-17	2.48e-16	29.3517
METAP2|protein_coding	-0.846206	-1.75169	-9.77271	1.34e-17	2.51e-16	29.3422
RTN4|protein_coding	0.976957	3.2621	9.76969	1.36e-17	2.55e-16	29.3245
PADI6|protein_coding	0.766643	-2.06351	9.76846	1.37e-17	2.57e-16	29.3173
C19orf38|protein_coding	0.750776	3.75093	9.76627	1.39e-17	2.6e-16	29.3044
NDST1-AS1|lncRNA	0.653334	-2.22933	9.76245	1.42e-17	2.65e-16	29.282
PLA2G2C|protein_coding	0.424547	0.170444	9.76153	1.43e-17	2.67e-16	29.2767
EFCC1|protein_coding	0.679364	-1.96903	9.76001	1.44e-17	2.69e-16	29.2678
PCMTD2|protein_coding	-1.11913	-2.13503	-9.75859	1.45e-17	2.71e-16	29.2594
AL132712|lncRNA	0.578006	-1.10658	9.75641	1.47e-17	2.74e-16	29.2467
FAM157C|lncRNA	0.483676	3.6981	9.75334	1.5e-17	2.79e-16	29.2287
CTCF|protein_coding	-1.21448	-1.29472	-9.75058	1.52e-17	2.84e-16	29.2125
ETF1|protein_coding	-0.807428	-0.901038	-9.74829	1.55e-17	2.87e-16	29.1991
ABI1|protein_coding	-0.800193	0.243849	-9.74773	1.55e-17	2.88e-16	29.1958
YTHDF3-AS1|lncRNA	-1.27017	-1.3677	-9.7458	1.57e-17	2.91e-16	29.1845
EFNA2|protein_coding	0.773711	-0.14912	9.73957	1.63e-17	3.02e-16	29.1481
MCM2|protein_coding	0.628644	0.56935	9.73839	1.64e-17	3.04e-16	29.1411
FAM208B|protein_coding	-0.920403	-1.54675	-9.73833	1.64e-17	3.04e-16	29.1408
CAPG|protein_coding	0.610112	1.24421	9.73566	1.67e-17	3.08e-16	29.1251
SLC35A3|protein_coding	-0.631806	-1.88029	-9.73166	1.7e-17	3.15e-16	29.1017
SON|protein_coding	-0.309764	2.32939	-9.72966	1.73e-17	3.19e-16	29.09
MDH1|protein_coding	-0.493965	0.977874	-9.72678	1.75e-17	3.24e-16	29.0731
TMEM240|protein_coding	0.5562	1.15876	9.72519	1.77e-17	3.27e-16	29.0639
PTMA|protein_coding	0.639954	5.87201	9.72241	1.8e-17	3.32e-16	29.0476
SNAPC5|protein_coding	-0.519332	-0.777382	-9.72234	1.8e-17	3.32e-16	29.0472
SHC4|protein_coding	0.814694	-1.80061	9.72101	1.82e-17	3.35e-16	29.0394
LINC02573|lncRNA	0.789191	-2.4741	9.71991	1.83e-17	3.36e-16	29.033
PTPN7|protein_coding	-0.714386	-0.433703	-9.71703	1.86e-17	3.42e-16	29.0161
ELSPBP1|protein_coding	0.773652	-1.52896	9.71439	1.89e-17	3.47e-16	29.0006
TUT1|protein_coding	0.580966	-1.25285	9.71166	1.92e-17	3.53e-16	28.9846
LINC01103|lncRNA	0.621844	-2.20739	9.71131	1.92e-17	3.53e-16	28.9826
SDCBP2|protein_coding	0.907168	-1.38376	9.71115	1.93e-17	3.53e-16	28.9817
AL096855|lncRNA	0.479293	0.817344	9.70725	1.97e-17	3.61e-16	28.9588
FATE1|protein_coding	0.616528	-3.41636	9.70632	1.98e-17	3.63e-16	28.9534
FOLR1|protein_coding	0.682084	-2.16791	9.70599	1.98e-17	3.63e-16	28.9515
PTPRH|protein_coding	0.882647	-0.267781	9.70549	1.99e-17	3.64e-16	28.9485
SUSD2|protein_coding	0.517082	-0.809024	9.70516	1.99e-17	3.65e-16	28.9466
SPDEF|protein_coding	0.729752	0.0664442	9.70503	2e-17	3.65e-16	28.9459
FOSL2|protein_coding	-0.798748	3.06843	-9.70413	2.01e-17	3.66e-16	28.9406
CCDC8|protein_coding	0.597174	-3.17875	9.70175	2.04e-17	3.71e-16	28.9267
NR2E1|protein_coding	0.787881	0.119703	9.69994	2.06e-17	3.75e-16	28.9161
NDUFAF6|protein_coding	-0.612855	-1.36054	-9.69865	2.07e-17	3.78e-16	28.9085
SMURF1|protein_coding	-1.60782	-3.10621	-9.69778	2.08e-17	3.79e-16	28.9034
MON2|protein_coding	-0.413654	0.0940039	-9.69488	2.12e-17	3.86e-16	28.8865
CREBRF|protein_coding	-0.737868	-0.333788	-9.69244	2.15e-17	3.91e-16	28.8722
ERMP1|protein_coding	0.496182	1.13697	9.69204	2.16e-17	3.92e-16	28.8699
AC012651|protein_coding	0.525463	-0.475994	9.69175	2.16e-17	3.92e-16	28.8681
FAH|protein_coding	0.785461	1.53646	9.69062	2.17e-17	3.94e-16	28.8615
CDH5|protein_coding	1.11554	-1.5154	9.68967	2.19e-17	3.96e-16	28.856
YY1AP1|protein_coding	-0.633433	0.375127	-9.68876	2.2e-17	3.98e-16	28.8507
AC018752|lncRNA	0.764007	-0.214156	9.68815	2.21e-17	3.99e-16	28.8471
BBOX1|protein_coding	0.786721	-0.273426	9.68715	2.22e-17	4.01e-16	28.8412
FOXE3|protein_coding	0.875622	-0.729098	9.68484	2.25e-17	4.07e-16	28.8277
DISC1-IT1|lncRNA	0.622826	1.73667	9.68303	2.27e-17	4.11e-16	28.8172
CD209|protein_coding	0.453362	-0.160834	9.68198	2.29e-17	4.13e-16	28.811
RAD51B|protein_coding	-0.590648	-1.70721	-9.68155	2.29e-17	4.14e-16	28.8085
AC103724|lncRNA	-0.782292	-3.56251	-9.68075	2.3e-17	4.15e-16	28.8038
TROVE2|protein_coding	-0.875574	0.218821	-9.67405	2.4e-17	4.32e-16	28.7647
TP53BP2|protein_coding	-0.992803	-2.05303	-9.67303	2.41e-17	4.34e-16	28.7587
AC244230|lncRNA	0.797275	-2.4695	9.67177	2.43e-17	4.37e-16	28.7513
MCM9|protein_coding	-0.476641	-0.175657	-9.66989	2.46e-17	4.42e-16	28.7403
ADD3-AS1|lncRNA	0.484634	1.24896	9.6697	2.46e-17	4.42e-16	28.7392
ZBTB39|protein_coding	-0.535741	-0.417624	-9.66761	2.49e-17	4.47e-16	28.727
AC104521|lncRNA	0.809673	-0.17071	9.6662	2.51e-17	4.5e-16	28.7187
PRPS2|protein_coding	-0.88618	-1.11805	-9.66617	2.51e-17	4.5e-16	28.7186
RDH12|protein_coding	-1.12945	-3.81531	-9.6658	2.52e-17	4.51e-16	28.7164
TIMMDC1|protein_coding	0.404524	1.87953	9.66481	2.53e-17	4.53e-16	28.7106
NPM3|protein_coding	0.584329	-0.757918	9.66417	2.54e-17	4.55e-16	28.7069
AL590677|lncRNA	0.647691	1.31579	9.66386	2.55e-17	4.55e-16	28.7051
DYTN|protein_coding	0.719778	0.315031	9.65793	2.64e-17	4.71e-16	28.6704
OR2AG2|protein_coding	0.925693	-2.78688	9.65659	2.66e-17	4.75e-16	28.6626
LINC01750|lncRNA	0.602896	-1.38279	9.65417	2.7e-17	4.81e-16	28.6484
HIST3H2BB|protein_coding	0.61887	-1.09987	9.65394	2.7e-17	4.81e-16	28.6471
NCALD|protein_coding	-0.970163	0.483129	-9.65054	2.75e-17	4.91e-16	28.6272
PPP2CA|protein_coding	-0.73383	2.06392	-9.64944	2.77e-17	4.94e-16	28.6207
CDH4|protein_coding	0.754225	-0.0530446	9.64829	2.79e-17	4.97e-16	28.614
ZNF197|protein_coding	-0.84781	-2.83495	-9.648	2.8e-17	4.97e-16	28.6123
EEF1AKMT2|protein_coding	-0.519879	-1.20694	-9.64768	2.8e-17	4.98e-16	28.6105
GTF3C1|protein_coding	-0.856407	-1.26426	-9.64371	2.87e-17	5.09e-16	28.5873
ARHGAP22-IT1|lncRNA	0.596276	0.606996	9.63959	2.94e-17	5.22e-16	28.5632
ZNF268|protein_coding	-0.648766	-1.06573	-9.63905	2.95e-17	5.23e-16	28.56
RANGAP1|protein_coding	0.473441	3.98396	9.63339	3.05e-17	5.4e-16	28.527
AC009518|lncRNA	-0.746717	-4.6914	-9.63272	3.06e-17	5.42e-16	28.5231
CTD-2297D10|lncRNA	1.39299	-2.04197	9.6316	3.08e-17	5.45e-16	28.5165
AL138752|protein_coding	-0.381723	2.52033	-9.63141	3.08e-17	5.46e-16	28.5154
AP000785|lncRNA	0.57282	-1.27879	9.63066	3.1e-17	5.48e-16	28.511
CEP89|protein_coding	0.436119	0.306522	9.63025	3.11e-17	5.49e-16	28.5086
CAMK2B|protein_coding	-0.765084	-2.16712	-9.62791	3.15e-17	5.56e-16	28.495
HDGFL2|protein_coding	0.38481	3.90502	9.62751	3.16e-17	5.57e-16	28.4926
STARD9|protein_coding	-0.505916	-0.885824	-9.62553	3.19e-17	5.63e-16	28.4811
RNF151|protein_coding	0.59632	2.65374	9.62476	3.21e-17	5.65e-16	28.4766
OCIAD1-AS1|lncRNA	-1.08242	-0.0376701	-9.62255	3.25e-17	5.72e-16	28.4637
IL26|protein_coding	0.696531	0.481377	9.62134	3.27e-17	5.76e-16	28.4566
AC073130|lncRNA	-0.636383	-2.24745	-9.62037	3.29e-17	5.79e-16	28.4509
MAPK1IP1L|protein_coding	-0.998931	0.593604	-9.61813	3.34e-17	5.86e-16	28.4378
CRIM1|protein_coding	-1.36142	-3.91154	-9.61557	3.39e-17	5.95e-16	28.4229
ANKRA2|protein_coding	-0.89864	-0.613633	-9.61213	3.46e-17	6.06e-16	28.4028
GNB3|protein_coding	0.655205	-1.41076	9.61109	3.48e-17	6.1e-16	28.3967
B3GNT8|protein_coding	0.575055	0.0412452	9.60884	3.52e-17	6.18e-16	28.3836
RARRES2|protein_coding	0.828197	-2.92751	9.60801	3.54e-17	6.2e-16	28.3788
DUSP15|protein_coding	0.472078	4.01917	9.60685	3.57e-17	6.24e-16	28.372
TPT1|protein_coding	-0.312119	6.35725	-9.60445	3.62e-17	6.32e-16	28.3579
TMLHE-AS1|lncRNA	0.374093	-0.444358	9.60307	3.65e-17	6.37e-16	28.3499
NBPF11|protein_coding	0.340364	2.13789	9.602	3.67e-17	6.41e-16	28.3436
PRAM1|protein_coding	0.708028	1.31081	9.60154	3.68e-17	6.42e-16	28.3409
BBOF1|protein_coding	0.562422	-2.36452	9.60148	3.68e-17	6.42e-16	28.3406
DZANK1|protein_coding	-0.930552	-3.02301	-9.59728	3.77e-17	6.58e-16	28.3161
PLA2G12B|protein_coding	0.640043	1.2273	9.59203	3.89e-17	6.78e-16	28.2855
LINC01503|lncRNA	0.680001	-0.99094	9.59168	3.9e-17	6.79e-16	28.2834
AC016168|lncRNA	0.525215	-2.27141	9.591	3.92e-17	6.81e-16	28.2794
EXOG|protein_coding	-0.714353	-1.27565	-9.59021	3.93e-17	6.84e-16	28.2748
TEX13B|protein_coding	0.917913	0.115735	9.58365	4.09e-17	7.1e-16	28.2365
LINC02158|lncRNA	0.537798	-1.30424	9.58365	4.09e-17	7.1e-16	28.2365
GK5|protein_coding	-0.705459	0.638165	-9.5836	4.09e-17	7.1e-16	28.2362
CLEC1B|protein_coding	0.90238	0.917998	9.57956	4.19e-17	7.26e-16	28.2126
AC008525|lncRNA	0.532555	-3.8719	9.57757	4.24e-17	7.34e-16	28.2011
AP003306|lncRNA	0.518716	-1.39538	9.57517	4.3e-17	7.44e-16	28.1871
CAND1|protein_coding	-0.975645	3.14385	-9.57339	4.34e-17	7.52e-16	28.1766
INSIG2|protein_coding	-0.829385	-2.98668	-9.57272	4.36e-17	7.54e-16	28.1727
TRPV2|protein_coding	-0.532994	1.89354	-9.56934	4.45e-17	7.69e-16	28.153
IQSEC1|protein_coding	-0.612673	3.19082	-9.56776	4.49e-17	7.76e-16	28.1438
YWHAG|protein_coding	0.737328	0.640094	9.56531	4.56e-17	7.86e-16	28.1295
TXNDC16|protein_coding	-0.675094	-1.74586	-9.56494	4.57e-17	7.87e-16	28.1274
ZBTB11|protein_coding	-1.25777	-1.43959	-9.56486	4.57e-17	7.87e-16	28.1269
PARP6|protein_coding	-0.702232	0.414644	-9.56425	4.59e-17	7.9e-16	28.1233
C2orf48|lncRNA	0.698862	0.108063	9.56311	4.62e-17	7.95e-16	28.1166
IFT52|protein_coding	-1.05699	-3.49595	-9.5624	4.64e-17	7.97e-16	28.1126
PUS1|protein_coding	0.492009	0.798145	9.55856	4.74e-17	8.15e-16	28.0901
DTHD1|protein_coding	-1.15878	0.930165	-9.55817	4.75e-17	8.16e-16	28.0878
LINC01659|lncRNA	0.752917	-2.20032	9.55711	4.78e-17	8.21e-16	28.0816
AL355073|lncRNA	0.947405	1.40201	9.55652	4.8e-17	8.23e-16	28.0782
PSTK|protein_coding	-0.52956	-0.718302	-9.55566	4.82e-17	8.27e-16	28.0732
FTSJ1|protein_coding	-0.474643	-0.364345	-9.55312	4.9e-17	8.39e-16	28.0584
ZRANB3|protein_coding	-0.433149	0.282705	-9.55116	4.95e-17	8.48e-16	28.047
RTEL1-TNFRSF6B|protein_coding	0.681854	0.254442	9.54994	4.99e-17	8.54e-16	28.0398
MAGEA8-AS1|lncRNA	0.628241	-1.4711	9.54891	5.02e-17	8.58e-16	28.0339
AC008686|lncRNA	0.55684	2.35226	9.54871	5.03e-17	8.59e-16	28.0327
LINC02543|lncRNA	1.09953	-2.92019	9.54627	5.1e-17	8.71e-16	28.0185
LHX9|protein_coding	0.661733	-2.04778	9.54412	5.16e-17	8.81e-16	28.0059
ZNF467|protein_coding	-0.877896	4.97994	-9.5398	5.3e-17	9.03e-16	27.9807
CD3EAP|protein_coding	0.470681	1.04958	9.53868	5.33e-17	9.09e-16	27.9742
AC139749|lncRNA	0.467003	-2.6513	9.5373	5.37e-17	9.15e-16	27.9662
KRTAP20-1|protein_coding	0.819168	-0.661726	9.53691	5.39e-17	9.17e-16	27.9639
NNT-AS1|lncRNA	0.40671	3.02736	9.53453	5.46e-17	9.29e-16	27.95
GGT1|protein_coding	0.38684	-0.339721	9.53113	5.57e-17	9.48e-16	27.9302
CYMP-AS1|lncRNA	0.704309	-3.23232	9.52928	5.64e-17	9.57e-16	27.9194
RFC3|protein_coding	-0.448525	0.00287919	-9.52809	5.67e-17	9.63e-16	27.9124
RALGAPB|protein_coding	-0.641497	0.680927	-9.52577	5.75e-17	9.76e-16	27.8989
FAM241B|protein_coding	0.703379	0.239444	9.52573	5.75e-17	9.76e-16	27.8987
TOR1AIP1|protein_coding	-1.08074	-0.294605	-9.52464	5.79e-17	9.81e-16	27.8923
AC009743|lncRNA	0.654268	-1.10789	9.51862	6e-17	1.02e-15	27.8573
AC022028|lncRNA	0.746777	-2.38571	9.51541	6.12e-17	1.03e-15	27.8385
HACD2|protein_coding	-0.904892	-0.682686	-9.5129	6.21e-17	1.05e-15	27.824
CRTAC1|protein_coding	0.937085	-3.77441	9.50932	6.34e-17	1.07e-15	27.8031
AC026316|protein_coding	0.559363	-4.38974	9.5088	6.36e-17	1.07e-15	27.8
RUNX3|protein_coding	-0.73135	3.95177	-9.50815	6.38e-17	1.08e-15	27.7962
TMEM217|protein_coding	0.756986	-2.16243	9.50762	6.4e-17	1.08e-15	27.7932
AC004232|lncRNA	-1.08953	-4.20495	-9.50587	6.47e-17	1.09e-15	27.783
TEX46|protein_coding	0.812448	-2.97788	9.50585	6.47e-17	1.09e-15	27.7829
AL645922|protein_coding	0.79702	-0.816054	9.50404	6.54e-17	1.1e-15	27.7723
FAM199X|protein_coding	-0.773872	-1.68284	-9.50364	6.55e-17	1.1e-15	27.77
MAST4|protein_coding	0.582814	0.178545	9.50229	6.61e-17	1.11e-15	27.7621
TBX2|protein_coding	1.03862	-2.12677	9.50094	6.66e-17	1.12e-15	27.7542
PDIK1L|protein_coding	-0.612631	-1.69126	-9.49936	6.72e-17	1.13e-15	27.7451
MYMK|protein_coding	0.461346	4.50793	9.49673	6.83e-17	1.15e-15	27.7297
UNC5CL|protein_coding	-0.501618	-0.419377	-9.49302	6.98e-17	1.17e-15	27.7081
SLU7|protein_coding	-0.545136	-0.352786	-9.49276	6.99e-17	1.17e-15	27.7066
NAA35|protein_coding	-0.494398	-1.25891	-9.48883	7.15e-17	1.2e-15	27.6837
CELF3|protein_coding	0.557402	1.13266	9.48519	7.31e-17	1.22e-15	27.6625
CHRND|protein_coding	0.515545	-1.61806	9.48501	7.31e-17	1.22e-15	27.6615
AL356599|lncRNA	0.470046	0.319627	9.48244	7.43e-17	1.24e-15	27.6465
RGS9|protein_coding	-0.621753	-3.64832	-9.48204	7.44e-17	1.24e-15	27.6442
CSAG3|protein_coding	0.612351	-4.05437	9.4778	7.63e-17	1.27e-15	27.6195
SCGB1A1|protein_coding	0.552815	-1.7272	9.47572	7.73e-17	1.29e-15	27.6074
AC023511|lncRNA	0.565198	-0.545795	9.47345	7.83e-17	1.31e-15	27.5942
AC107958|lncRNA	0.690763	-0.983387	9.46935	8.02e-17	1.34e-15	27.5703
AC120498|lncRNA	0.474298	-1.27378	9.46931	8.02e-17	1.34e-15	27.57
AL157371|lncRNA	0.578427	-2.12336	9.46697	8.13e-17	1.35e-15	27.5564
RASD1|protein_coding	0.544071	3.26896	9.46627	8.17e-17	1.36e-15	27.5524
MED13L|protein_coding	0.372252	3.6486	9.46375	8.29e-17	1.38e-15	27.5377
UNC119|protein_coding	0.467179	4.2617	9.46269	8.34e-17	1.39e-15	27.5315
LINC00899|lncRNA	0.46804	-3.01815	9.46141	8.41e-17	1.4e-15	27.5241
PLEKHM1|protein_coding	0.468005	0.374594	9.45924	8.51e-17	1.41e-15	27.5114
AANAT|protein_coding	0.714968	-0.351116	9.45878	8.54e-17	1.42e-15	27.5088
TXK|protein_coding	-0.910318	0.102375	-9.45847	8.55e-17	1.42e-15	27.5069
SLC25A12|protein_coding	-0.45609	0.215935	-9.4575	8.6e-17	1.42e-15	27.5013
DYRK1B|protein_coding	0.589109	2.15409	9.45725	8.61e-17	1.43e-15	27.4999
AC016747|lncRNA	0.320497	-0.281643	9.45585	8.68e-17	1.44e-15	27.4917
TWISTNB|protein_coding	-0.8923	-2.14992	-9.45268	8.85e-17	1.46e-15	27.4733
AC126335|lncRNA	0.623361	-0.302262	9.44863	9.06e-17	1.5e-15	27.4497
AC012358|lncRNA	0.399225	-0.254767	9.44768	9.11e-17	1.5e-15	27.4442
SEC22C|protein_coding	-0.68842	0.235898	-9.4467	9.16e-17	1.51e-15	27.4385
LINC01838|lncRNA	0.726945	-2.96762	9.44458	9.28e-17	1.53e-15	27.4262
HNRNPLL|protein_coding	-0.780418	-0.379743	-9.44411	9.31e-17	1.53e-15	27.4234
AC231533|lncRNA	-0.515173	-0.863361	-9.4438	9.32e-17	1.53e-15	27.4216
NKTR|protein_coding	-0.501001	1.22722	-9.44371	9.33e-17	1.53e-15	27.4211
FAM177B|protein_coding	1.04035	2.60914	9.4415	9.45e-17	1.55e-15	27.4082
SIGLEC11|protein_coding	0.744938	-0.427986	9.43896	9.59e-17	1.58e-15	27.3935
AC116552|lncRNA	0.714864	-0.264405	9.43509	9.81e-17	1.61e-15	27.3709
ATG2B|protein_coding	-0.687924	-1.0099	-9.43336	9.91e-17	1.63e-15	27.3609
AL807757|lncRNA	-0.914926	-1.91791	-9.43316	9.92e-17	1.63e-15	27.3597
POLR1C|protein_coding	-0.347814	-1.11529	-9.43081	1.01e-16	1.65e-15	27.3461
WWC2-AS2|lncRNA	-1.20188	-4.2514	-9.4282	1.02e-16	1.67e-15	27.3309
CLK3|protein_coding	0.311654	0.422262	9.42819	1.02e-16	1.67e-15	27.3308
TMEM203|protein_coding	-0.526353	-0.24005	-9.42662	1.03e-16	1.69e-15	27.3217
AL358075|protein_coding	-0.415326	-2.36767	-9.42239	1.06e-16	1.73e-15	27.2971
EMC4|protein_coding	-0.357448	1.12911	-9.42156	1.06e-16	1.74e-15	27.2923
EXD3|protein_coding	0.434825	-1.14009	9.41649	1.09e-16	1.79e-15	27.2628
MED23|protein_coding	-0.395736	2.02236	-9.41332	1.12e-16	1.82e-15	27.2443
MTOR-AS1|lncRNA	0.457903	-1.81279	9.41176	1.13e-16	1.84e-15	27.2353
PTCD3|protein_coding	-0.581326	0.553222	-9.41148	1.13e-16	1.84e-15	27.2337
RBPJL|protein_coding	-1.188	-1.29743	-9.41059	1.13e-16	1.85e-15	27.2285
TJP2|protein_coding	0.438852	-1.15225	9.40672	1.16e-16	1.89e-15	27.206
AL929601|lncRNA	0.913265	-2.7298	9.40607	1.16e-16	1.89e-15	27.2022
LMX1B|protein_coding	0.561458	-0.225368	9.40524	1.17e-16	1.9e-15	27.1974
SCNN1D|protein_coding	0.54757	0.797149	9.40314	1.18e-16	1.92e-15	27.1852
SERTAD1|protein_coding	-1.09639	-1.31486	-9.40192	1.19e-16	1.94e-15	27.1781
RPS4Y1|protein_coding	0.387677	0.352818	9.40191	1.19e-16	1.94e-15	27.178
SMTNL1|protein_coding	0.467414	2.83821	9.40175	1.19e-16	1.94e-15	27.1771
SARS2|protein_coding	-1.20754	-3.14662	-9.39651	1.23e-16	2e-15	27.1467
PLEKHM3|protein_coding	-0.47329	-0.192507	-9.39628	1.23e-16	2e-15	27.1453
CCNB3|protein_coding	-0.542154	-1.56589	-9.39447	1.25e-16	2.02e-15	27.1348
PTGER4|protein_coding	-0.760653	0.996325	-9.39378	1.25e-16	2.02e-15	27.1308
LIN28B-AS1|lncRNA	0.565071	-0.26435	9.39222	1.26e-16	2.04e-15	27.1217
AC093702|lncRNA	0.87039	-1.24752	9.39166	1.27e-16	2.05e-15	27.1185
FBXO8|protein_coding	-0.848949	-0.771935	-9.39088	1.27e-16	2.06e-15	27.114
TCTN3|protein_coding	-0.783138	-1.58125	-9.39025	1.28e-16	2.06e-15	27.1103
MED4|protein_coding	-0.634618	0.601519	-9.38841	1.29e-16	2.08e-15	27.0996
Z99756|lncRNA	0.755799	-0.393225	9.38752	1.3e-16	2.09e-15	27.0944
KIF26B|protein_coding	0.521077	-1.53791	9.38702	1.3e-16	2.1e-15	27.0915
AC010240|lncRNA	0.51884	4.33942	9.38671	1.3e-16	2.1e-15	27.0897
LINC02405|lncRNA	0.454083	-4.53052	9.38574	1.31e-16	2.11e-15	27.0841
AC019209|lncRNA	0.464915	-4.00108	9.38478	1.32e-16	2.12e-15	27.0785
TULP1|protein_coding	0.58479	-1.82222	9.38154	1.34e-16	2.16e-15	27.0597
PLBD2|protein_coding	0.502733	1.03476	9.38115	1.35e-16	2.16e-15	27.0574
COQ10B|protein_coding	-0.81197	0.987791	-9.37984	1.36e-16	2.18e-15	27.0498
AC048380|lncRNA	0.780066	-2.40276	9.37814	1.37e-16	2.2e-15	27.0399
AC107926|lncRNA	0.773472	-1.76821	9.37667	1.38e-16	2.22e-15	27.0314
PAXX|protein_coding	-0.562671	0.411077	-9.37523	1.4e-16	2.24e-15	27.0231
ZNF684|protein_coding	-0.503655	-1.38271	-9.37317	1.41e-16	2.26e-15	27.0111
AC069439|lncRNA	0.812418	-2.70723	9.37243	1.42e-16	2.27e-15	27.0068
ATG13|protein_coding	-0.347051	0.903902	-9.37093	1.43e-16	2.29e-15	26.9981
LAT2|protein_coding	0.398893	5.2098	9.37087	1.43e-16	2.29e-15	26.9977
SLTM|protein_coding	-0.90151	-0.607055	-9.36923	1.45e-16	2.31e-15	26.9882
LRFN4|protein_coding	0.447413	-0.576353	9.36901	1.45e-16	2.31e-15	26.9869
HMBS|protein_coding	0.496019	0.850015	9.36869	1.45e-16	2.31e-15	26.9851
MED14OS|lncRNA	-1.60607	-2.06048	-9.36685	1.47e-16	2.34e-15	26.9744
AL139300|protein_coding	0.359214	1.87998	9.36583	1.47e-16	2.35e-15	26.9684
BRD8|protein_coding	-0.702896	-2.59539	-9.3644	1.49e-16	2.37e-15	26.9601
MPHOSPH8|protein_coding	-0.612654	-0.135756	-9.36393	1.49e-16	2.37e-15	26.9574
AP005271|lncRNA	0.767001	0.39162	9.36377	1.49e-16	2.37e-15	26.9565
AL022326|lncRNA	0.775389	-2.91268	9.36231	1.51e-16	2.39e-15	26.948
BX649632|lncRNA	0.514205	1.47238	9.36096	1.52e-16	2.41e-15	26.9402
AGPAT4|protein_coding	-0.609299	1.44816	-9.36075	1.52e-16	2.41e-15	26.9389
AL139384|lncRNA	0.478917	-0.485896	9.35958	1.53e-16	2.43e-15	26.9322
PCNT|protein_coding	-0.599695	-1.12947	-9.35816	1.54e-16	2.45e-15	26.9239
HIST2H2AA4|protein_coding	1.01958	2.44064	9.35471	1.57e-16	2.49e-15	26.9039
CPNE9|protein_coding	0.815127	-0.460278	9.35419	1.58e-16	2.5e-15	26.9009
ROGDI|protein_coding	0.763144	3.77519	9.35394	1.58e-16	2.5e-15	26.8994
PROCA1|protein_coding	0.389912	-0.85995	9.35143	1.6e-16	2.54e-15	26.8848
ACRV1|protein_coding	0.931607	-1.71077	9.3495	1.62e-16	2.57e-15	26.8737
GATA2|protein_coding	0.69274	0.34585	9.34677	1.65e-16	2.61e-15	26.8578
SRGAP2|protein_coding	0.324749	1.12605	9.34568	1.66e-16	2.62e-15	26.8515
PLTP|protein_coding	0.586606	-1.74131	9.34452	1.67e-16	2.64e-15	26.8447
SPINK7|protein_coding	0.580646	-0.992277	9.34382	1.68e-16	2.65e-15	26.8407
KLF17|protein_coding	0.423317	7.7541	9.34281	1.69e-16	2.66e-15	26.8348
CACTIN|protein_coding	-0.746758	-2.26409	-9.33847	1.73e-16	2.73e-15	26.8097
AL590729|lncRNA	0.809518	-4.20056	9.33615	1.76e-16	2.76e-15	26.7962
TENT2|protein_coding	-0.925268	-0.458819	-9.33442	1.77e-16	2.79e-15	26.7861
NEUROG3|protein_coding	0.707937	2.08595	9.33302	1.79e-16	2.81e-15	26.778
CHST10|protein_coding	-0.793719	-1.42676	-9.33271	1.79e-16	2.81e-15	26.7762
FLJ37453|lncRNA	0.437374	-0.081726	9.33111	1.81e-16	2.84e-15	26.7669
RAMP2-AS1|lncRNA	0.519704	-3.23005	9.33014	1.82e-16	2.85e-15	26.7613
FBXL3|protein_coding	-0.515092	1.04921	-9.32978	1.82e-16	2.86e-15	26.7592
UPK1A-AS1|lncRNA	-0.65439	-2.24668	-9.32924	1.83e-16	2.87e-15	26.7561
PIBF1|protein_coding	-0.52359	-0.558454	-9.32688	1.85e-16	2.9e-15	26.7424
LINC02005|lncRNA	0.756702	-0.685036	9.32442	1.88e-16	2.94e-15	26.7281
SRSF3|protein_coding	-0.494431	3.0342	-9.32269	1.9e-16	2.97e-15	26.7181
SENP6|protein_coding	-1.05715	-2.99166	-9.3213	1.91e-16	2.99e-15	26.71
GADD45GIP1|protein_coding	0.330218	3.75727	9.31979	1.93e-16	3.02e-15	26.7013
AC007161|lncRNA	-1.39374	-4.20502	-9.31962	1.93e-16	3.02e-15	26.7003
ANKMY1|protein_coding	0.431573	3.68735	9.31582	1.98e-16	3.09e-15	26.6783
EIF1|protein_coding	-0.339503	4.86718	-9.31348	2e-16	3.13e-15	26.6647
PPY|protein_coding	0.693248	-2.85127	9.30689	2.08e-16	3.25e-15	26.6265
TASP1|protein_coding	-0.531951	-1.31432	-9.30676	2.09e-16	3.25e-15	26.6258
RIIAD1|protein_coding	0.844954	-0.261484	9.30321	2.13e-16	3.32e-15	26.6051
PHYHIP|protein_coding	0.696093	-1.0617	9.3026	2.14e-16	3.33e-15	26.6016
AC145098|lncRNA	0.904985	2.01321	9.30246	2.14e-16	3.33e-15	26.6008
MAN1A1|protein_coding	-1.32472	-0.965599	-9.30228	2.14e-16	3.33e-15	26.5997
AL354761|protein_coding	0.623999	-2.89332	9.30122	2.15e-16	3.35e-15	26.5936
AC002076|lncRNA	0.675022	-1.1542	9.30113	2.16e-16	3.35e-15	26.5931
SPPL2B|protein_coding	0.343805	-0.544905	9.29996	2.17e-16	3.37e-15	26.5863
BABAM1|protein_coding	-0.595102	-0.669634	-9.29797	2.2e-16	3.41e-15	26.5748
MUC22|protein_coding	0.513655	-2.6534	9.2942	2.24e-16	3.48e-15	26.5529
AC103409|lncRNA	0.610958	-2.39645	9.29325	2.26e-16	3.5e-15	26.5474
AC097359|lncRNA	-0.473766	-4.55874	-9.28849	2.32e-16	3.59e-15	26.5198
CSNK1G2-AS1|lncRNA	0.741052	-2.44438	9.28815	2.33e-16	3.6e-15	26.5179
LINC01107|lncRNA	0.567316	-1.89376	9.28506	2.37e-16	3.66e-15	26.5
P3H4|protein_coding	0.793856	-2.85037	9.28491	2.37e-16	3.66e-15	26.4991
AC009171|lncRNA	0.71473	-2.16619	9.28465	2.37e-16	3.67e-15	26.4976
DPM3|protein_coding	0.465515	1.85316	9.28292	2.4e-16	3.7e-15	26.4875
KCNAB3|protein_coding	0.600661	0.389615	9.28084	2.43e-16	3.75e-15	26.4755
ANKRD36C|protein_coding	-0.482607	3.31463	-9.28067	2.43e-16	3.75e-15	26.4745
PPP4R3B|protein_coding	-0.52248	0.355463	-9.28021	2.44e-16	3.75e-15	26.4719
VSIG10L2|protein_coding	0.759929	-3.29158	9.27957	2.45e-16	3.77e-15	26.4682
RASA2|protein_coding	-0.440057	2.19619	-9.27862	2.46e-16	3.79e-15	26.4626
LAIR1|protein_coding	0.41417	2.19452	9.2779	2.47e-16	3.8e-15	26.4585
LENG8|protein_coding	0.37483	4.9967	9.27633	2.49e-16	3.83e-15	26.4494
PRODH|protein_coding	0.892252	0.468663	9.27627	2.49e-16	3.83e-15	26.449
SLC2A8|protein_coding	0.559818	0.194793	9.27477	2.52e-16	3.86e-15	26.4403
CEMIP2|protein_coding	-0.645627	1.12311	-9.27427	2.52e-16	3.87e-15	26.4374
LBX1|protein_coding	-0.619618	5.70132	-9.2722	2.55e-16	3.92e-15	26.4254
RDH13|protein_coding	0.534811	1.37197	9.27139	2.57e-16	3.93e-15	26.4207
OR2T27|protein_coding	0.553461	1.94587	9.2697	2.59e-16	3.97e-15	26.411
ZNHIT3|protein_coding	-0.631144	0.509307	-9.26924	2.6e-16	3.98e-15	26.4083
GLI4|protein_coding	0.352299	0.979243	9.26789	2.62e-16	4.01e-15	26.4005
DHX38|protein_coding	-0.427078	0.326982	-9.26735	2.63e-16	4.02e-15	26.3974
MCCC1-AS1|lncRNA	0.84141	0.460467	9.26328	2.69e-16	4.11e-15	26.3738
AC083900|lncRNA	-1.25724	-3.05539	-9.262	2.71e-16	4.14e-15	26.3664
SPON2|protein_coding	-0.928794	1.16054	-9.26189	2.71e-16	4.14e-15	26.3658
ARFGAP2|protein_coding	-0.666905	-0.499046	-9.26189	2.71e-16	4.14e-15	26.3657
AL391497|lncRNA	0.702719	-1.6087	9.25906	2.76e-16	4.21e-15	26.3493
ZNF800|protein_coding	-0.474503	3.71753	-9.25829	2.77e-16	4.22e-15	26.3449
KIAA1147|protein_coding	-0.43959	1.80698	-9.25823	2.77e-16	4.22e-15	26.3445
PTK2B|protein_coding	0.349363	1.27145	9.25556	2.82e-16	4.29e-15	26.3291
AC116612|lncRNA	0.982703	-3.10874	9.25546	2.82e-16	4.29e-15	26.3285
SGSM1|protein_coding	-0.785749	-1.49536	-9.25444	2.83e-16	4.31e-15	26.3226
AC007570|lncRNA	-1.08421	-4.50423	-9.25381	2.84e-16	4.32e-15	26.319
AC080129|lncRNA	0.567046	-3.64115	9.25379	2.84e-16	4.32e-15	26.3188
ATIC|protein_coding	-1.08629	-0.737692	-9.25001	2.91e-16	4.41e-15	26.297
AC099677|lncRNA	0.425985	0.702135	9.24888	2.93e-16	4.44e-15	26.2904
CLASP2|protein_coding	-0.368687	1.09598	-9.24826	2.94e-16	4.45e-15	26.2868
LARS2|protein_coding	-0.707727	-1.44522	-9.24664	2.97e-16	4.49e-15	26.2775
AP005328|lncRNA	-1.26875	-1.85843	-9.24169	3.05e-16	4.62e-15	26.2488
AC009570|lncRNA	-0.992731	-4.21249	-9.24142	3.06e-16	4.63e-15	26.2472
AL450306|lncRNA	-0.858471	-3.9247	-9.23826	3.12e-16	4.71e-15	26.229
SPC24|protein_coding	0.760944	-2.72025	9.23576	3.16e-16	4.78e-15	26.2145
STAT4|protein_coding	-0.521156	3.26049	-9.23559	3.16e-16	4.78e-15	26.2135
EBLN3P|lncRNA	-0.447487	0.79388	-9.23512	3.17e-16	4.79e-15	26.2108
CATSPERG|protein_coding	0.570806	1.31192	9.23457	3.18e-16	4.8e-15	26.2076
FAM126B|protein_coding	-0.561543	0.525946	-9.23214	3.23e-16	4.87e-15	26.1935
ARHGAP25|protein_coding	-0.611688	2.86008	-9.22946	3.28e-16	4.94e-15	26.1781
CSNK1G3|protein_coding	-0.625058	-1.64805	-9.22762	3.32e-16	4.99e-15	26.1674
MYLK2|protein_coding	0.732201	-2.58687	9.22746	3.32e-16	5e-15	26.1665
AL445228|lncRNA	-0.717801	-4.29857	-9.22641	3.34e-16	5.02e-15	26.1604
LRIT1|protein_coding	0.511129	1.32875	9.22471	3.37e-16	5.07e-15	26.1506
DDR1|protein_coding	0.502264	-0.92795	9.22428	3.38e-16	5.08e-15	26.1481
LINC01937|lncRNA	0.741919	-2.23931	9.22377	3.39e-16	5.09e-15	26.1451
NR2C2|protein_coding	-0.470676	3.67413	-9.22326	3.4e-16	5.11e-15	26.1421
PAX8|protein_coding	0.897734	-2.56528	9.22284	3.41e-16	5.12e-15	26.1397
CNDP2|protein_coding	0.708363	2.42427	9.22121	3.44e-16	5.16e-15	26.1303
MTCP1|protein_coding	-0.420383	-0.115361	-9.2206	3.45e-16	5.18e-15	26.1268
LAYN|protein_coding	0.775838	-2.27454	9.21956	3.48e-16	5.21e-15	26.1208
GUCD1|protein_coding	-0.649957	-0.668055	-9.21803	3.51e-16	5.25e-15	26.1119
AL360157|lncRNA	0.705468	-1.94584	9.21695	3.53e-16	5.28e-15	26.1057
TCEA1|protein_coding	-0.545182	2.85976	-9.21179	3.64e-16	5.44e-15	26.0758
CENPS|protein_coding	0.626958	-1.67602	9.21163	3.64e-16	5.44e-15	26.0749
AL390730|lncRNA	0.42684	-2.64131	9.21016	3.67e-16	5.48e-15	26.0664
GTF3A|protein_coding	-0.480637	2.04999	-9.20944	3.69e-16	5.5e-15	26.0622
FIGNL1|protein_coding	-1.08438	-2.95229	-9.20886	3.7e-16	5.52e-15	26.0589
CLSTN1|protein_coding	-0.543385	0.773726	-9.20722	3.74e-16	5.57e-15	26.0494
AC073508|protein_coding	-0.358344	3.09877	-9.20521	3.78e-16	5.63e-15	26.0378
TMPPE|protein_coding	0.534554	4.16706	9.20511	3.78e-16	5.63e-15	26.0372
LMO2|protein_coding	0.836301	1.12699	9.20495	3.79e-16	5.63e-15	26.0363
RMND5A|protein_coding	-0.559399	0.570887	-9.20488	3.79e-16	5.63e-15	26.0358
CLCNKA|protein_coding	0.731683	-1.9249	9.20262	3.84e-16	5.71e-15	26.0228
CEP128|protein_coding	-0.61732	-0.540668	-9.20144	3.86e-16	5.74e-15	26.016
SEC61A2|protein_coding	-0.573912	-0.6629	-9.19731	3.96e-16	5.88e-15	25.9921
BECN1|protein_coding	-0.390355	2.13047	-9.19534	4e-16	5.94e-15	25.9807
VBP1|protein_coding	-0.614472	0.267746	-9.19502	4.01e-16	5.95e-15	25.9789
ISCU|protein_coding	-0.543275	2.60706	-9.19387	4.04e-16	5.99e-15	25.9722
MTHFR|protein_coding	0.410972	0.1667	9.19382	4.04e-16	5.99e-15	25.9719
AC078942|lncRNA	0.724609	-1.75633	9.19224	4.08e-16	6.04e-15	25.9628
SYNPO|protein_coding	0.550816	-1.01038	9.19144	4.1e-16	6.06e-15	25.9582
MTERF3|protein_coding	-0.728546	0.436562	-9.18953	4.14e-16	6.13e-15	25.9471
TICAM2|protein_coding	0.711938	0.783365	9.18719	4.2e-16	6.21e-15	25.9336
AL162586|lncRNA	-0.499915	6.18221	-9.18558	4.24e-16	6.26e-15	25.9243
MKLN1-AS|lncRNA	-0.701682	-1.67277	-9.18529	4.25e-16	6.27e-15	25.9226
AP1B1|protein_coding	0.503339	1.15762	9.18466	4.26e-16	6.29e-15	25.919
SCRIB|protein_coding	0.387351	1.84606	9.18408	4.28e-16	6.31e-15	25.9157
AC025917|lncRNA	-0.812323	-1.01823	-9.17958	4.39e-16	6.47e-15	25.8897
AC073111|protein_coding	0.707189	-2.71938	9.17947	4.39e-16	6.47e-15	25.889
MYLK-AS1|lncRNA	0.452013	-0.240292	9.17845	4.42e-16	6.51e-15	25.8831
MSANTD2|protein_coding	-0.65182	-0.63315	-9.17766	4.44e-16	6.54e-15	25.8786
TAS1R3|protein_coding	0.34917	-1.03812	9.17677	4.46e-16	6.57e-15	25.8734
RSPH14|protein_coding	0.510536	-2.84468	9.17617	4.48e-16	6.59e-15	25.8699
VILL|protein_coding	0.425064	1.81353	9.17605	4.48e-16	6.59e-15	25.8692
AC079781|lncRNA	0.405664	0.61492	9.16959	4.66e-16	6.84e-15	25.8319
CALHM3|protein_coding	0.993441	-2.72341	9.16788	4.7e-16	6.9e-15	25.822
TP53I13|protein_coding	0.386229	0.684655	9.16611	4.75e-16	6.97e-15	25.8118
GALNT9|protein_coding	0.522575	-1.5784	9.1656	4.77e-16	6.99e-15	25.8088
CEP290|protein_coding	1.42643	-0.237233	9.16489	4.79e-16	7.01e-15	25.8048
RBM27|protein_coding	-0.439498	0.976181	-9.16455	4.79e-16	7.02e-15	25.8028
AC027698|lncRNA	0.687367	-3.50153	9.16177	4.87e-16	7.13e-15	25.7867
AC111149|lncRNA	0.506081	-1.86625	9.15945	4.94e-16	7.23e-15	25.7734
AP003472|lncRNA	0.471211	-3.19386	9.15808	4.98e-16	7.28e-15	25.7655
CAPN2|protein_coding	-0.641287	1.65418	-9.15657	5.02e-16	7.34e-15	25.7567
APC|protein_coding	-0.566206	-0.683712	-9.15628	5.03e-16	7.35e-15	25.755
RGPD8|protein_coding	-0.532705	2.33504	-9.15417	5.09e-16	7.43e-15	25.7429
RC3H2|protein_coding	0.365615	1.06547	9.15413	5.1e-16	7.43e-15	25.7426
SRSF6|protein_coding	-0.553554	1.31781	-9.15144	5.18e-16	7.55e-15	25.7271
MEAF6|protein_coding	-0.603922	2.60654	-9.15136	5.18e-16	7.55e-15	25.7266
AL591167|lncRNA	-0.645779	-2.91469	-9.15085	5.19e-16	7.56e-15	25.7237
ZNF571|protein_coding	-1.22654	-1.70451	-9.14941	5.24e-16	7.62e-15	25.7154
POLR2K|protein_coding	-0.562817	0.208451	-9.14855	5.26e-16	7.66e-15	25.7104
ARHGEF10L|protein_coding	0.736499	0.258683	9.14774	5.29e-16	7.69e-15	25.7058
UTRN|protein_coding	-0.340529	4.19869	-9.14377	5.41e-16	7.87e-15	25.6828
PLAA|protein_coding	-0.524732	-0.95951	-9.13645	5.65e-16	8.2e-15	25.6406
AC068790|protein_coding	-0.606689	-1.78893	-9.13609	5.66e-16	8.22e-15	25.6385
YBX1|protein_coding	-0.915442	-0.288583	-9.13503	5.7e-16	8.26e-15	25.6324
ZNF691|protein_coding	0.514336	-0.556258	9.13346	5.75e-16	8.34e-15	25.6233
PIH1D1|protein_coding	0.541406	1.92055	9.13306	5.76e-16	8.35e-15	25.621
PTGER2|protein_coding	-0.988249	3.25887	-9.13301	5.76e-16	8.35e-15	25.6207
AP000345|lncRNA	0.575027	-0.998158	9.13229	5.79e-16	8.38e-15	25.6166
CAMK1D|protein_coding	-0.917025	-0.91095	-9.12983	5.87e-16	8.49e-15	25.6024
AC107375|lncRNA	-1.42365	-2.9065	-9.12978	5.87e-16	8.49e-15	25.6021
SIDT1|protein_coding	-0.577061	-0.0735073	-9.12922	5.89e-16	8.52e-15	25.5989
WEE1|protein_coding	-1.27733	-4.15605	-9.12839	5.92e-16	8.55e-15	25.5941
BRAF|protein_coding	-0.504311	0.446868	-9.12771	5.95e-16	8.58e-15	25.5901
METTL7B|protein_coding	1.17638	-1.63583	9.12326	6.1e-16	8.8e-15	25.5645
ZBTB5|protein_coding	-0.554295	-1.50206	-9.12164	6.16e-16	8.88e-15	25.5551
AREL1|protein_coding	-0.479005	1.53233	-9.12104	6.18e-16	8.91e-15	25.5517
GALR2|protein_coding	0.704636	-2.53094	9.12032	6.21e-16	8.94e-15	25.5475
LINC00167|lncRNA	-1.08615	-3.61512	-9.1197	6.23e-16	8.97e-15	25.5439
OSMR-AS1|lncRNA	0.383742	-3.3089	9.11962	6.23e-16	8.97e-15	25.5435
HPYR1|lncRNA	0.842416	-2.68347	9.11725	6.32e-16	9.09e-15	25.5298
AL365205|protein_coding	0.642009	1.60797	9.11242	6.5e-16	9.34e-15	25.502
MYO9A|protein_coding	-0.454189	-0.98712	-9.10611	6.75e-16	9.69e-15	25.4655
CAPN13|protein_coding	1.09087	-3.20199	9.10547	6.77e-16	9.72e-15	25.4619
ACBD4|protein_coding	0.41321	-0.224098	9.10481	6.8e-16	9.75e-15	25.4581
HARS|protein_coding	-0.640373	1.12764	-9.10374	6.84e-16	9.81e-15	25.4519
FLI1|protein_coding	-0.677213	1.50258	-9.10218	6.9e-16	9.89e-15	25.4429
LINC02399|lncRNA	-0.997139	-4.59394	-9.10194	6.91e-16	9.9e-15	25.4415
TELO2|protein_coding	0.460604	4.46232	9.10107	6.95e-16	9.94e-15	25.4365
INMT|protein_coding	0.828319	-3.10564	9.10071	6.96e-16	9.96e-15	25.4344
AC110921|lncRNA	-0.700754	-1.3722	-9.09634	7.14e-16	1.02e-14	25.4092
TRMT1|protein_coding	0.447745	1.37136	9.0954	7.18e-16	1.03e-14	25.4038
KBTBD4|protein_coding	-0.623971	-1.50441	-9.09293	7.28e-16	1.04e-14	25.3896
ZNF793-AS1|lncRNA	0.50869	-2.36413	9.09222	7.31e-16	1.04e-14	25.3855
MEX3D|protein_coding	0.328151	1.01689	9.09103	7.37e-16	1.05e-14	25.3786
WIZ|protein_coding	0.355901	-0.492289	9.09018	7.4e-16	1.06e-14	25.3737
CDK8|protein_coding	-0.403659	-0.901578	-9.08932	7.44e-16	1.06e-14	25.3688
ENTPD8|protein_coding	0.595913	0.68003	9.08914	7.45e-16	1.06e-14	25.3677
PDGFRB|protein_coding	-0.821488	-1.32115	-9.08407	7.67e-16	1.09e-14	25.3385
HLTF-AS1|lncRNA	0.966108	-3.00447	9.07992	7.86e-16	1.12e-14	25.3146
MOB1B|protein_coding	0.395253	2.05753	9.0783	7.93e-16	1.13e-14	25.3053
KCND3-IT1|lncRNA	0.658548	-1.45635	9.07729	7.98e-16	1.13e-14	25.2994
AC107464|lncRNA	0.461322	-0.111815	9.07665	8.01e-16	1.14e-14	25.2957
TOMM22|protein_coding	-0.577209	3.39892	-9.07581	8.05e-16	1.14e-14	25.291
IL18RAP|protein_coding	-0.582523	1.85029	-9.07458	8.11e-16	1.15e-14	25.2838
HECTD4|protein_coding	-0.391154	1.51169	-9.07415	8.13e-16	1.15e-14	25.2814
AC005225|lncRNA	-0.455764	-2.48518	-9.07389	8.14e-16	1.15e-14	25.2799
KLRD1|protein_coding	-1.00063	2.59561	-9.07241	8.21e-16	1.16e-14	25.2713
SYNE2|protein_coding	-0.453791	3.34139	-9.07217	8.22e-16	1.16e-14	25.27
LINC02503|lncRNA	0.733454	-2.76678	9.07207	8.23e-16	1.16e-14	25.2694
HARS2|protein_coding	-0.720587	-1.11986	-9.07166	8.25e-16	1.17e-14	25.267
SWSAP1|protein_coding	0.616025	-2.31669	9.06693	8.48e-16	1.2e-14	25.2398
AL354754|lncRNA	0.621426	-3.91496	9.0632	8.66e-16	1.22e-14	25.2183
LINC00092|lncRNA	0.501546	-1.23042	9.06242	8.7e-16	1.23e-14	25.2138
DUSP14|protein_coding	-0.879806	-2.80038	-9.06207	8.72e-16	1.23e-14	25.2118
GPHA2|protein_coding	0.572613	-1.9682	9.06018	8.82e-16	1.24e-14	25.2009
OLIG1|protein_coding	1.1051	-1.56628	9.06011	8.82e-16	1.24e-14	25.2005
KY|protein_coding	0.698044	-3.0141	9.05842	8.91e-16	1.26e-14	25.1908
ZBTB14|protein_coding	-0.825437	-1.73442	-9.05817	8.92e-16	1.26e-14	25.1893
HRASLS|protein_coding	0.607355	-0.00365198	9.05792	8.93e-16	1.26e-14	25.1879
AC002454|lncRNA	0.615418	-2.63708	9.0572	8.97e-16	1.26e-14	25.1837
H2AFJ|protein_coding	0.379764	-0.818606	9.05581	9.04e-16	1.27e-14	25.1758
KRTAP19-7|protein_coding	0.696871	-0.194461	9.05448	9.11e-16	1.28e-14	25.1681
DDX1|protein_coding	-0.535703	0.70963	-9.05429	9.12e-16	1.28e-14	25.167
AC109462|lncRNA	0.606886	-3.45789	9.05415	9.13e-16	1.28e-14	25.1662
ERCC3|protein_coding	-0.471413	1.03298	-9.05315	9.19e-16	1.29e-14	25.1604
NSD2|protein_coding	-0.413743	-1.45651	-9.05056	9.32e-16	1.31e-14	25.1456
AC005237|lncRNA	0.530814	3.82962	9.04826	9.45e-16	1.32e-14	25.1323
AC009123|lncRNA	0.611818	-3.26043	9.0476	9.49e-16	1.33e-14	25.1285
ATP8A1|protein_coding	-0.635428	-0.347795	-9.04655	9.55e-16	1.34e-14	25.1224
ZNF669|protein_coding	-0.44231	-0.0390899	-9.04638	9.55e-16	1.34e-14	25.1215
MUCL3|protein_coding	0.517707	-1.22243	9.04478	9.64e-16	1.35e-14	25.1123
HIPK1-AS1|lncRNA	-0.783556	-3.85885	-9.04236	9.78e-16	1.37e-14	25.0984
LINC00502|lncRNA	0.540666	-0.618592	9.04181	9.81e-16	1.37e-14	25.0952
SSH1|protein_coding	-0.538529	-1.87645	-9.03859	1e-15	1.4e-14	25.0767
AC005546|lncRNA	0.580241	-0.487221	9.0362	1.01e-15	1.41e-14	25.0629
CCDC88B|protein_coding	0.393906	0.882092	9.03568	1.02e-15	1.42e-14	25.0599
ARHGEF19|protein_coding	-0.894449	-2.76291	-9.0325	1.04e-15	1.44e-14	25.0416
PITPNA|protein_coding	-0.554858	-1.26692	-9.03144	1.04e-15	1.45e-14	25.0355
TCF12|protein_coding	-0.906439	-0.772081	-9.03112	1.04e-15	1.45e-14	25.0336
CSF2RA|protein_coding	0.701328	2.09832	9.03067	1.05e-15	1.46e-14	25.031
AC098848|lncRNA	-0.978541	-3.563	-9.03031	1.05e-15	1.46e-14	25.029
PLK2|protein_coding	-1.43375	-2.56308	-9.02506	1.08e-15	1.5e-14	24.9988
FAM76B|protein_coding	-0.753967	-1.57612	-9.02458	1.08e-15	1.51e-14	24.996
TNFRSF10A|protein_coding	0.351707	1.4839	9.02353	1.09e-15	1.52e-14	24.99
NRAS|protein_coding	-0.457995	3.18276	-9.02275	1.1e-15	1.52e-14	24.9855
AL606834|lncRNA	-0.70737	-1.07294	-9.02248	1.1e-15	1.52e-14	24.9839
RBAK-RBAKDN|protein_coding	-0.530919	3.00652	-9.02196	1.1e-15	1.53e-14	24.981
SUCLA2|protein_coding	-0.541618	-1.84977	-9.02121	1.11e-15	1.53e-14	24.9767
SZRD1|protein_coding	-0.458119	0.558899	-9.02086	1.11e-15	1.54e-14	24.9746
AC010420|lncRNA	0.6147	-1.99906	9.01908	1.12e-15	1.55e-14	24.9644
GPR75-ASB3|protein_coding	-0.468393	-0.323415	-9.01759	1.13e-15	1.56e-14	24.9558
PDIA3|protein_coding	-0.88212	0.989673	-9.01673	1.14e-15	1.57e-14	24.9509
BIRC6|protein_coding	-0.451644	-0.511289	-9.01641	1.14e-15	1.57e-14	24.949
RABGGTB|protein_coding	-0.691435	-0.835602	-9.01455	1.15e-15	1.59e-14	24.9383
AC069360|lncRNA	0.580991	0.40149	9.011	1.17e-15	1.62e-14	24.9179
TBL1XR1-AS1|lncRNA	0.667576	-0.326868	9.01054	1.18e-15	1.62e-14	24.9153
CASP14|protein_coding	0.71753	-2.37649	9.01048	1.18e-15	1.62e-14	24.9149
ZFP37|protein_coding	-1.07509	-4.42101	-9.00723	1.2e-15	1.65e-14	24.8962
HSPA12A|protein_coding	0.837894	-0.818153	9.00693	1.2e-15	1.66e-14	24.8945
USP9Y|protein_coding	-0.478386	-0.557451	-9.00645	1.21e-15	1.66e-14	24.8918
LINC01485|lncRNA	0.470407	-1.66845	9.0056	1.21e-15	1.67e-14	24.8869
OTUD5|protein_coding	0.31841	2.65788	9.00296	1.23e-15	1.69e-14	24.8717
UFL1-AS1|lncRNA	0.561309	-1.16118	9.00095	1.24e-15	1.71e-14	24.8602
AL355773|lncRNA	-1.02859	-4.07767	-8.99702	1.27e-15	1.75e-14	24.8375
HAT1|protein_coding	-0.516066	-0.214384	-8.99679	1.28e-15	1.75e-14	24.8362
UMAD1|protein_coding	-0.670842	-1.30992	-8.99675	1.28e-15	1.75e-14	24.836
AC005523|lncRNA	0.753984	-0.455985	8.99607	1.28e-15	1.76e-14	24.8321
AC113382|lncRNA	-0.685949	-4.25281	-8.99542	1.29e-15	1.76e-14	24.8284
LEMD2|protein_coding	-0.450397	0.537351	-8.99506	1.29e-15	1.77e-14	24.8263
MDN1|protein_coding	-0.758408	-1.58247	-8.99433	1.29e-15	1.77e-14	24.8221
LBHD1|protein_coding	-0.492079	0.405371	-8.99365	1.3e-15	1.78e-14	24.8182
MRPL32|protein_coding	-0.466793	0.638033	-8.99212	1.31e-15	1.79e-14	24.8094
AL669841|lncRNA	0.653602	0.317694	8.99097	1.32e-15	1.8e-14	24.8028
AL592486|lncRNA	0.694693	0.636888	8.99027	1.32e-15	1.81e-14	24.7988
MFRP|protein_coding	0.696198	-1.55109	8.98902	1.33e-15	1.82e-14	24.7916
CCDC183-AS1|lncRNA	0.591691	-1.17721	8.98879	1.34e-15	1.82e-14	24.7903
NUDT6|protein_coding	0.594133	-1.41644	8.98878	1.34e-15	1.82e-14	24.7902
METRN|protein_coding	0.379166	-0.551234	8.98778	1.34e-15	1.83e-14	24.7845
MED30|protein_coding	-0.797284	-1.44949	-8.9835	1.38e-15	1.88e-14	24.7599
U2AF1|protein_coding	-0.538385	1.44046	-8.97761	1.43e-15	1.94e-14	24.7261
HMGN4|protein_coding	-0.503263	2.32867	-8.97656	1.43e-15	1.95e-14	24.72
SLC52A1|protein_coding	0.519213	1.05387	8.97522	1.45e-15	1.97e-14	24.7123
RABGAP1L|protein_coding	-0.353907	3.22859	-8.97289	1.47e-15	1.99e-14	24.6989
PHF1|protein_coding	-0.519343	2.46627	-8.97149	1.48e-15	2.01e-14	24.6909
KDM4C|protein_coding	-0.325612	-0.883265	-8.96806	1.51e-15	2.05e-14	24.6712
PKIG|protein_coding	0.582998	-0.537101	8.96773	1.51e-15	2.05e-14	24.6693
RNF145|protein_coding	-0.766778	-1.61449	-8.96684	1.52e-15	2.06e-14	24.6642
TDP2|protein_coding	-0.499585	0.0903312	-8.96592	1.53e-15	2.07e-14	24.6589
TMCO2|protein_coding	0.704043	-2.41369	8.96299	1.55e-15	2.11e-14	24.6421
PSMG3-AS1|lncRNA	0.345964	0.262493	8.9622	1.56e-15	2.11e-14	24.6376
SMYD3-IT1|lncRNA	-0.871731	0.400355	-8.961	1.57e-15	2.13e-14	24.6306
ZNF461|protein_coding	-0.416093	-0.923082	-8.96027	1.58e-15	2.14e-14	24.6265
RALGPS1|protein_coding	-0.558597	-1.38036	-8.95641	1.61e-15	2.18e-14	24.6043
REV3L-IT1|lncRNA	-1.05081	-0.886512	-8.95211	1.65e-15	2.24e-14	24.5796
GTPBP8|protein_coding	-0.479171	-0.644999	-8.95096	1.66e-15	2.25e-14	24.573
CENPP|protein_coding	-0.962688	-2.09235	-8.94911	1.68e-15	2.27e-14	24.5624
INF2|protein_coding	0.572783	-0.757802	8.94887	1.68e-15	2.28e-14	24.561
ARID4B|protein_coding	-0.512853	-0.474333	-8.94844	1.69e-15	2.28e-14	24.5586
ANP32D|protein_coding	0.365506	3.11589	8.94617	1.71e-15	2.31e-14	24.5455
AC091948|lncRNA	0.465937	0.533311	8.94493	1.72e-15	2.33e-14	24.5384
PPP2R1B|protein_coding	-0.590381	-1.25874	-8.94321	1.74e-15	2.35e-14	24.5286
SEMA4A|protein_coding	0.631057	4.02252	8.94183	1.76e-15	2.37e-14	24.5206
PRIM2|protein_coding	-0.422902	-1.21302	-8.94113	1.76e-15	2.37e-14	24.5166
KCNJ11|protein_coding	1.0572	-3.10478	8.93996	1.77e-15	2.39e-14	24.5099
GNAO1|protein_coding	-0.665416	-2.67166	-8.93611	1.81e-15	2.44e-14	24.4878
DLG3|protein_coding	-1.1285	-2.56857	-8.93467	1.83e-15	2.46e-14	24.4796
MIR4713HG|lncRNA	0.742705	-1.92555	8.93013	1.88e-15	2.53e-14	24.4535
LINC02522|lncRNA	0.587469	-1.33964	8.92616	1.92e-15	2.58e-14	24.4307
FNBP1|protein_coding	-0.315609	2.40919	-8.92603	1.92e-15	2.58e-14	24.43
KIZ|protein_coding	-0.331823	-0.0776068	-8.92598	1.92e-15	2.58e-14	24.4297
COPS5|protein_coding	-0.723509	0.832944	-8.92594	1.92e-15	2.58e-14	24.4295
ZNF587B|protein_coding	-0.342079	-0.765209	-8.9252	1.93e-15	2.59e-14	24.4252
OR8U1|protein_coding	1.10262	-3.64451	8.92458	1.94e-15	2.6e-14	24.4217
CNOT8|protein_coding	-0.662824	0.668166	-8.92359	1.95e-15	2.61e-14	24.416
CDC6|protein_coding	0.57583	-0.868136	8.92257	1.96e-15	2.63e-14	24.4101
AC095056|lncRNA	1.00089	-2.89731	8.92199	1.97e-15	2.64e-14	24.4068
PCM1|protein_coding	-0.479659	0.468801	-8.91796	2.02e-15	2.7e-14	24.3837
AC104971|lncRNA	-0.645298	-2.7908	-8.91542	2.05e-15	2.73e-14	24.3691
GYS1|protein_coding	0.550471	2.18706	8.91524	2.05e-15	2.74e-14	24.3681
LPIN1|protein_coding	-0.559304	0.368683	-8.91498	2.05e-15	2.74e-14	24.3667
PATL2|protein_coding	-0.755828	2.25547	-8.91448	2.06e-15	2.75e-14	24.3637
IFNA17|protein_coding	1.00805	-1.15627	8.91341	2.07e-15	2.76e-14	24.3576
RFFL|protein_coding	-0.247797	0.700055	-8.91217	2.09e-15	2.78e-14	24.3505
NEMP1|protein_coding	-0.6299	-1.22278	-8.91136	2.1e-15	2.79e-14	24.3459
ITPRIPL1|protein_coding	-0.510846	0.151965	-8.91115	2.1e-15	2.79e-14	24.3447
ZXDA|protein_coding	-0.90971	-0.657617	-8.91099	2.1e-15	2.79e-14	24.3438
ABCG8|protein_coding	0.65265	0.466657	8.91082	2.1e-15	2.8e-14	24.3428
HAAO|protein_coding	0.454398	-1.17223	8.90872	2.13e-15	2.83e-14	24.3308
DEFB107A|protein_coding	1.01731	-2.44601	8.90821	2.13e-15	2.84e-14	24.3278
RANBP9|protein_coding	-0.45377	2.25073	-8.90726	2.15e-15	2.85e-14	24.3224
AL136307|lncRNA	-0.835376	-4.63519	-8.90696	2.15e-15	2.85e-14	24.3207
SULT1A3|protein_coding	0.465999	2.46589	8.90689	2.15e-15	2.85e-14	24.3202
CBLL1|protein_coding	-0.485396	-0.892465	-8.90617	2.16e-15	2.86e-14	24.3161
JAK1|protein_coding	-0.768273	2.92164	-8.90503	2.17e-15	2.88e-14	24.3096
AC095350|lncRNA	0.572181	-2.16886	8.90283	2.2e-15	2.92e-14	24.297
TMEM262|protein_coding	0.528865	0.421351	8.90196	2.21e-15	2.93e-14	24.292
CRAT|protein_coding	0.386176	-0.544767	8.90184	2.21e-15	2.93e-14	24.2913
CRYGA|protein_coding	0.923561	-3.90685	8.90152	2.22e-15	2.93e-14	24.2895
MAP3K7|protein_coding	-0.632187	-0.796722	-8.90109	2.22e-15	2.94e-14	24.2871
SOGA1|protein_coding	0.54097	-1.4743	8.90068	2.23e-15	2.95e-14	24.2847
PRF1|protein_coding	-0.827881	3.57282	-8.9005	2.23e-15	2.95e-14	24.2837
YTHDF2|protein_coding	-0.349653	1.36336	-8.89987	2.24e-15	2.96e-14	24.28
UBR1|protein_coding	-0.60314	-0.545623	-8.89891	2.25e-15	2.97e-14	24.2746
TMEM202-AS1|lncRNA	-0.709335	-3.50072	-8.89823	2.26e-15	2.98e-14	24.2706
PIGC|protein_coding	-0.609106	-2.00287	-8.89501	2.3e-15	3.04e-14	24.2522
SAE1|protein_coding	-0.506851	-1.40964	-8.89455	2.31e-15	3.04e-14	24.2496
NME8|protein_coding	-0.80281	0.159991	-8.89444	2.31e-15	3.04e-14	24.2489
FERMT2|protein_coding	0.62621	-3.00719	8.89273	2.33e-15	3.07e-14	24.2391
RRP8|protein_coding	-0.645668	-1.20972	-8.8922	2.34e-15	3.08e-14	24.2361
AP005233|lncRNA	0.587886	-0.95983	8.8916	2.35e-15	3.09e-14	24.2326
VARS|protein_coding	-0.780564	0.534108	-8.88998	2.37e-15	3.12e-14	24.2234
ANKRD11|protein_coding	-0.249196	2.33098	-8.88984	2.37e-15	3.12e-14	24.2226
POP7|protein_coding	0.515392	1.31047	8.88859	2.39e-15	3.14e-14	24.2154
FGF17|protein_coding	0.638505	-2.39006	8.88753	2.41e-15	3.16e-14	24.2093
STX18|protein_coding	-0.482344	0.263756	-8.8868	2.42e-15	3.17e-14	24.2052
PKD1|protein_coding	0.494068	0.594151	8.88142	2.49e-15	3.27e-14	24.1744
SNX3|protein_coding	0.275823	1.52416	8.88099	2.5e-15	3.27e-14	24.1719
[truncated: 24,197 more rows]
